# Supplementary material for: A distinct subpopulation of leukemia initiating cells in acute precursor B lymphoblastic leukemia: quiescent phenotype and unique transcriptomic profile
Source: Front Oncol. 2022 Sep 21;12:972323. doi: 10.3389/fonc.2022.972323 (PMC9533407; doi:10.3389/fonc.2022.972323)
Supplement: Supplementary file 1 [file DataSheet_1.xlsx]

## Sheet: Supplementary Table 1
Supplementary Table 1. NBDG-low populations of flow cytometry sorted samples
The percentage of NBDG-low cells was determined using 16 patients derived xenograft samples.
Sample	Sample ID	NBDG-Low Percentage
1	s83m1	0.0228
2	s86m1	0.0289
3	s86m2	0.0293
4	s86m3	0.0389
5	s86m4	0.0575
6	s90m1	0.0133
7	s90m2	0.0058
8	s90m3	0.0213
9	s96m1	0.021
10	s96m2	0.011
11	s105m1	0.0123
12	s105m2	0.0414
13	s170m1	0.0173
14	s170m2	0.0036
15	s170m3	0.0131
16	s170m4	0.0063
Median Percentage:		0.01915

## Sheet: Supplementary Table 2
Supplementary Table 2. List of patients’ information for xenograft.
All ten patients were diagnosed with acute precursor B lymphoblastic leukemia. Vincristine (VCR), Pegaspargase (PEG-ASP), Cytarabine (Ara-C), Methotrexate (MTX), 6-mercaptopurine (6-MP), Doxorubicin (DOX), Hydrocortisone (HC).
Sample	Sample ID	Age (years)	Sex	Risk groups	Phenotype (initial Flow)	Initial WBC (thousands)	Molecular studies	MRD (day 29 flow)	Treatment	Outcome
PS1	s90	4	M	High	Acute precursor B lymphoblastic leukemia (B-ALL) [+] CD10, CD19, CD20 (dim, partial), CD34 (dim), CD38, CD45 (dim), cCD79a, TdT. [-] surface immunoglobulin light chains, monocytic or T-cell markers.	410	One cell line showed a gain of a small marker (+mar) chromosome in 13/20 (65%) cells. The remaining 7/20 (35%) cells showed a normal male chromosome complement.	Day 29: MRD was negative.	Induction: VCR, Decadron; PEG-ASP; daunorubicin; (plus Ara-C day 1/MTX day 8) Maintenance: 6-MP, VCR and MTX (COG AALL1131 high risk arm)	Alive
PS2	s96	16	M	High	Acute precursor B lymphoblastic leukemia (B-ALL) [+] CD10, CD19, CD20, CD34(partial), CD38, cCD79a, TdT. [-] T-cell markers, myeloid markers, monocytic markers.	2.2		Day 8: peripheral blood MRD was negative. Day 29: marrow MRD was negative.	Induction: VCR, Decadron; PEG-ASP; daunorubicin; (plus Ara-C day 1/MTX day 8) Maintenance: 6-MP, VCR and MTX (COG AALL1131 very high risk arm)	Alive
PS3	s86	3	F	Standard	Acute precursor B lymphoblastic leukemia (B-ALL) [+] CD10, CD19, CD38, cCD79a,TdT. [-] CD20, CD34, surface immunoglobulin light chain.	31.8	TEL-AML1 t(12;21 )	Day 8: peripheral blood MRD was 0.04. Day 29: marrow MRD was negative.	Induction: Ara-C; VCR, Decadron; PEG-ASP; MTX; DOX Maintenance: VCR and MTX (COG AALL0932 average risk arm)	Alive
PS4	s83	13	M	High	Acute precursor B lymphoblastic leukemia (B-ALL) [+] CD10, CD19, CD20 (dim), CD34(dim), CD38, CD79a. [-] surface immunoglobulin light chain.	31.2	Using fluorescence in situ hybridization for chromosome regions 11q,12,13q,17p, all nuclei were normal.	Day 29: marrow MRD was 0.92%.	Induction: VCR, Decadron; PEG-ASP; daunorubicin; (plus Ara-C day 1/MTX day 8) Maintenance: 6-MP, VCR and MTX (COG AALL1131 very high risk arm, standard group)	Alive
PS5	s89	8	F	Standard	Acute precursor B lymphoblastic leukemia (B-ALL) [+] CD10 (dim), CD19 (dim), CD34 (subset), CD38, cCD79a, TdT (dim). [-] CD45, CD20, surface immunoglobulin light chains. CNS positive.	10.5	47,XX,add(1)(q32),+mar[3]/46,XX[2]	Day 8: peripheral blood MDR was negative. Day 29: peripheral blood MDR was negative.	Induction: VCR, Decadron; PEG-ASP; daunorubicin; (plus Ara-C day 1/MTX day 8) Maintenance: 6-MP, VCR and MTX (COG AALL1131 very high risk arm, control group)	Alive
PS6	s82	7	M	Standard	Acute precursor B lymphoblastic leukemia (B-ALL) [+] CD10, CD19, CD34, CD38, intracellular CD79, TdT (dim), [-] CD20, surface immunoglobulin light chains.	6.6	45~46,XY,-11,-21,+3~5mar[cp5] TEL-AML1	Day 8: peripheral blood MRD was 0.06%. Day 29: marrow MRD was negative.	Induction: VCR, Decadron, and PEG-ASP Maintenance: oral MTX at 20 mg/m2/week and VCR/dexamethasone every 4 week (COG AALL 0932 arm A)	Alive
PS7	s91	2	M	Standard	Acute precursor B lymphoblastic leukemia (B-ALL) [+] CD10, CD19, CD34, CD38, CD79a, TdT(dim). [-] CD20, CD22, surface immunoglobulin light chain.	19.2	BM B-ALL FISH all within normal limits	Day 29 MRD was negative.	Induction: VCR, PEG-ASP, Decadron Maintenance: oral MTX at 20 mg/m2/week and VCR/dexamethasone every 4 week (COG AALL 0932 control arm)	Alive
PS8	s95	17	M	High	Acute precursor B lymphoblastic leukemia (B-ALL) [+] CD10, CD19, CD20, CD22 (subset), CD38, CD79a, TdT. [-] CD34, CD45.	21.4	46,XY,t(9;10)(p13;p11.2)[2]/46,sl,del(6)(q13q22)[6]/45-46,sl,-7,+mar[cp4]/46,XY[8]	At the completion of induction chemotherapy, he was found to be in remission MRD was < 0.01%.	Induction: VCR, Doxorubicin, Decadron, Asparaginase Maintenance: 6-MP, VCR and MTX (COG AALL1131, high risk arm)	Alive
PS9	s100	2	M	Standard	Acute precursor B lymphoblastic leukemia (B-ALL) [+] CD10, CD19, CD20 (dim), CD34, CD38, CD45 (dim), CD79a, TdT. [-] surface immunoglobulin light chains.	4.9	45,XY,add(9)(p11),der(16;17)(p10;q10)[7]/46,XY[14]	Day 8: peripheral blood MRD was negative. Day 29: bone marrow MRD was <0.01.	Induction: VCR, PEG-ASP, decadron Maintenance: oral MTX 20 mg/m2/week and VCR/dexamethasone every 12 weeks (COG AALL 0932, average risk arm C)	Alive
PS10	s170	1	M	High	Acute precursor B lymphoblastic leukemia (B-ALL) [+] CD10 (partial), CD19, CD34 (partial), CD38, CD45 (dim), CD79a. [-] CD3, CD13, CD20, CD22, CD33, TdT, surface immunoglobulin light chains.	666	47,XY,+X,t(11;19)(q23;p13.3)[17]/46,XY[3]	Day 29: bone marrow MRD was negative.	Iniduction: VCR, daunorubicin, PEG-ASP, Ara-C, Decadron (plus MTX day 1/HC and Ara-C day 15/MTX and HC day 29) Maintenance: 6-MP, MTX, VCR, Decadron (COG AALL0631 arm C)	Alive

## Sheet: Supplementary Table 3
Supplementary Table 3. Comparison of phenotype between xenografted leukemia and original leukemia.
The second generation xenograft derived from the whole population and the 3rd generation xenograft derived from sorted NBDG-low were compared with the original patient leukemia and showed B-ALL phenotype (PS4).
		Original patient leukemia	2nd generation xenograft	3rd generation xenograft injected with NBDG-low cells
	CD10	96	93.9	96.3
	CD19	96	94.5	95.2
	CD20	7	68.9	17.4
	CD22	not done	93.5	95.9
	CD34	37	22.8	15.6
	CD38	96	94.9	96.2
	CD45	not done	95.4	96.5
				(%)

## Sheet: Supplementary Table 4
Supplementary Table 4. Differentially expressed transcripts in Low vs. Medium glucose uptake cells (Low vs. Medium, p<0.05)
Gene ID	Gene name	Gene type	P-value (Low vs. Med)	FDR step up (Low vs. Med)	Ratio (Low vs. Med)	Log2(Ratio) (Low vs. Med)	Fold change (Low vs. Med)
TNR	TNR	protein_coding	4.1337e-10	1.85316e-07	1e-06	-19.9316	-1000000
TMEM163	TMEM163	protein_coding	3.87473e-10	1.7867e-07	1e-06	-19.9316	-1000000
KLHDC7B	KLHDC7B	protein_coding	2.4084e-11	1.61955e-08	1e-06	-19.9316	-1000000
AL033519.5	AL033519.5	lncRNA	8.0788e-16	4.34612e-12	1.15086e-06	-19.7289	-868916
SH3BP4	SH3BP4	protein_coding	3.41555e-09	1.28194e-06	1.26432e-06	-19.5932	-790941
MDFI	MDFI	protein_coding	9.9417e-10	4.11408e-07	1.82144e-06	-19.0665	-549017
LINC02803	LINC02803	lncRNA	1.30591e-08	4.0531e-06	3.423e-06	-18.1563	-292141
AP000944.5	AP000944.5	protein_coding	1.11918e-09	4.51562e-07	4.78843e-06	-17.672	-208837
AC093512.2	AC093512.2	protein_coding	3.10256e-15	1.12694e-11	0.00112723	-9.793	-887.127
C18orf54	C18orf54	protein_coding	2.65483e-14	4.28464e-11	0.00134957	-9.53328	-740.975
SOCS6	SOCS6	protein_coding	2.44464e-16	1.9727e-12	0.00165087	-9.24256	-605.742
SMC1B	SMC1B	protein_coding	3.6422e-07	7.16848e-05	0.00168003	-9.2173	-595.229
ELOVL2	ELOVL2	protein_coding	4.4468e-05	0.00318964	0.00180567	-9.11325	-553.811
RTN4R	RTN4R	protein_coding	4.18963e-15	1.12694e-11	0.00196583	-8.99064	-508.69
TVP23B	TVP23B	protein_coding	3.85401e-15	1.12694e-11	0.002016	-8.95429	-496.031
BCAT2	BCAT2	protein_coding	3.66095e-14	4.55223e-11	0.00206094	-8.92248	-485.215
ZNF492	ZNF492	protein_coding	6.37896e-05	0.00407079	0.00243779	-8.68021	-410.208
SERPING1	SERPING1	protein_coding	0.00111822	0.0320548	0.00270697	-8.52911	-369.417
MTURN	MTURN	protein_coding	1.01987e-05	0.00102234	0.00273953	-8.51185	-365.026
VNN1	VNN1	protein_coding	5.434e-06	0.00060068	0.00276964	-8.49609	-361.058
AL355297.3	AL355297.3	lncRNA	4.86688e-05	0.00339399	0.00280856	-8.47596	-356.055
MINDY4	MINDY4	protein_coding	3.56959e-08	9.19023e-06	0.00281388	-8.47322	-355.381
MOSMO	MOSMO	protein_coding	6.84374e-10	2.90661e-07	0.00281392	-8.4732	-355.376
AC092164.1	AC092164.1	lncRNA	1.51131e-08	4.43853e-06	0.00292325	-8.41821	-342.085
TSHR	TSHR	protein_coding	0.000241162	0.0108114	0.00293005	-8.41486	-341.291
AP001412.1	AP001412.1	lncRNA	2.3005e-08	6.29286e-06	0.00302375	-8.36945	-330.715
PHETA1	PHETA1	protein_coding	7.45263e-07	0.000132174	0.0030615	-8.35155	-326.638
GLIDR	GLIDR	lncRNA	0.00145364	0.0383058	0.00307412	-8.34561	-325.296
GOLGA8B	GOLGA8B	protein_coding	5.87353e-05	0.00390094	0.00307885	-8.34339	-324.797
TMEM260	TMEM260	protein_coding	1.43815e-14	2.90129e-11	0.00312376	-8.3225	-320.127
MIR133A1HG	MIR133A1HG	lncRNA	1.78896e-09	6.87428e-07	0.00316395	-8.30406	-316.06
BPHL	BPHL	protein_coding	2.09848e-06	0.000287012	0.00321438	-8.28124	-311.102
AP000866.6	AP000866.6	lncRNA	1.51261e-08	4.43853e-06	0.00321513	-8.28091	-311.029
FAM83D	FAM83D	protein_coding	6.6125e-15	1.52456e-11	0.0032817	-8.25134	-304.72
ZDBF2	ZDBF2	protein_coding	0.0018794	0.0454067	0.0033341	-8.22848	-299.931
ZNF135	ZNF135	protein_coding	1.56923e-05	0.0013933	0.00335215	-8.2207	-298.316
AC124312.3	AC124312.3	lncRNA	9.61853e-05	0.00552457	0.00348163	-8.16602	-287.222
MAD2L1BP	MAD2L1BP	protein_coding	9.65426e-11	5.19367e-08	0.00349634	-8.15994	-286.013
SEC22A	SEC22A	protein_coding	3.2161e-11	2.07619e-08	0.00351876	-8.15072	-284.191
AC087623.2	AC087623.2	lncRNA	1.81241e-07	3.84876e-05	0.00353559	-8.14383	-282.838
CCDC121	CCDC121	protein_coding	4.59555e-09	1.63211e-06	0.00360167	-8.11712	-277.649
THTPA	THTPA	protein_coding	6.71983e-08	1.50627e-05	0.00360736	-8.11484	-277.211
SOX7	SOX7	protein_coding	0.000503834	0.0180697	0.00362265	-8.10874	-276.041
ZNF790-AS1	ZNF790-AS1	lncRNA	3.75478e-08	9.46851e-06	0.0036418	-8.10113	-274.59
ALG6	ALG6	protein_coding	3.2011e-07	6.3781e-05	0.00365409	-8.09627	-273.666
LINC00265	LINC00265	lncRNA	7.09096e-07	0.000130047	0.00367434	-8.0883	-272.158
TCTE3	TCTE3	protein_coding	4.1819e-08	1.0226e-05	0.00368617	-8.08366	-271.285
TMEM121B	TMEM121B	protein_coding	9.3765e-06	0.000949896	0.00375843	-8.05565	-266.069
CROT	CROT	protein_coding	7.89677e-09	2.60094e-06	0.00376972	-8.05133	-265.271
PHLDB1	PHLDB1	protein_coding	1.72723e-08	4.89048e-06	0.00379936	-8.04003	-263.202
SH2D2A	SH2D2A	protein_coding	0.00063639	0.0211396	0.00389641	-8.00364	-256.646
ADPRH	ADPRH	protein_coding	2.66636e-05	0.00209914	0.00394585	-7.98545	-253.431
TEFM	TEFM	protein_coding	1.01533e-11	7.80308e-09	0.00395139	-7.98342	-253.075
ALOX12-AS1	ALOX12-AS1	lncRNA	1.63709e-08	4.71803e-06	0.0039543	-7.98236	-252.889
NAXD	NAXD	protein_coding	1.14042e-05	0.00111547	0.00396569	-7.97821	-252.163
TTC30A	TTC30A	protein_coding	0.000332534	0.0134014	0.00402231	-7.95776	-248.614
ANXA1	ANXA1	protein_coding	0.00200331	0.0471991	0.00402253	-7.95768	-248.6
SURF2	SURF2	protein_coding	2.65323e-06	0.000348134	0.00403166	-7.95441	-248.037
AC092718.8	AC092718.8	protein_coding	1.65117e-06	0.000249049	0.00405611	-7.94569	-246.542
EVA1B	EVA1B	protein_coding	1.90327e-05	0.00159984	0.00410243	-7.9293	-243.758
AC064836.3	AC064836.3	lncRNA	9.92431e-07	0.000163437	0.00420402	-7.89402	-237.868
SCML1	SCML1	protein_coding	7.2308e-05	0.00445412	0.00422454	-7.88699	-236.712
POMGNT2	POMGNT2	protein_coding	0.000181422	0.00895406	0.00422646	-7.88634	-236.605
BIRC3	BIRC3	protein_coding	0.00021246	0.00999675	0.00428862	-7.86527	-233.175
AC092821.3	AC092821.3	lncRNA	1.57123e-05	0.0013933	0.00430918	-7.85837	-232.063
TLR7	TLR7	protein_coding	0.000238905	0.0107701	0.0043379	-7.84879	-230.526
VANGL2	VANGL2	protein_coding	3.75261e-05	0.00280386	0.00435229	-7.84401	-229.764
AP003717.4	AP003717.4	lncRNA	1.23846e-05	0.00118973	0.004367	-7.83914	-228.99
HSDL1	HSDL1	protein_coding	9.07516e-19	1.46464e-14	0.00443814	-7.81583	-225.319
CNIH4	CNIH4	protein_coding	1.72183e-11	1.2082e-08	0.00446596	-7.80681	-223.916
PIGV	PIGV	protein_coding	4.98377e-08	1.20049e-05	0.00447909	-7.80258	-223.259
CHRNB4	CHRNB4	protein_coding	0.000721651	0.0231545	0.00450031	-7.79576	-222.207
BBS10	BBS10	protein_coding	4.69284e-06	0.000548825	0.00452953	-7.78642	-220.773
TEF	TEF	protein_coding	1.60238e-05	0.00141098	0.00454815	-7.7805	-219.869
TRG-AS1	TRG-AS1	lncRNA	4.60483e-06	0.000542823	0.00455224	-7.77921	-219.672
MINAR1	MINAR1	protein_coding	0.000953099	0.0280754	0.0045617	-7.77621	-219.216
MYLK-AS1	MYLK-AS1	lncRNA	5.40944e-06	0.00060068	0.00457869	-7.77085	-218.403
C4orf33	C4orf33	protein_coding	8.27348e-07	0.000140553	0.00457905	-7.77073	-218.386
AC007431.1	AC007431.1	lncRNA	0.000173739	0.00870799	0.00459614	-7.76536	-217.574
HCAR3	HCAR3	protein_coding	0.00837305	0.110946	0.0046242	-7.75658	-216.254
NAT1	NAT1	protein_coding	2.36071e-06	0.000314872	0.00466205	-7.74482	-214.498
AL390728.6	AL390728.6	lncRNA	1.6682e-06	0.000249287	0.00467085	-7.7421	-214.094
TMEM254	TMEM254	protein_coding	4.90632e-07	9.42655e-05	0.00468257	-7.73848	-213.558
FZD3	FZD3	protein_coding	0.00158002	0.0404747	0.0047154	-7.72841	-212.071
CHKB-CPT1B	CHKB-CPT1B	protein_coding	2.6936e-06	0.000350581	0.00474116	-7.72055	-210.919
NLRP12	NLRP12	protein_coding	0.000798671	0.024788	0.00476766	-7.7125	-209.747
CCDC168	CCDC168	protein_coding	3.98428e-05	0.00290961	0.00477355	-7.71072	-209.488
MCPH1-AS1	MCPH1-AS1	lncRNA	1.75006e-05	0.00151039	0.00485319	-7.68685	-206.05
OSER1-DT	OSER1-DT	lncRNA	1.47392e-10	7.20838e-08	0.00486527	-7.68327	-205.539
AL118558.3	AL118558.3	lncRNA	9.41714e-06	0.000949896	0.0048823	-7.67822	-204.822
AL358115.1	AL358115.1	lncRNA	4.60789e-06	0.000542823	0.00489309	-7.67504	-204.37
EPOR	EPOR	protein_coding	0.00147693	0.0387579	0.00490531	-7.67144	-203.861
AL512306.2	AL512306.2	lncRNA	0.0020553	0.0480035	0.00492355	-7.66609	-203.106
GTF2H5	GTF2H5	protein_coding	4.31251e-05	0.00312106	0.00511521	-7.61099	-195.495
AC067968.1	AC067968.1	protein_coding	5.51448e-06	0.00060543	0.0051798	-7.59289	-193.058
LRFN3	LRFN3	protein_coding	0.00124158	0.0341944	0.00518832	-7.59052	-192.74
IQCK	IQCK	protein_coding	4.76662e-06	0.000553442	0.00519861	-7.58766	-192.359
ZNF382	ZNF382	protein_coding	1.45611e-07	3.13336e-05	0.00522728	-7.57972	-191.304
RHEBL1	RHEBL1	protein_coding	0.000231152	0.0105855	0.00523577	-7.57738	-190.994
AC135782.3	AC135782.3	lncRNA	0.0021121	0.0486264	0.00525836	-7.57117	-190.173
AC026979.2	AC026979.2	lncRNA	0.000590447	0.0202749	0.00532737	-7.55236	-187.71
GPR153	GPR153	protein_coding	4.17952e-05	0.00303844	0.00532791	-7.55221	-187.691
AL360181.3	AL360181.3	protein_coding	0.000159838	0.0081376	0.0053294	-7.55181	-187.638
ST3GAL6	ST3GAL6	protein_coding	0.000705931	0.0230162	0.0053412	-7.54862	-187.224
AL645728.1	AL645728.1	lncRNA	1.62816e-05	0.00142037	0.00538628	-7.5365	-185.657
TRIM71	TRIM71	protein_coding	0.00356768	0.0663808	0.00544874	-7.51986	-183.529
SMIM13	SMIM13	protein_coding	2.19699e-14	3.9397e-11	0.00545924	-7.51708	-183.176
LINC00235	LINC00235	lncRNA	0.00315401	0.061775	0.00548514	-7.51026	-182.311
KMO	KMO	protein_coding	1.73077e-06	0.000253935	0.00552296	-7.50034	-181.062
NDFIP2	NDFIP2	protein_coding	0.00115261	0.0327501	0.00552544	-7.49969	-180.981
AL512791.2	AL512791.2	lncRNA	9.75114e-05	0.00556091	0.00555511	-7.49197	-180.015
STPG1	STPG1	protein_coding	7.30964e-07	0.000131078	0.00557217	-7.48755	-179.463
MIR646HG	MIR646HG	lncRNA	0.00278822	0.0572257	0.00563467	-7.47145	-177.473
MPV17L	MPV17L	protein_coding	0.000395425	0.015304	0.00566572	-7.46352	-176.5
CX3CR1	CX3CR1	protein_coding	0.00674725	0.0974878	0.00567304	-7.46166	-176.272
FAM184A	FAM184A	protein_coding	0.00669102	0.09711	0.00568445	-7.45876	-175.918
LINC01504	LINC01504	lncRNA	3.01006e-05	0.00231331	0.0057298	-7.4473	-174.526
BHLHB9	BHLHB9	protein_coding	0.000846556	0.0257784	0.00573226	-7.44668	-174.451
CARMIL3	CARMIL3	protein_coding	0.00806681	0.108673	0.00574576	-7.44329	-174.041
IFI27L2	IFI27L2	protein_coding	0.000778177	0.0243391	0.0057567	-7.44054	-173.711
NT5M	NT5M	protein_coding	3.8156e-05	0.00283778	0.00588424	-7.40893	-169.945
AL031432.4	AL031432.4	lncRNA	3.58749e-08	9.19023e-06	0.00589251	-7.4069	-169.707
PRELID3A	PRELID3A	protein_coding	0.000601419	0.0204343	0.00592848	-7.39812	-168.677
ZNF341	ZNF341	protein_coding	4.8185e-06	0.000555469	0.00594446	-7.39424	-168.224
DOK1	DOK1	protein_coding	1.62154e-09	6.38292e-07	0.00595272	-7.39224	-167.991
STXBP1	STXBP1	protein_coding	1.36468e-05	0.0012805	0.00600053	-7.3807	-166.652
AC007066.2	AC007066.2	lncRNA	0.000177411	0.00886452	0.00603065	-7.37347	-165.82
VN1R1	VN1R1	protein_coding	0.00090847	0.0272018	0.00607049	-7.36397	-164.731
SPTBN4	SPTBN4	protein_coding	0.0166362	0.168017	0.00608848	-7.3597	-164.244
LINC01515	LINC01515	lncRNA	0.0188622	0.178888	0.00612648	-7.35073	-163.226
CLDN5	CLDN5	protein_coding	0.0231982	0.201169	0.00612896	-7.35014	-163.16
OMD	OMD	protein_coding	0.00014141	0.00741456	0.00614542	-7.34627	-162.723
CHRNB1	CHRNB1	protein_coding	4.59591e-10	2.00469e-07	0.00617328	-7.33975	-161.989
TYRO3	TYRO3	protein_coding	0.000272115	0.0116799	0.00622929	-7.32672	-160.532
GPR82	GPR82	protein_coding	0.000273772	0.0116895	0.00624226	-7.32372	-160.199
AL031123.5	AL031123.5	lncRNA	0.000429048	0.0161579	0.00628415	-7.31407	-159.131
ANKDD1A	ANKDD1A	protein_coding	0.000138965	0.00736843	0.006285	-7.31387	-159.109
DERPC	DERPC	protein_coding	1.81345e-06	0.000262188	0.00632328	-7.30511	-158.146
NCK1-DT	NCK1-DT	lncRNA	0.00020175	0.00966186	0.00632756	-7.30414	-158.039
AC095057.3	AC095057.3	lncRNA	0.000211121	0.00996283	0.00632955	-7.30368	-157.989
AL162171.3	AL162171.3	lncRNA	0.00103699	0.0299392	0.00633529	-7.30237	-157.846
LEPR	LEPR	protein_coding	0.00384028	0.0688906	0.00636723	-7.29512	-157.054
C7orf25	C7orf25	protein_coding	0.000338321	0.0135488	0.00638873	-7.29026	-156.526
SMCR5	SMCR5	lncRNA	0.00557845	0.0868183	0.00639671	-7.28845	-156.33
ZDHHC23	ZDHHC23	protein_coding	0.0014435	0.0381286	0.00639816	-7.28813	-156.295
AF235103.3	AF235103.3	lncRNA	3.14863e-06	0.000393921	0.00649005	-7.26755	-154.082
AL035448.1	AL035448.1	lncRNA	0.00354909	0.0663808	0.00650777	-7.26362	-153.663
LINC01748	LINC01748	lncRNA	0.00606473	0.0917326	0.00652539	-7.25972	-153.248
TYMP	TYMP	protein_coding	0.000328072	0.0132701	0.0065385	-7.25683	-152.94
DUOX1	DUOX1	protein_coding	0.0024415	0.053392	0.00655269	-7.2537	-152.609
AC005480.1	AC005480.1	lncRNA	3.99883e-06	0.000485242	0.00660545	-7.24213	-151.39
AC097634.1	AC097634.1	lncRNA	0.000152737	0.00790074	0.00660878	-7.2414	-151.314
PDZD2	PDZD2	protein_coding	7.72419e-07	0.000134044	0.00661856	-7.23927	-151.09
SLC16A10	SLC16A10	protein_coding	1.84107e-05	0.00156384	0.00663305	-7.23611	-150.76
ANTKMT	ANTKMT	protein_coding	0.000720711	0.0231545	0.00663672	-7.23531	-150.677
SLC7A11	SLC7A11	protein_coding	0.00281263	0.0575323	0.0066387	-7.23488	-150.632
AC125257.1	AC125257.1	lncRNA	0.00881913	0.114636	0.00665785	-7.23073	-150.199
AC021321.2	AC021321.2	lncRNA	0.000207839	0.00983668	0.00668823	-7.22416	-149.516
ADGRA2	ADGRA2	protein_coding	0.0131453	0.144518	0.0067522	-7.21043	-148.1
FAM180B	FAM180B	protein_coding	0.00158247	0.0404747	0.00676463	-7.20777	-147.828
CCR6	CCR6	protein_coding	0.0184212	0.177175	0.00679057	-7.20225	-147.263
PRELID2	PRELID2	protein_coding	0.0035861	0.0665243	0.0067908	-7.2022	-147.258
SLC22A18	SLC22A18	protein_coding	0.000577357	0.0199916	0.00679677	-7.20093	-147.129
AMT	AMT	protein_coding	1.3711e-06	0.000214837	0.0068075	-7.19866	-146.897
AL590226.1	AL590226.1	lncRNA	0.000761911	0.0239698	0.00682119	-7.19576	-146.602
AC021188.1	AC021188.1	lncRNA	0.00295528	0.0590289	0.00682879	-7.19415	-146.439
RDH10	RDH10	protein_coding	0.000257594	0.0111756	0.00682963	-7.19398	-146.421
AL365356.1	AL365356.1	lncRNA	0.00163967	0.0414583	0.00687703	-7.184	-145.412
SLC16A5	SLC16A5	protein_coding	0.000271979	0.0116799	0.00687881	-7.18363	-145.374
AC020909.1	AC020909.1	protein_coding	0.0070328	0.0999141	0.00688484	-7.18236	-145.247
AC008149.2	AC008149.2	lncRNA	0.0150909	0.158873	0.00691741	-7.17555	-144.563
TMED2-DT	TMED2-DT	lncRNA	1.0692e-05	0.00105864	0.00694977	-7.16882	-143.89
TP63	TP63	protein_coding	0.0120434	0.136975	0.0069547	-7.1678	-143.788
AC024257.3	AC024257.3	lncRNA	4.89994e-05	0.00339399	0.0069714	-7.16434	-143.443
BMP3	BMP3	protein_coding	0.0223874	0.197534	0.00698397	-7.16174	-143.185
AC002456.1	AC002456.1	lncRNA	0.00251085	0.0538617	0.00698561	-7.1614	-143.151
SENCR	SENCR	lncRNA	5.86439e-05	0.00390094	0.0069993	-7.15857	-142.871
SRP14-AS1	SRP14-AS1	lncRNA	0.000483164	0.0176431	0.0070402	-7.15017	-142.041
ACER2	ACER2	protein_coding	5.01827e-06	0.000574396	0.00705123	-7.14791	-141.819
AL354740.1	AL354740.1	lncRNA	9.25618e-07	0.000154006	0.00705513	-7.14711	-141.741
AL133215.2	AL133215.2	lncRNA	0.000374566	0.0146726	0.00708021	-7.14199	-141.239
AC005324.3	AC005324.3	protein_coding	0.000619328	0.0208063	0.00709752	-7.13847	-140.894
ALG14	ALG14	protein_coding	0.00145495	0.0383058	0.00713159	-7.13156	-140.221
AC011466.1	AC011466.1	lncRNA	0.001416	0.0376489	0.00713798	-7.13027	-140.096
NUDT12	NUDT12	protein_coding	0.00135339	0.0362829	0.00714355	-7.12914	-139.986
AC021683.2	AC021683.2	lncRNA	0.00570289	0.0880756	0.00714833	-7.12818	-139.893
LNP1	LNP1	protein_coding	0.00142861	0.0378594	0.00717842	-7.12212	-139.306
MST1	MST1	protein_coding	8.72837e-05	0.00515997	0.00719629	-7.11853	-138.96
AC232271.1	AC232271.1	lncRNA	7.41861e-05	0.00453519	0.00721395	-7.11499	-138.62
ATP2B1-AS1	ATP2B1-AS1	lncRNA	7.85953e-11	4.41161e-08	0.00722404	-7.11298	-138.427
UGT3A1	UGT3A1	protein_coding	0.00348505	0.0656304	0.00729161	-7.09955	-137.144
AL162595.1	AL162595.1	lncRNA	0.00127598	0.0347857	0.00732059	-7.09382	-136.601
LINC00852	LINC00852	lncRNA	0.0052213	0.0835558	0.00734121	-7.08977	-136.217
GET1-SH3BGR	GET1-SH3BGR	protein_coding	0.0065738	0.0961001	0.00741354	-7.07562	-134.888
NOMO3	NOMO3	protein_coding	0.00172145	0.0427435	0.00742835	-7.07274	-134.619
MSS51	MSS51	protein_coding	6.59208e-05	0.00417214	0.00743661	-7.07114	-134.47
PCDHGB7	PCDHGB7	protein_coding	0.00449195	0.0762298	0.00745189	-7.06818	-134.194
AC005229.4	AC005229.4	lncRNA	0.0158648	0.163709	0.00745333	-7.0679	-134.168
ADAT3	ADAT3	protein_coding	0.00024342	0.0108586	0.00745701	-7.06719	-134.102
CTSW	CTSW	protein_coding	0.00692967	0.0989866	0.00746747	-7.06516	-133.914
AL603756.1	AL603756.1	lncRNA	7.14769e-05	0.00441979	0.00747586	-7.06354	-133.764
TCEA3	TCEA3	protein_coding	0.0159722	0.164083	0.00749286	-7.06027	-133.46
FAM72A	FAM72A	protein_coding	1.07672e-06	0.000170365	0.00760249	-7.03931	-131.536
CLVS1	CLVS1	protein_coding	0.0152428	0.159846	0.00763512	-7.03313	-130.974
UBL7-AS1	UBL7-AS1	lncRNA	3.91722e-05	0.00288676	0.00767324	-7.02595	-130.323
AC012085.2	AC012085.2	lncRNA	0.00968236	0.121135	0.00770156	-7.02063	-129.844
BTG3-AS1	BTG3-AS1	lncRNA	0.00165947	0.0417819	0.00773919	-7.0136	-129.213
AP001021.1	AP001021.1	lncRNA	0.0164111	0.166437	0.00774802	-7.01196	-129.065
PCBP2-OT1	PCBP2-OT1	lncRNA	0.00229424	0.0510714	0.00776609	-7.0086	-128.765
SLC9A9	SLC9A9	protein_coding	4.39216e-05	0.00316451	0.00778696	-7.00472	-128.42
AL136295.1	AL136295.1	protein_coding	0.00364313	0.0673369	0.0078387	-6.99517	-127.572
CAPS	CAPS	protein_coding	1.82273e-05	0.00155646	0.00784979	-6.99313	-127.392
ZNF687-AS1	ZNF687-AS1	lncRNA	0.00247486	0.0536546	0.00785543	-6.99209	-127.301
PEX12	PEX12	protein_coding	9.6532e-05	0.00552457	0.00785694	-6.99182	-127.276
PLOD3	PLOD3	protein_coding	2.40802e-06	0.00031855	0.00786152	-6.99098	-127.202
RNASEK-C17orf49	RNASEK-C17orf49	protein_coding	0.00193454	0.0459141	0.00786507	-6.99032	-127.144
DLC1	DLC1	protein_coding	0.0349729	0.2532	0.00786996	-6.98943	-127.066
PTPRR	PTPRR	protein_coding	0.00357817	0.0664536	0.00789226	-6.98535	-126.706
AF131216.1	AF131216.1	lncRNA	1.89784e-06	0.000271055	0.00790287	-6.98341	-126.536
BSN	BSN	protein_coding	0.0136477	0.148324	0.00791237	-6.98168	-126.384
NPAS2	NPAS2	protein_coding	0.00453615	0.0766444	0.00791886	-6.98049	-126.281
AC009133.3	AC009133.3	lncRNA	0.00882201	0.114636	0.00792263	-6.9798	-126.221
AC107068.1	AC107068.1	lncRNA	2.84141e-05	0.00220469	0.0079254	-6.9793	-126.177
SLC26A9	SLC26A9	protein_coding	0.0172913	0.171416	0.00801004	-6.96397	-124.843
AC008115.3	AC008115.3	lncRNA	0.000577723	0.0199916	0.00801704	-6.96271	-124.734
HIC1	HIC1	protein_coding	5.37157e-08	1.2564e-05	0.00803506	-6.95947	-124.455
AC107081.1	AC107081.1	lncRNA	0.000100387	0.0056255	0.00805236	-6.95637	-124.187
QPCTL	QPCTL	protein_coding	4.15366e-12	3.52821e-09	0.00805706	-6.95553	-124.115
ZNF35	ZNF35	protein_coding	0.000173041	0.00870001	0.0080864	-6.95029	-123.664
LHFPL6	LHFPL6	protein_coding	0.0277228	0.220186	0.00811324	-6.94551	-123.255
AC092645.2	AC092645.2	lncRNA	7.48699e-05	0.00454337	0.00816047	-6.93713	-122.542
CYP2U1	CYP2U1	protein_coding	0.00826547	0.110154	0.00817838	-6.93397	-122.274
AC093484.2	AC093484.2	lncRNA	0.00718654	0.101207	0.00819871	-6.93039	-121.97
AC105001.1	AC105001.1	lncRNA	0.00169657	0.0423852	0.00823307	-6.92435	-121.461
KCNS3	KCNS3	protein_coding	0.0367241	0.260294	0.00823664	-6.92373	-121.409
COL10A1	COL10A1	protein_coding	0.0125873	0.141057	0.00828646	-6.91503	-120.679
AL109628.2	AL109628.2	lncRNA	0.00747234	0.103962	0.00829198	-6.91407	-120.598
MYOF	MYOF	protein_coding	0.000273786	0.0116895	0.00829695	-6.9132	-120.526
NNAT	NNAT	protein_coding	0.00335381	0.0642078	0.00832047	-6.90912	-120.186
LINC02615	LINC02615	lncRNA	0.00941064	0.11934	0.00836653	-6.90115	-119.524
CAVIN4	CAVIN4	protein_coding	0.018627	0.178304	0.00838708	-6.89761	-119.231
AL132780.1	AL132780.1	lncRNA	0.00256665	0.0543406	0.00838801	-6.89746	-119.218
AC083806.2	AC083806.2	lncRNA	0.0193906	0.182369	0.00840895	-6.89386	-118.921
AC011479.3	AC011479.3	lncRNA	0.00732019	0.102464	0.00849117	-6.87982	-117.769
NAIP	NAIP	protein_coding	0.000528688	0.0187527	0.00851249	-6.8762	-117.474
AL031666.2	AL031666.2	lncRNA	0.000821989	0.0252489	0.00852733	-6.87369	-117.27
AC002460.2	AC002460.2	lncRNA	0.0384687	0.266949	0.00860341	-6.86088	-116.233
PCSK4	PCSK4	protein_coding	0.0036466	0.0673369	0.00861175	-6.85948	-116.12
AC093627.4	AC093627.4	lncRNA	0.00250089	0.0538157	0.00862163	-6.85782	-115.987
ARRDC5	ARRDC5	protein_coding	0.000139251	0.00736843	0.0086503	-6.85303	-115.603
AC087749.2	AC087749.2	lncRNA	0.00425452	0.0735774	0.00865868	-6.85164	-115.491
TMCC1-AS1	TMCC1-AS1	lncRNA	1.30346e-10	6.78596e-08	0.00867652	-6.84867	-115.254
IRGM	IRGM	protein_coding	0.020937	0.189089	0.00868713	-6.84691	-115.113
AC073508.3	AC073508.3	lncRNA	9.25231e-05	0.00537133	0.00869206	-6.84609	-115.048
TUBA3D	TUBA3D	protein_coding	0.0134116	0.146448	0.00871656	-6.84203	-114.724
ATP8B3	ATP8B3	protein_coding	5.21316e-08	1.23728e-05	0.00877787	-6.83191	-113.923
AC004812.2	AC004812.2	lncRNA	0.00125005	0.0343104	0.00877791	-6.83191	-113.922
AC010624.5	AC010624.5	lncRNA	0.0145209	0.154688	0.0087928	-6.82946	-113.729
AC104109.4	AC104109.4	lncRNA	0.000340561	0.0136047	0.00884531	-6.82087	-113.054
AC079781.5	AC079781.5	lncRNA	1.07626e-05	0.00105913	0.00885112	-6.81992	-112.98
LINC02321	LINC02321	lncRNA	0.0397384	0.270265	0.00887128	-6.81664	-112.723
CASR	CASR	protein_coding	0.0398848	0.270792	0.00890221	-6.81162	-112.332
ZNF829	ZNF829	protein_coding	7.41054e-05	0.00453519	0.00890663	-6.81091	-112.276
COL24A1	COL24A1	protein_coding	0.0106646	0.127692	0.00891356	-6.80978	-112.189
AL359636.2	AL359636.2	lncRNA	0.0401527	0.271708	0.00895886	-6.80247	-111.621
KTN1-AS1	KTN1-AS1	lncRNA	0.0204696	0.186961	0.00897215	-6.80033	-111.456
RABL2A	RABL2A	protein_coding	7.92718e-11	4.41161e-08	0.00900263	-6.79544	-111.079
AC026356.2	AC026356.2	lncRNA	0.000919508	0.0274306	0.00900797	-6.79458	-111.013
DISP3	DISP3	protein_coding	0.0116632	0.134666	0.00904101	-6.7893	-110.607
PRSS51	PRSS51	protein_coding	0.0235017	0.202398	0.00904303	-6.78898	-110.582
AC008119.1	AC008119.1	lncRNA	6.87157e-05	0.00429846	0.00905079	-6.78774	-110.488
THNSL1	THNSL1	protein_coding	2.30062e-05	0.00190409	0.0090522	-6.78752	-110.47
IL17REL	IL17REL	protein_coding	0.0387803	0.267582	0.0090699	-6.7847	-110.255
LILRB3	LILRB3	protein_coding	0.0359776	0.257949	0.00909062	-6.78141	-110.004
AL031600.1	AL031600.1	lncRNA	0.0114321	0.133023	0.00915585	-6.77109	-109.22
LINC01480	LINC01480	lncRNA	0.00103085	0.0298153	0.00920446	-6.76345	-108.643
COMTD1	COMTD1	protein_coding	0.00307686	0.0610041	0.00920649	-6.76313	-108.619
MYT1L	MYT1L	protein_coding	0.00450632	0.0763142	0.0092413	-6.75769	-108.21
AL049840.2	AL049840.2	lncRNA	0.00272807	0.0565917	0.00927301	-6.75275	-107.84
MSTO1	MSTO1	protein_coding	5.83002e-05	0.00390094	0.00929259	-6.7497	-107.613
AL513550.1	AL513550.1	lncRNA	6.25644e-06	0.000673151	0.00930841	-6.74725	-107.43
CCL3	CCL3	protein_coding	0.0104904	0.126422	0.0093387	-6.74256	-107.081
TMEM147-AS1	TMEM147-AS1	lncRNA	0.000141569	0.00741456	0.00935491	-6.74006	-106.896
AL603783.1	AL603783.1	lncRNA	0.00128329	0.0349259	0.00942258	-6.72966	-106.128
KCNK10	KCNK10	protein_coding	0.00855827	0.112294	0.0095196	-6.71488	-105.046
OTUB2	OTUB2	protein_coding	0.00456255	0.0768633	0.00952237	-6.71446	-105.016
MME-AS1	MME-AS1	lncRNA	0.0047618	0.079146	0.0095233	-6.71432	-105.006
SPTLC3	SPTLC3	protein_coding	0.0417072	0.277739	0.00955441	-6.70962	-104.664
LINC00513	LINC00513	lncRNA	0.00390293	0.0695247	0.00956865	-6.70747	-104.508
F8	F8	protein_coding	2.47079e-05	0.00198292	0.00957323	-6.70678	-104.458
BOLA2-SMG1P6	BOLA2-SMG1P6	protein_coding	6.57188e-05	0.00417214	0.00960152	-6.70252	-104.15
AC000120.1	AC000120.1	lncRNA	0.00626115	0.0931324	0.00962787	-6.69857	-103.865
LGI1	LGI1	protein_coding	0.0434127	0.28343	0.00965122	-6.69507	-103.614
GHET1	GHET1	lncRNA	0.01241	0.140059	0.00965536	-6.69445	-103.569
SLC1A3	SLC1A3	protein_coding	0.00356319	0.0663808	0.00969587	-6.68841	-103.137
PKD2L2	PKD2L2	protein_coding	0.00496779	0.0812786	0.00973427	-6.68271	-102.73
SYN1	SYN1	protein_coding	0.00201246	0.0473455	0.00974303	-6.68141	-102.637
FAS	FAS	protein_coding	0.00027925	0.0118412	0.00974952	-6.68045	-102.569
TOB1-AS1	TOB1-AS1	lncRNA	0.000559646	0.0195925	0.00974969	-6.68043	-102.567
FLG	FLG	protein_coding	0.0439066	0.284696	0.00975661	-6.6794	-102.495
A2M	A2M	protein_coding	0.00247084	0.0536546	0.00977086	-6.6773	-102.345
DYRK3-AS1	DYRK3-AS1	lncRNA	0.0440614	0.28547	0.00978967	-6.67452	-102.148
TMEM80	TMEM80	protein_coding	5.55906e-07	0.000104323	0.00980227	-6.67267	-102.017
DPP4	DPP4	protein_coding	0.0050544	0.0818324	0.00980828	-6.67178	-101.955
PARD6A	PARD6A	protein_coding	0.00183335	0.0445609	0.00980839	-6.67177	-101.954
AC016065.1	AC016065.1	lncRNA	0.000127013	0.00690187	0.00982741	-6.66897	-101.756
KIF6	KIF6	protein_coding	0.0287581	0.225853	0.00983669	-6.66761	-101.66
MREG	MREG	protein_coding	0.0024801	0.0536546	0.0098852	-6.66051	-101.161
C16orf86	C16orf86	protein_coding	0.00119523	0.0334122	0.00989042	-6.65975	-101.108
ZNF252P-AS1	ZNF252P-AS1	lncRNA	0.00322231	0.0628837	0.00990792	-6.6572	-100.929
LINC01138	LINC01138	lncRNA	2.71285e-05	0.00212537	0.00994149	-6.65232	-100.589
TAS2R31	TAS2R31	protein_coding	0.000404276	0.0155348	0.00995293	-6.65066	-100.473
AC131571.1	AC131571.1	lncRNA	0.00190182	0.0454699	0.00997624	-6.64729	-100.238
AC013486.1	AC013486.1	lncRNA	0.00568622	0.0879021	0.010004	-6.64329	-99.9605
AC004466.1	AC004466.1	lncRNA	0.0377925	0.264621	0.0100084	-6.64264	-99.916
C19orf84	C19orf84	protein_coding	0.0117238	0.134669	0.0100415	-6.63787	-99.5863
AC009779.2	AC009779.2	lncRNA	0.0062972	0.0934103	0.010066	-6.63436	-99.3442
AC073389.1	AC073389.1	lncRNA	0.0021357	0.04903	0.0100844	-6.63173	-99.1631
LINC01375	LINC01375	lncRNA	0.0279903	0.221266	0.0100908	-6.63082	-99.1003
CD302	CD302	protein_coding	0.00597035	0.0908319	0.0101206	-6.62656	-98.8083
AC121761.1	AC121761.1	lncRNA	0.00132016	0.0355101	0.0101485	-6.62259	-98.5369
TMEM79	TMEM79	protein_coding	2.82554e-05	0.00220297	0.0101499	-6.62239	-98.5229
AC055811.1	AC055811.1	lncRNA	0.0123877	0.139974	0.0101542	-6.62178	-98.4816
FSTL3	FSTL3	protein_coding	4.55936e-06	0.000542823	0.0101582	-6.62121	-98.4428
AL139407.1	AL139407.1	lncRNA	0.00453907	0.0766444	0.01016	-6.62095	-98.4251
GPR19	GPR19	protein_coding	0.000477696	0.0175217	0.0101623	-6.62062	-98.4025
RSPH9	RSPH9	protein_coding	0.00236497	0.0522139	0.0101982	-6.61554	-98.0565
IQCJ	IQCJ	protein_coding	0.0460495	0.29146	0.0102155	-6.61309	-97.8902
SIT1	SIT1	protein_coding	0.00442865	0.0756338	0.0102214	-6.61227	-97.8342
NCEH1	NCEH1	protein_coding	0.00189155	0.0454389	0.0102364	-6.61015	-97.6908
MIR223HG	MIR223HG	lncRNA	0.0359944	0.257954	0.0102702	-6.60539	-97.369
BICDL1	BICDL1	protein_coding	0.00557355	0.0868183	0.0102978	-6.60152	-97.1082
AC084198.2	AC084198.2	lncRNA	0.00297188	0.0592138	0.0103	-6.60121	-97.0869
NPHP3-AS1	NPHP3-AS1	lncRNA	0.0314006	0.237922	0.0103405	-6.59554	-96.7067
AC007773.1	AC007773.1	lncRNA	0.0180156	0.175153	0.01036	-6.59283	-96.5247
ADGRG2	ADGRG2	protein_coding	0.0468556	0.294242	0.0103888	-6.58882	-96.2572
GDPD3	GDPD3	protein_coding	0.011973	0.136573	0.0104158	-6.58508	-96.0077
KCTD21	KCTD21	protein_coding	0.00185321	0.0449084	0.0104348	-6.58246	-95.8334
AL139317.5	AL139317.5	lncRNA	0.0278281	0.22059	0.0104388	-6.5819	-95.7966
RANBP3L	RANBP3L	protein_coding	0.0136119	0.148034	0.0104665	-6.57808	-95.543
ANKRD34A	ANKRD34A	protein_coding	0.000609601	0.0206255	0.0104668	-6.57804	-95.5405
MDP1	MDP1	protein_coding	9.24788e-05	0.00537133	0.0104726	-6.57724	-95.4874
ESYT3	ESYT3	protein_coding	0.00583155	0.0895484	0.010482	-6.57595	-95.4018
TPPP	TPPP	protein_coding	0.000407407	0.0156179	0.0105118	-6.57185	-95.1312
AC005224.3	AC005224.3	lncRNA	0.0105784	0.127122	0.0105176	-6.57104	-95.0783
DOC2A	DOC2A	protein_coding	0.0339787	0.250174	0.0105445	-6.56736	-94.836
HAL	HAL	protein_coding	0.0322412	0.242403	0.0105448	-6.56733	-94.8337
ZNF385C	ZNF385C	protein_coding	0.0230185	0.200375	0.010565	-6.56456	-94.6521
GNRHR	GNRHR	protein_coding	0.000438385	0.0163397	0.0105816	-6.5623	-94.504
NAPA-AS1	NAPA-AS1	lncRNA	0.0183961	0.177039	0.010628	-6.55598	-94.0909
FUOM	FUOM	protein_coding	5.02786e-05	0.00345296	0.0106379	-6.55464	-94.0034
UCP3	UCP3	protein_coding	0.000241075	0.0108114	0.0106385	-6.55457	-93.9985
AC002464.1	AC002464.1	lncRNA	1.25965e-05	0.00120293	0.0106541	-6.55245	-93.8608
AC073957.2	AC073957.2	lncRNA	0.00181339	0.0441423	0.0106624	-6.55133	-93.7878
AC110597.3	AC110597.3	lncRNA	0.0483486	0.299342	0.0107109	-6.54478	-93.3632
SEC14L2	SEC14L2	protein_coding	0.000491614	0.0178149	0.0107405	-6.54079	-93.1053
TAS2R4	TAS2R4	protein_coding	0.000164588	0.00832694	0.0107748	-6.5362	-92.8096
TMEM134	TMEM134	protein_coding	2.40923e-12	2.16014e-09	0.0107977	-6.53313	-92.6122
AC091982.3	AC091982.3	lncRNA	0.00427409	0.0736961	0.0108116	-6.53127	-92.4928
MCEMP1	MCEMP1	protein_coding	0.0489484	0.30064	0.0108406	-6.52741	-92.2458
IL24	IL24	protein_coding	0.0133106	0.145839	0.0108524	-6.52584	-92.1452
C3orf56	C3orf56	protein_coding	0.0490107	0.30064	0.0108541	-6.52562	-92.1312
NEK5	NEK5	protein_coding	0.0155282	0.16158	0.0108673	-6.52386	-92.0188
PACC1	PACC1	protein_coding	2.96569e-14	4.3512e-11	0.0109035	-6.51906	-91.7133
AL442663.3	AL442663.3	lncRNA	0.000591769	0.0202772	0.0109112	-6.51805	-91.6492
AC022973.3	AC022973.3	lncRNA	0.0131189	0.144424	0.0109279	-6.51583	-91.5085
FSIP1	FSIP1	protein_coding	0.0159361	0.164083	0.010958	-6.51187	-91.2574
PROX2	PROX2	protein_coding	0.00256905	0.0543406	0.0109719	-6.51004	-91.1419
ALKBH6	ALKBH6	protein_coding	9.79291e-05	0.00556268	0.0109998	-6.50638	-90.9109
AOX3P-AOX2P	AOX3P-AOX2P	lncRNA	0.000558922	0.0195925	0.0110074	-6.50538	-90.8478
TNFRSF10D	TNFRSF10D	protein_coding	0.00135671	0.0363116	0.0110838	-6.4954	-90.2215
ZNF572	ZNF572	protein_coding	0.000925933	0.0275713	0.0111105	-6.49193	-90.0046
GAS2	GAS2	protein_coding	0.0349404	0.2532	0.0111216	-6.49049	-89.9153
CHAC1	CHAC1	protein_coding	0.00347241	0.0655453	0.011128	-6.48966	-89.8631
MED18	MED18	protein_coding	4.86404e-05	0.00339399	0.0111286	-6.48959	-89.8588
AC020661.4	AC020661.4	lncRNA	0.00423987	0.0734358	0.0111724	-6.48392	-89.5064
AL096870.10	AL096870.10	lncRNA	0.00789752	0.107392	0.0111737	-6.48374	-89.4955
MIR155HG	MIR155HG	lncRNA	0.0302454	0.232596	0.0111849	-6.4823	-89.406
HMX3	HMX3	protein_coding	0.0110035	0.130162	0.0111874	-6.48198	-89.3863
AC008040.1	AC008040.1	lncRNA	0.00256752	0.0543406	0.0112121	-6.4788	-89.1894
LINC02649	LINC02649	lncRNA	0.0347318	0.252836	0.0112932	-6.4684	-88.549
AC022893.1	AC022893.1	lncRNA	0.00151698	0.0395065	0.0113075	-6.46658	-88.4372
TMEM38B	TMEM38B	protein_coding	0.000326022	0.0132536	0.0113353	-6.46304	-88.2203
TMEM251	TMEM251	protein_coding	0.000332981	0.0134014	0.0113586	-6.46008	-88.0393
LINC00461	LINC00461	lncRNA	0.00170571	0.0425478	0.0114737	-6.44552	-87.1556
AC008906.1	AC008906.1	lncRNA	0.00069371	0.0226635	0.0115118	-6.44074	-86.8671
AL161421.1	AL161421.1	lncRNA	0.00573412	0.0884732	0.0115603	-6.43467	-86.5028
AL133338.1	AL133338.1	lncRNA	0.0130328	0.143869	0.0115676	-6.43376	-86.4482
LINC01415	LINC01415	lncRNA	0.0170907	0.170474	0.0115738	-6.43299	-86.4019
AC025034.1	AC025034.1	lncRNA	0.00893231	0.115235	0.0115789	-6.43235	-86.3637
Z83844.2	Z83844.2	protein_coding	0.00621969	0.0926011	0.0115865	-6.43141	-86.3074
CCDC24	CCDC24	protein_coding	0.00294748	0.0590192	0.0116084	-6.42868	-86.1443
CACNA1C	CACNA1C	protein_coding	0.0381964	0.266039	0.0116282	-6.42623	-85.9981
ZNF582-AS1	ZNF582-AS1	lncRNA	0.00628311	0.0932871	0.0116324	-6.42571	-85.9669
ETV7	ETV7	protein_coding	0.00632377	0.0935172	0.0116434	-6.42434	-85.8855
GRHL1	GRHL1	protein_coding	0.0379442	0.26511	0.0116606	-6.42222	-85.7592
CHIC1	CHIC1	protein_coding	7.11239e-09	2.39139e-06	0.0116695	-6.42111	-85.6933
AP001107.1	AP001107.1	lncRNA	0.0101122	0.123637	0.0117439	-6.41194	-85.1506
AC017083.3	AC017083.3	protein_coding	0.000761592	0.0239698	0.0117522	-6.41093	-85.0905
PYGO1	PYGO1	protein_coding	0.0335615	0.248524	0.0117764	-6.40796	-84.9156
RORA-AS1	RORA-AS1	lncRNA	0.0100038	0.122565	0.011828	-6.40165	-84.5453
AP001347.1	AP001347.1	lncRNA	0.00998398	0.122533	0.0118601	-6.39773	-84.316
Z83745.1	Z83745.1	lncRNA	0.03902	0.26809	0.0119242	-6.38996	-83.8627
FSIP2	FSIP2	protein_coding	0.0425876	0.281113	0.0119356	-6.38859	-83.7832
OGN	OGN	protein_coding	0.000436343	0.0163391	0.0119722	-6.38416	-83.5266
FBXO6	FBXO6	protein_coding	0.0370786	0.261815	0.0119743	-6.38392	-83.5123
UNC5CL	UNC5CL	protein_coding	0.00890016	0.115096	0.0119759	-6.38372	-83.501
NUDT14	NUDT14	protein_coding	0.0102112	0.124377	0.012009	-6.37974	-83.2711
AC025437.2	AC025437.2	lncRNA	0.00883403	0.1147	0.0120206	-6.37835	-83.1904
SDHD	SDHD	protein_coding	6.98186e-12	5.63401e-09	0.0120374	-6.37634	-83.0747
PMEL	PMEL	protein_coding	0.0411993	0.276128	0.0120846	-6.37069	-82.7502
BMS1P4-AGAP5	BMS1P4-AGAP5	lncRNA	0.00179547	0.0438382	0.0121435	-6.36367	-82.3484
AC008875.2	AC008875.2	lncRNA	0.00599126	0.0908319	0.0121462	-6.36335	-82.3301
AC022382.2	AC022382.2	lncRNA	0.00315216	0.061775	0.0121714	-6.36036	-82.1595
C11orf96	C11orf96	protein_coding	0.00844944	0.111592	0.0121863	-6.3586	-82.0593
C19orf38	C19orf38	protein_coding	0.000811497	0.0249938	0.0122094	-6.35587	-81.9043
VNN2	VNN2	protein_coding	0.00647468	0.0951318	0.0122265	-6.35385	-81.7897
AC130650.2	AC130650.2	lncRNA	0.0239902	0.204557	0.012228	-6.35367	-81.7797
AC027811.1	AC027811.1	lncRNA	0.0173448	0.171786	0.0122355	-6.35278	-81.7292
HDHD3	HDHD3	protein_coding	0.00181336	0.0441423	0.0122618	-6.34969	-81.5542
RMDN2	RMDN2	protein_coding	0.00501707	0.0815412	0.0123277	-6.34196	-81.1183
LINC00271	LINC00271	lncRNA	0.0188005	0.178661	0.0123442	-6.34003	-81.0099
FITM2	FITM2	protein_coding	0.00487486	0.0805619	0.0123717	-6.33681	-80.8294
LINC02785	LINC02785	lncRNA	0.00545981	0.0857993	0.0123843	-6.33535	-80.7476
C17orf100	C17orf100	protein_coding	0.00154507	0.0400256	0.0123981	-6.33374	-80.6577
C14orf28	C14orf28	protein_coding	0.0234121	0.202051	0.0124063	-6.33278	-80.6043
TEN1-CDK3	TEN1-CDK3	protein_coding	0.00172235	0.0427435	0.0124117	-6.33216	-80.5691
EXTL3-AS1	EXTL3-AS1	lncRNA	0.0138604	0.149628	0.0124453	-6.32825	-80.3515
TRIM47	TRIM47	protein_coding	0.0207185	0.188278	0.0124512	-6.32757	-80.3136
MYOZ3	MYOZ3	protein_coding	0.0175391	0.173121	0.0124747	-6.32485	-80.1623
AC007881.3	AC007881.3	lncRNA	0.0207335	0.188305	0.0124854	-6.32362	-80.0936
AL163051.1	AL163051.1	lncRNA	0.000612645	0.0206851	0.0124884	-6.32327	-80.0742
STX16-NPEPL1	STX16-NPEPL1	protein_coding	0.00837271	0.110946	0.0125056	-6.32129	-79.9644
AP003307.1	AP003307.1	lncRNA	0.042891	0.281504	0.0125151	-6.32019	-79.9037
AL121845.3	AL121845.3	protein_coding	0.00834522	0.110851	0.0125397	-6.31735	-79.7468
SSC5D	SSC5D	protein_coding	0.00195986	0.0463786	0.0125537	-6.31575	-79.6581
PCSK6	PCSK6	protein_coding	0.00370111	0.0676034	0.0125537	-6.31574	-79.6578
RHBDD1	RHBDD1	protein_coding	4.6519e-09	1.63211e-06	0.0125826	-6.31243	-79.4749
AC004160.1	AC004160.1	lncRNA	0.0370846	0.261815	0.0127164	-6.29717	-78.6387
AL137009.1	AL137009.1	lncRNA	0.0226004	0.198556	0.0127623	-6.29197	-78.3557
AC006001.2	AC006001.2	lncRNA	0.000411971	0.0156442	0.0127698	-6.29112	-78.3099
FAM53B-AS1	FAM53B-AS1	lncRNA	0.00971663	0.121386	0.0127703	-6.29107	-78.3068
AC027644.3	AC027644.3	lncRNA	0.000629899	0.021004	0.0127949	-6.28828	-78.1559
SEMA6A-AS2	SEMA6A-AS2	lncRNA	0.0247887	0.206774	0.0128329	-6.28401	-77.9249
RIBC2	RIBC2	protein_coding	0.000200722	0.00966186	0.0128803	-6.27868	-77.6376
AC100810.1	AC100810.1	lncRNA	0.0187811	0.178661	0.0128833	-6.27836	-77.62
ZSWIM8-AS1	ZSWIM8-AS1	lncRNA	0.0249606	0.207542	0.0129312	-6.273	-77.3322
AC146507.3	AC146507.3	lncRNA	0.00615692	0.092348	0.0129322	-6.27289	-77.3264
TPK1	TPK1	protein_coding	0.00706945	0.10017	0.0129433	-6.27165	-77.2599
INTS6-AS1	INTS6-AS1	lncRNA	0.034963	0.2532	0.0129508	-6.27081	-77.2151
BDNF-AS	BDNF-AS	lncRNA	0.0428598	0.281504	0.0129665	-6.26907	-77.1218
AL451085.2	AL451085.2	lncRNA	0.0033247	0.0639538	0.0130119	-6.26403	-76.8529
C1QL3	C1QL3	protein_coding	0.0169467	0.169585	0.0130437	-6.2605	-76.6653
HLA-DOB	HLA-DOB	protein_coding	0.023976	0.204557	0.0130541	-6.25935	-76.6042
AC004918.3	AC004918.3	lncRNA	0.00402508	0.0709954	0.0130665	-6.25798	-76.5316
OXTR	OXTR	protein_coding	0.00792535	0.107666	0.013092	-6.25517	-76.3828
AC108134.3	AC108134.3	lncRNA	0.00207546	0.0480374	0.0131051	-6.25373	-76.3062
IL18RAP	IL18RAP	protein_coding	0.0493822	0.301772	0.0131058	-6.25365	-76.3022
INAFM1	INAFM1	protein_coding	0.0233009	0.201529	0.0131302	-6.25096	-76.16
MAP3K19	MAP3K19	protein_coding	0.0467453	0.294242	0.0131821	-6.24528	-75.8606
EGOT	EGOT	lncRNA	0.0476459	0.297471	0.0131923	-6.24416	-75.8018
ZNF284	ZNF284	protein_coding	0.00347845	0.0655826	0.0132241	-6.24069	-75.6195
AL139260.1	AL139260.1	lncRNA	0.00219852	0.0495558	0.0132307	-6.23997	-75.5817
HIVEP1	HIVEP1	protein_coding	2.01698e-08	5.61242e-06	0.0132972	-6.23273	-75.2036
KCNJ14	KCNJ14	protein_coding	0.0102059	0.124377	0.0133114	-6.23119	-75.1234
ZNF878	ZNF878	protein_coding	0.000516875	0.0183741	0.0133121	-6.23112	-75.1198
YY2	YY2	protein_coding	0.0483724	0.299342	0.0133434	-6.22773	-74.9434
ARRDC3-AS1	ARRDC3-AS1	lncRNA	0.0260758	0.21319	0.0134669	-6.21443	-74.2559
AF127936.1	AF127936.1	lncRNA	0.0240738	0.204557	0.0135158	-6.20921	-73.9874
AC011370.1	AC011370.1	lncRNA	0.0379456	0.26511	0.0135278	-6.20793	-73.9217
CEP19	CEP19	protein_coding	3.08374e-06	0.000390477	0.0135334	-6.20734	-73.8914
AP001372.2	AP001372.2	lncRNA	0.021023	0.189548	0.0136706	-6.19278	-73.1496
AL096701.3	AL096701.3	lncRNA	0.00068328	0.0224952	0.0136765	-6.19216	-73.1183
CYP46A1	CYP46A1	protein_coding	0.0126005	0.141057	0.013688	-6.19094	-73.0564
DHX58	DHX58	protein_coding	9.33727e-05	0.00540123	0.013725	-6.18705	-72.8599
SH3RF3-AS1	SH3RF3-AS1	lncRNA	0.0314919	0.23846	0.0137506	-6.18436	-72.7242
AL353622.1	AL353622.1	lncRNA	0.00395997	0.0701536	0.0137528	-6.18414	-72.7127
TET1	TET1	protein_coding	0.00721289	0.101401	0.0138071	-6.17844	-72.4264
AC008735.2	AC008735.2	lncRNA	0.00189401	0.0454389	0.013811	-6.17804	-72.406
NECTIN2	NECTIN2	protein_coding	0.00430453	0.0739911	0.0138208	-6.17702	-72.3549
TBC1D3L	TBC1D3L	protein_coding	0.0441659	0.285918	0.0138496	-6.17401	-72.2043
LINC01715	LINC01715	lncRNA	0.00824011	0.109998	0.0138623	-6.17269	-72.1382
AC120024.1	AC120024.1	lncRNA	0.029652	0.230185	0.0138885	-6.16997	-72.0023
SDC2	SDC2	protein_coding	0.0258226	0.211871	0.0139045	-6.1683	-71.9191
LRRC6	LRRC6	protein_coding	0.0239419	0.204557	0.0139933	-6.15912	-71.4629
AC018410.1	AC018410.1	lncRNA	0.0245333	0.20612	0.0140346	-6.15486	-71.2523
AP001178.3	AP001178.3	lncRNA	0.0247735	0.206774	0.0140563	-6.15264	-71.1424
AL359844.1	AL359844.1	lncRNA	0.0133555	0.146033	0.0140639	-6.15186	-71.104
HULC	HULC	lncRNA	0.00552752	0.0865263	0.0140708	-6.15116	-71.0693
AC010319.3	AC010319.3	lncRNA	0.0096698	0.121135	0.0140735	-6.15087	-71.0554
AC005224.2	AC005224.2	lncRNA	0.0293139	0.228947	0.0141209	-6.14602	-70.817
AL020996.1	AL020996.1	lncRNA	0.0239372	0.204557	0.0141389	-6.14418	-70.7268
PTGR1	PTGR1	protein_coding	0.0463141	0.29232	0.014219	-6.13603	-70.3283
DRP2	DRP2	protein_coding	0.00837292	0.110946	0.0142233	-6.1356	-70.3073
AC093627.5	AC093627.5	lncRNA	0.00743917	0.103679	0.0142935	-6.1285	-69.9618
WASL-DT	WASL-DT	lncRNA	0.0272252	0.217842	0.0143004	-6.1278	-69.928
C1orf54	C1orf54	protein_coding	0.00124553	0.0342448	0.0143007	-6.12777	-69.9269
AC020907.1	AC020907.1	lncRNA	0.0197787	0.184424	0.0143331	-6.1245	-69.7684
SELENOP	SELENOP	protein_coding	0.0405459	0.273283	0.0143335	-6.12447	-69.7668
AC022239.1	AC022239.1	lncRNA	0.00280322	0.0574126	0.0143369	-6.12413	-69.7503
GPR176-DT	GPR176-DT	lncRNA	0.000555106	0.0195182	0.014342	-6.12361	-69.7253
ZNF771	ZNF771	protein_coding	1.20653e-12	1.14543e-09	0.0143933	-6.11846	-69.4767
ADAM11	ADAM11	protein_coding	0.0275282	0.219397	0.0144021	-6.11758	-69.4342
AC006027.1	AC006027.1	lncRNA	0.0296446	0.230185	0.0144021	-6.11757	-69.4342
ASAP3	ASAP3	protein_coding	0.0301618	0.232465	0.014477	-6.11009	-69.0751
TYMSOS	TYMSOS	lncRNA	0.00206595	0.0480085	0.0145461	-6.10322	-68.7469
MC1R	MC1R	protein_coding	0.00160987	0.0409161	0.0145501	-6.10282	-68.7279
AC007569.1	AC007569.1	lncRNA	0.0477261	0.297739	0.0146638	-6.0916	-68.1953
TEX22	TEX22	protein_coding	0.0231603	0.201067	0.0146798	-6.09003	-68.121
AC113410.4	AC113410.4	lncRNA	0.000245578	0.0108586	0.0147108	-6.08698	-67.9771
AC026304.1	AC026304.1	lncRNA	0.0235726	0.202793	0.0147209	-6.08599	-67.9306
ARHGAP44	ARHGAP44	protein_coding	0.0225218	0.198406	0.0147275	-6.08535	-67.9003
QRICH2	QRICH2	protein_coding	4.09093e-11	2.53937e-08	0.0147976	-6.0785	-67.5787
PPP2R5B	PPP2R5B	protein_coding	0.0053053	0.0844401	0.0149183	-6.06677	-67.0318
AL354833.1	AL354833.1	lncRNA	0.0197593	0.184424	0.0149451	-6.06418	-66.9116
AC135279.3	AC135279.3	lncRNA	0.034842	0.253181	0.0150336	-6.05567	-66.5177
ZNF30	ZNF30	protein_coding	0.0138551	0.149628	0.0150353	-6.0555	-66.51
WDR83OS	WDR83OS	protein_coding	0.00765738	0.105863	0.0150458	-6.05449	-66.4636
RBP5	RBP5	protein_coding	0.00783388	0.106964	0.0150569	-6.05343	-66.4147
AC008763.2	AC008763.2	protein_coding	0.0263579	0.214506	0.0150788	-6.05133	-66.3182
SGPP2	SGPP2	protein_coding	0.000157996	0.00809493	0.0151169	-6.0477	-66.1513
AC098588.2	AC098588.2	protein_coding	0.0480156	0.298392	0.0151484	-6.04469	-66.0138
ERICH6-AS1	ERICH6-AS1	lncRNA	0.000248776	0.0109103	0.0151545	-6.04411	-65.9868
HOPX	HOPX	protein_coding	0.0257413	0.211419	0.0151896	-6.04078	-65.8347
AC036108.2	AC036108.2	lncRNA	0.0486547	0.300394	0.0152022	-6.03957	-65.7798
CALCB	CALCB	protein_coding	0.02311	0.200738	0.0152331	-6.03665	-65.6466
PGBD4	PGBD4	protein_coding	0.000791741	0.0246202	0.0152501	-6.03503	-65.5732
LMO7-AS1	LMO7-AS1	lncRNA	0.0362169	0.258401	0.0152653	-6.0336	-65.508
ZNF625	ZNF625	protein_coding	0.00554505	0.0866327	0.015272	-6.03297	-65.4794
FBXO36	FBXO36	protein_coding	0.0386544	0.267382	0.0152722	-6.03295	-65.4783
SCN11A	SCN11A	protein_coding	0.00800291	0.108446	0.0152791	-6.03229	-65.4487
C20orf144	C20orf144	protein_coding	0.0163665	0.166437	0.0153032	-6.03002	-65.3457
AC016597.1	AC016597.1	lncRNA	0.0177575	0.173806	0.0154643	-6.01491	-64.665
AC022973.5	AC022973.5	lncRNA	0.0169479	0.169585	0.0155342	-6.00841	-64.374
MPZL3	MPZL3	protein_coding	0.0131434	0.144518	0.0155345	-6.00838	-64.3728
TMC4	TMC4	protein_coding	0.012347	0.139739	0.0155652	-6.00553	-64.2459
MHENCR	MHENCR	lncRNA	0.000955689	0.0280945	0.0156189	-6.00057	-64.0252
LINC01560	LINC01560	lncRNA	0.00404334	0.0712396	0.0157168	-5.99155	-63.6261
PSMG3-AS1	PSMG3-AS1	lncRNA	0.000397628	0.0153524	0.0157306	-5.99028	-63.5702
CFAP70	CFAP70	protein_coding	0.0187988	0.178661	0.0158505	-5.97932	-63.0893
AC025423.4	AC025423.4	lncRNA	0.00488883	0.0806757	0.0158591	-5.97854	-63.0552
CYB5RL	CYB5RL	protein_coding	1.67958e-11	1.2082e-08	0.0159427	-5.97096	-62.7248
C6orf163	C6orf163	protein_coding	0.00398874	0.0705766	0.015975	-5.96804	-62.5978
L3MBTL2-AS1	L3MBTL2-AS1	lncRNA	0.000113953	0.00625539	0.0159908	-5.96661	-62.5359
AL133520.1	AL133520.1	lncRNA	0.0163995	0.166437	0.0160301	-5.96308	-62.3828
AL391095.1	AL391095.1	lncRNA	0.00441792	0.0755305	0.0160632	-5.96009	-62.254
TMEM262	TMEM262	protein_coding	0.0435185	0.283661	0.0160773	-5.95883	-62.1996
AL139317.3	AL139317.3	lncRNA	0.00039039	0.0151455	0.0161381	-5.95338	-61.9651
ULBP3	ULBP3	protein_coding	0.0116843	0.134666	0.0161574	-5.95166	-61.8913
SMG7-AS1	SMG7-AS1	lncRNA	0.0116111	0.134524	0.0161661	-5.95089	-61.8579
AL031778.1	AL031778.1	lncRNA	0.0365725	0.259448	0.0161878	-5.94895	-61.7748
CD160	CD160	protein_coding	0.00130131	0.0352108	0.0162081	-5.94714	-61.6974
MXRA8	MXRA8	protein_coding	0.0387348	0.267382	0.0162276	-5.94541	-61.6235
AL034417.4	AL034417.4	lncRNA	0.0172479	0.171207	0.0162392	-5.94437	-61.5793
PRR33	PRR33	protein_coding	0.0148222	0.15676	0.0163354	-5.93586	-61.2169
IQCH-AS1	IQCH-AS1	lncRNA	1.99646e-06	0.000278618	0.0163385	-5.93558	-61.2052
PLEKHA4	PLEKHA4	protein_coding	0.040717	0.273717	0.0164059	-5.92964	-60.9535
LCAT	LCAT	protein_coding	0.0186159	0.178304	0.0164323	-5.92732	-60.8556
AC079209.2	AC079209.2	lncRNA	0.0187167	0.178661	0.0164342	-5.92715	-60.8487
PRG4	PRG4	protein_coding	0.0227054	0.198937	0.0165462	-5.91735	-60.4367
AL022069.1	AL022069.1	lncRNA	0.0171099	0.170497	0.0165853	-5.91395	-60.2942
MIRLET7A1HG	MIRLET7A1HG	lncRNA	2.49581e-08	6.60327e-06	0.0165887	-5.91366	-60.2821
AL592546.3	AL592546.3	lncRNA	0.0390795	0.268271	0.0165966	-5.91297	-60.2532
FAM185A	FAM185A	protein_coding	0.000715123	0.023129	0.0166067	-5.91209	-60.2166
AC073487.1	AC073487.1	lncRNA	0.0226457	0.198846	0.0166916	-5.90474	-59.9105
AL023806.1	AL023806.1	lncRNA	0.0350972	0.253325	0.0167024	-5.9038	-59.8718
AC073529.1	AC073529.1	lncRNA	0.0163517	0.166437	0.016746	-5.90004	-59.7156
LINC01569	LINC01569	lncRNA	0.00735254	0.102827	0.0167888	-5.89636	-59.5635
LINC01410	LINC01410	lncRNA	0.00887242	0.114921	0.017019	-5.87671	-58.7579
TMCC3	TMCC3	protein_coding	0.0327974	0.245167	0.0170519	-5.87392	-58.6443
AC005920.1	AC005920.1	lncRNA	0.0322702	0.242403	0.0171227	-5.86795	-58.402
AC005840.4	AC005840.4	lncRNA	0.0205573	0.187394	0.0171269	-5.86759	-58.3877
AGER	AGER	protein_coding	0.000569463	0.019893	0.0171423	-5.8663	-58.3354
SNAI3-AS1	SNAI3-AS1	lncRNA	0.00276091	0.05698	0.0171435	-5.86619	-58.3311
SLC35G6	SLC35G6	protein_coding	0.0179211	0.174444	0.0172459	-5.8576	-57.9847
APBA3	APBA3	protein_coding	6.18228e-09	2.12289e-06	0.0172687	-5.85569	-57.9081
IGFLR1	IGFLR1	protein_coding	0.00159646	0.0407035	0.017304	-5.85275	-57.7901
AC074032.1	AC074032.1	lncRNA	0.0378101	0.264621	0.0173056	-5.85261	-57.7847
AC104452.1	AC104452.1	protein_coding	0.0128568	0.14251	0.0173321	-5.85041	-57.6963
CH17-340M24.3	CH17-340M24.3	lncRNA	0.0171141	0.170497	0.0173662	-5.84757	-57.583
AC090181.2	AC090181.2	lncRNA	0.0231873	0.201169	0.017367	-5.84751	-57.5804
ATP2A1	ATP2A1	protein_coding	0.0386642	0.267382	0.0173715	-5.84714	-57.5656
CIB2	CIB2	protein_coding	0.0284828	0.22441	0.0174504	-5.8406	-57.3054
RAD51B	RAD51B	protein_coding	1.6407e-05	0.00142361	0.0175222	-5.83467	-57.0704
TRIM17	TRIM17	protein_coding	0.0198148	0.184424	0.0176645	-5.823	-56.6106
AL355987.4	AL355987.4	lncRNA	0.000808159	0.0249386	0.0176728	-5.82232	-56.5841
AC026356.1	AC026356.1	lncRNA	0.00889108	0.115071	0.0177495	-5.81607	-56.3395
CYSTM1	CYSTM1	protein_coding	0.0252277	0.209009	0.0177657	-5.81476	-56.2884
AC006460.2	AC006460.2	lncRNA	0.0207723	0.188446	0.017839	-5.80882	-56.0569
AL022238.2	AL022238.2	lncRNA	0.04825	0.299221	0.017943	-5.80044	-55.732
SEMA5A	SEMA5A	protein_coding	0.0223872	0.197534	0.0179482	-5.80002	-55.716
AP002907.1	AP002907.1	lncRNA	0.0112277	0.131881	0.0179669	-5.79851	-55.6578
AC010198.2	AC010198.2	lncRNA	0.0207719	0.188446	0.0180269	-5.79371	-55.4727
CHRNA7	CHRNA7	protein_coding	0.0475542	0.297356	0.0180278	-5.79364	-55.47
RAC3	RAC3	protein_coding	0.00632757	0.0935172	0.0180343	-5.79311	-55.4498
DNM3	DNM3	protein_coding	0.00207758	0.0480374	0.0182928	-5.77258	-54.6664
AC098818.2	AC098818.2	lncRNA	0.032861	0.245334	0.0182973	-5.77222	-54.6528
POU5F1	POU5F1	protein_coding	0.0496785	0.303009	0.0183964	-5.76443	-54.3584
C14orf119	C14orf119	protein_coding	7.51329e-11	4.41161e-08	0.01841	-5.76336	-54.3182
AC083799.1	AC083799.1	lncRNA	0.00677031	0.0977335	0.018489	-5.75719	-54.0864
INSYN2B	INSYN2B	protein_coding	7.02476e-06	0.000745695	0.0186081	-5.74793	-53.7401
AL080276.2	AL080276.2	lncRNA	0.00203455	0.047657	0.01863	-5.74623	-53.6769
PIP5K1B	PIP5K1B	protein_coding	1.52455e-05	0.00137456	0.0186775	-5.74255	-53.5402
JAM2	JAM2	protein_coding	0.00769449	0.106138	0.0186976	-5.74101	-53.4829
DOCK3	DOCK3	protein_coding	0.0141275	0.151498	0.0188352	-5.73042	-53.092
AF131216.4	AF131216.4	lncRNA	0.0484916	0.299817	0.0188598	-5.72854	-53.0229
INMT-MINDY4	INMT-MINDY4	protein_coding	0.0151806	0.159501	0.0189046	-5.72512	-52.8971
DUSP19	DUSP19	protein_coding	0.0207188	0.188278	0.0190842	-5.71148	-52.3993
AL031666.3	AL031666.3	lncRNA	0.0287242	0.225708	0.0191717	-5.70488	-52.1601
AF274853.1	AF274853.1	lncRNA	0.0109552	0.129813	0.0191727	-5.7048	-52.1574
TNFSF9	TNFSF9	protein_coding	0.00644003	0.0948319	0.0193207	-5.69371	-51.7581
AL390719.3	AL390719.3	lncRNA	0.0308285	0.235586	0.0193263	-5.69329	-51.743
DDTL	DDTL	protein_coding	0.0265676	0.215216	0.0193413	-5.69217	-51.7029
PPFIBP2	PPFIBP2	protein_coding	0.0305738	0.234743	0.0193451	-5.69189	-51.6926
HIPK1-AS1	HIPK1-AS1	lncRNA	0.0108738	0.129133	0.0193752	-5.68965	-51.6124
LINC00847	LINC00847	lncRNA	4.68206e-05	0.00329973	0.0194108	-5.687	-51.5178
AC234917.3	AC234917.3	lncRNA	0.00965248	0.121135	0.0194354	-5.68517	-51.4525
LINC01814	LINC01814	lncRNA	0.00233272	0.051643	0.0195003	-5.68036	-51.2813
LINCR-0001	LINCR-0001	lncRNA	0.00167971	0.0420827	0.0195366	-5.67767	-51.1859
AC090578.1	AC090578.1	lncRNA	0.0263482	0.214506	0.0195978	-5.67316	-51.0261
TMEM30A-DT	TMEM30A-DT	lncRNA	0.0273821	0.218952	0.0199859	-5.64487	-50.0352
AC002553.1	AC002553.1	lncRNA	0.0151943	0.159501	0.0200102	-5.64312	-49.9745
ZSCAN9	ZSCAN9	protein_coding	0.0126032	0.141057	0.0204858	-5.60923	-48.8142
OSCP1	OSCP1	protein_coding	0.0178017	0.173806	0.0205068	-5.60775	-48.7642
FUCA2	FUCA2	protein_coding	0.00444443	0.075743	0.0205733	-5.60308	-48.6067
AC104129.1	AC104129.1	lncRNA	0.00874221	0.114243	0.0205799	-5.60262	-48.5911
KCTD1	KCTD1	protein_coding	0.008102	0.10892	0.0206134	-5.60027	-48.5121
LINC02809	LINC02809	lncRNA	0.0167518	0.168447	0.0207036	-5.59397	-48.3007
PDZD7	PDZD7	protein_coding	0.00780015	0.106684	0.0208267	-5.58542	-48.0153
AL512408.1	AL512408.1	lncRNA	0.0108845	0.129165	0.0208765	-5.58197	-47.9007
PDC-AS1	PDC-AS1	lncRNA	0.0158598	0.163709	0.0210055	-5.57309	-47.6066
AP000704.1	AP000704.1	lncRNA	0.0243744	0.205312	0.0210292	-5.57146	-47.553
NBPF20	NBPF20	protein_coding	0.0155995	0.161903	0.0210662	-5.56893	-47.4695
MKLN1-AS	MKLN1-AS	lncRNA	0.038967	0.26784	0.0211995	-5.55983	-47.171
HCN3	HCN3	protein_coding	0.0067114	0.0972309	0.0213106	-5.55228	-46.9249
AC108053.1	AC108053.1	lncRNA	0.00188424	0.0454389	0.0213505	-5.54958	-46.8372
SLC25A35	SLC25A35	protein_coding	0.00100159	0.0291256	0.0213918	-5.5468	-46.7469
HMGA1P4	HMGA1P4	lncRNA	0.0178685	0.174092	0.021417	-5.5451	-46.6919
AGBL4	AGBL4	protein_coding	0.0308421	0.235586	0.0215133	-5.53863	-46.4828
NTN1	NTN1	protein_coding	0.0137522	0.149258	0.0215235	-5.53794	-46.4608
AL157834.1	AL157834.1	lncRNA	0.0294223	0.229173	0.021553	-5.53597	-46.3972
MKNK1-AS1	MKNK1-AS1	lncRNA	0.0134242	0.146483	0.0217019	-5.52604	-46.079
MCC	MCC	protein_coding	0.00487167	0.0805619	0.0217058	-5.52578	-46.0706
FOXD2	FOXD2	protein_coding	0.0415892	0.277474	0.0217893	-5.52024	-45.894
SYNPO2	SYNPO2	protein_coding	0.00878113	0.114636	0.0219245	-5.51131	-45.6111
ZNF295-AS1	ZNF295-AS1	lncRNA	0.00759799	0.105257	0.0221771	-5.49478	-45.0915
AL020995.1	AL020995.1	lncRNA	0.0181847	0.176161	0.022288	-5.48759	-44.8671
MAGEH1	MAGEH1	protein_coding	0.00530415	0.0844401	0.0224087	-5.4798	-44.6255
RNASEH1-AS1	RNASEH1-AS1	lncRNA	1.2987e-05	0.00123293	0.0224631	-5.4763	-44.5175
TMEM177	TMEM177	protein_coding	0.00946257	0.119839	0.0225083	-5.4734	-44.428
FMO5	FMO5	protein_coding	8.81477e-06	0.000923777	0.022525	-5.47233	-44.395
NATD1	NATD1	protein_coding	0.00020074	0.00966186	0.0226247	-5.46596	-44.1994
GSTM2	GSTM2	protein_coding	6.27925e-05	0.00403748	0.0226457	-5.46462	-44.1585
PWP2	PWP2	protein_coding	0.0320391	0.241469	0.0228781	-5.44989	-43.71
KLK1	KLK1	protein_coding	0.00997204	0.122525	0.0230044	-5.44195	-43.4699
F2RL2	F2RL2	protein_coding	0.00190456	0.0454699	0.0230716	-5.43774	-43.3434
AC009318.1	AC009318.1	lncRNA	0.000155071	0.00797036	0.0231657	-5.43186	-43.1672
AC012467.2	AC012467.2	lncRNA	0.0245874	0.206171	0.0233158	-5.42255	-42.8894
CD40	CD40	protein_coding	0.0354228	0.255218	0.0233189	-5.42236	-42.8837
AL360270.3	AL360270.3	lncRNA	0.0271288	0.217394	0.0235122	-5.41045	-42.5311
FERMT2	FERMT2	protein_coding	0.0097598	0.121386	0.0235236	-5.40975	-42.5105
FLRT1	FLRT1	protein_coding	0.0214082	0.191669	0.0237732	-5.39452	-42.0642
POLR3G	POLR3G	protein_coding	0.00929203	0.118549	0.0239295	-5.38507	-41.7894
CDK5	CDK5	protein_coding	0.0107785	0.128487	0.0240617	-5.37712	-41.5599
AVIL	AVIL	protein_coding	0.0438236	0.284501	0.0240972	-5.37499	-41.4986
SNHG11	SNHG11	lncRNA	0.0341176	0.250665	0.0241708	-5.37059	-41.3723
HEXIM2	HEXIM2	protein_coding	0.0019278	0.0459141	0.0242728	-5.36452	-41.1984
TAS2R20	TAS2R20	protein_coding	0.0177645	0.173806	0.0244085	-5.35647	-40.9694
KIAA1671	KIAA1671	protein_coding	0.0430005	0.281764	0.0244765	-5.35246	-40.8555
LINC01108	LINC01108	lncRNA	0.0223299	0.197534	0.0246496	-5.34229	-40.5686
AL591501.1	AL591501.1	lncRNA	0.0485049	0.299817	0.024663	-5.34151	-40.5466
SH2B2	SH2B2	protein_coding	0.0159946	0.164209	0.0247043	-5.33909	-40.4788
GSTZ1	GSTZ1	protein_coding	0.000207093	0.00983022	0.0247051	-5.33905	-40.4775
PCDHGA10	PCDHGA10	protein_coding	0.0154642	0.161225	0.0247494	-5.33646	-40.4051
ZSCAN20	ZSCAN20	protein_coding	0.00976213	0.121386	0.0250583	-5.31857	-39.9069
AC006059.2	AC006059.2	protein_coding	7.08864e-05	0.00440013	0.0252614	-5.30692	-39.5861
AP000553.9	AP000553.9	lncRNA	0.0318422	0.240478	0.025352	-5.30176	-39.4446
TSNAX-DISC1	TSNAX-DISC1	protein_coding	0.000691709	0.022644	0.0253718	-5.30063	-39.4138
FKBP2	FKBP2	protein_coding	3.09691e-06	0.000390477	0.0255495	-5.29056	-39.1397
TRIQK	TRIQK	protein_coding	0.0065916	0.096181	0.0255811	-5.28878	-39.0914
DTWD2	DTWD2	protein_coding	0.00253412	0.0540267	0.0256668	-5.28395	-38.9608
AC016876.1	AC016876.1	lncRNA	0.0200406	0.185315	0.025702	-5.28198	-38.9075
ZNF337-AS1	ZNF337-AS1	lncRNA	0.00487694	0.0805619	0.0257544	-5.27904	-38.8283
KIF9-AS1	KIF9-AS1	lncRNA	0.0467884	0.294242	0.025836	-5.27448	-38.7057
Z82215.1	Z82215.1	lncRNA	0.00241115	0.0529312	0.02598	-5.26645	-38.4911
AC010896.1	AC010896.1	lncRNA	0.0237815	0.204045	0.0260437	-5.26292	-38.397
EMC1-AS1	EMC1-AS1	lncRNA	0.0417863	0.277932	0.0262404	-5.25207	-38.1092
ERVFRD-1	ERVFRD-1	protein_coding	0.000103505	0.00576021	0.0263591	-5.24555	-37.9375
TLDC2	TLDC2	protein_coding	0.0384734	0.266949	0.0264656	-5.23974	-37.7849
AC009133.4	AC009133.4	lncRNA	0.0278311	0.22059	0.026472	-5.23939	-37.7757
AC009120.2	AC009120.2	lncRNA	2.48187e-05	0.00198292	0.0266102	-5.23188	-37.5796
ZC2HC1C	ZC2HC1C	protein_coding	0.0272158	0.217842	0.0267365	-5.22505	-37.402
AL009179.1	AL009179.1	lncRNA	0.000741439	0.0235553	0.0270193	-5.20986	-37.0105
RNF121	RNF121	protein_coding	1.26924e-07	2.76815e-05	0.0272654	-5.19679	-36.6766
DNAH14	DNAH14	protein_coding	0.00118506	0.0334122	0.0273485	-5.1924	-36.5651
RRAS	RRAS	protein_coding	0.0168192	0.168809	0.0274295	-5.18813	-36.4571
AP001885.3	AP001885.3	lncRNA	0.00415561	0.0723887	0.0276234	-5.17797	-36.2012
TFAP2E-AS1	TFAP2E-AS1	lncRNA	0.0102971	0.125045	0.0276283	-5.17771	-36.1948
CHST7	CHST7	protein_coding	0.0167636	0.168461	0.0277444	-5.17166	-36.0433
ZNF516	ZNF516	protein_coding	0.000229344	0.0105713	0.027852	-5.16607	-35.904
AC138207.4	AC138207.4	lncRNA	0.0276186	0.219671	0.0278574	-5.16579	-35.8971
IFT43	IFT43	protein_coding	0.0225072	0.198385	0.0279564	-5.16068	-35.77
STXBP5L	STXBP5L	protein_coding	0.0232396	0.201215	0.0283339	-5.14133	-35.2934
TMEM182	TMEM182	protein_coding	0.00495321	0.0811572	0.0284862	-5.13359	-35.1047
FICD	FICD	protein_coding	0.00219794	0.0495558	0.0288193	-5.11682	-34.6989
DUS4L-BCAP29	DUS4L-BCAP29	protein_coding	0.000429501	0.0161579	0.0288393	-5.11582	-34.6749
AC009133.1	AC009133.1	lncRNA	0.0172491	0.171207	0.0289437	-5.11061	-34.5498
NDUFC2	NDUFC2	protein_coding	2.00259e-06	0.000278618	0.0292436	-5.09574	-34.1955
AP002373.1	AP002373.1	protein_coding	0.00817283	0.109472	0.029333	-5.09133	-34.0913
AC123768.4	AC123768.4	lncRNA	0.0201077	0.185348	0.0294113	-5.08749	-34.0005
AC004585.1	AC004585.1	lncRNA	0.0105229	0.126644	0.0295245	-5.08195	-33.8702
AC118344.1	AC118344.1	lncRNA	0.00619309	0.0925239	0.0295378	-5.08129	-33.8549
AL050309.1	AL050309.1	lncRNA	0.000159391	0.0081376	0.0295395	-5.08121	-33.8529
FRY	FRY	protein_coding	0.00460675	0.0773657	0.0295451	-5.08094	-33.8465
LAMP5-AS1	LAMP5-AS1	lncRNA	0.0132968	0.145808	0.0297188	-5.07248	-33.6488
DUBR	DUBR	lncRNA	0.0371729	0.262094	0.0299985	-5.05897	-33.335
AL513327.1	AL513327.1	lncRNA	0.00430495	0.0739911	0.0300159	-5.05813	-33.3157
PCDH18	PCDH18	protein_coding	0.0449978	0.28784	0.0301054	-5.05383	-33.2166
RAD9B	RAD9B	protein_coding	0.00401493	0.0708939	0.0303916	-5.04018	-32.9038
MRC2	MRC2	protein_coding	0.0150498	0.158647	0.0309252	-5.01507	-32.3361
AF129075.1	AF129075.1	lncRNA	0.0308441	0.235586	0.0311394	-5.00512	-32.1137
ARL5C	ARL5C	protein_coding	0.0384322	0.266949	0.031373	-4.99433	-31.8745
METTL2A	METTL2A	protein_coding	0.00054033	0.0191237	0.0314446	-4.99104	-31.802
MOSPD3	MOSPD3	protein_coding	9.82318e-05	0.00556268	0.0315531	-4.98608	-31.6926
SMO	SMO	protein_coding	0.0377735	0.264621	0.0316507	-4.98162	-31.5949
AC023157.2	AC023157.2	lncRNA	0.0153615	0.16057	0.0317198	-4.97847	-31.526
MAP2K6	MAP2K6	protein_coding	2.87142e-05	0.00221731	0.0317392	-4.97759	-31.5068
TAFA2	TAFA2	protein_coding	0.00779279	0.106684	0.0317665	-4.97635	-31.4797
B3GNT10	B3GNT10	protein_coding	0.00817422	0.109472	0.0318982	-4.97038	-31.3497
AC136424.1	AC136424.1	lncRNA	0.0138833	0.149772	0.0322973	-4.95244	-30.9623
LINC01232	LINC01232	lncRNA	0.0117016	0.134666	0.0323502	-4.95008	-30.9117
FLJ20021	FLJ20021	lncRNA	0.024551	0.206154	0.0325357	-4.94183	-30.7355
ZNF597	ZNF597	protein_coding	0.000375832	0.0146866	0.0325733	-4.94017	-30.7
CD27	CD27	protein_coding	0.0468529	0.294242	0.0328763	-4.92681	-30.4171
AP000350.6	AP000350.6	lncRNA	0.000620516	0.0208063	0.0330507	-4.91917	-30.2565
TRMO	TRMO	protein_coding	2.86329e-07	5.77632e-05	0.0331038	-4.91686	-30.208
SLC26A1	SLC26A1	protein_coding	0.00122717	0.0339133	0.033137	-4.91541	-30.1777
ABHD6	ABHD6	protein_coding	0.00172415	0.0427435	0.0338627	-4.88416	-29.531
ZNF786	ZNF786	protein_coding	9.09787e-06	0.000935226	0.033963	-4.87989	-29.4438
RABIF	RABIF	protein_coding	2.6006e-05	0.00206754	0.0341135	-4.87351	-29.3139
ATP6V0B	ATP6V0B	protein_coding	5.30277e-07	0.000100684	0.0342378	-4.86827	-29.2075
RAMAC	RAMAC	protein_coding	0.00049385	0.0178149	0.0345566	-4.85489	-28.938
TM6SF1	TM6SF1	protein_coding	0.0447206	0.287317	0.0347735	-4.84587	-28.7575
RGPD1	RGPD1	protein_coding	0.00784094	0.10697	0.0349309	-4.83935	-28.6279
TRPV2	TRPV2	protein_coding	1.60865e-05	0.00141098	0.0351322	-4.83106	-28.4639
NECAB3	NECAB3	protein_coding	0.00718626	0.101207	0.0353515	-4.82209	-28.2874
ACP6	ACP6	protein_coding	0.000714958	0.023129	0.0354289	-4.81893	-28.2255
SPTBN2	SPTBN2	protein_coding	7.06929e-06	0.000745695	0.0357075	-4.80763	-28.0053
MKKS	MKKS	protein_coding	1.06026e-06	0.000170365	0.0357862	-4.80445	-27.9438
AL512353.1	AL512353.1	lncRNA	0.0225642	0.198533	0.0360673	-4.79317	-27.726
VWA2	VWA2	protein_coding	0.0258185	0.211871	0.0360933	-4.79212	-27.706
PPIL3	PPIL3	protein_coding	1.70214e-06	0.000252026	0.0361576	-4.78956	-27.6567
CTSO	CTSO	protein_coding	7.60253e-07	0.000133366	0.036394	-4.78016	-27.4771
AC034102.6	AC034102.6	lncRNA	0.0200649	0.185315	0.0366683	-4.76932	-27.2715
ZNF775	ZNF775	protein_coding	0.00833921	0.110851	0.0367734	-4.76519	-27.1935
RASA4	RASA4	protein_coding	0.00582842	0.0895484	0.0368558	-4.76197	-27.1328
ZFHX2-AS1	ZFHX2-AS1	lncRNA	0.0266017	0.215308	0.0370116	-4.75588	-27.0186
LBHD1	LBHD1	protein_coding	2.3443e-05	0.00193034	0.0371672	-4.74983	-26.9055
GGT5	GGT5	protein_coding	0.0489174	0.30064	0.0374251	-4.73985	-26.72
AC009961.1	AC009961.1	lncRNA	0.0237463	0.203955	0.0379155	-4.72107	-26.3744
ATP6AP1L	ATP6AP1L	protein_coding	0.000879844	0.0265417	0.0380252	-4.7169	-26.2983
RASAL2	RASAL2	protein_coding	0.0255859	0.211002	0.0381105	-4.71367	-26.2395
EPS8	EPS8	protein_coding	0.000462914	0.0170716	0.0385101	-4.69862	-25.9672
AC004158.1	AC004158.1	lncRNA	0.0267939	0.21643	0.0385112	-4.69858	-25.9664
AC137932.3	AC137932.3	lncRNA	0.00153782	0.0399661	0.0399691	-4.64497	-25.0193
AC008494.3	AC008494.3	lncRNA	0.0365564	0.259448	0.0400035	-4.64373	-24.9978
NXT2	NXT2	protein_coding	3.86467e-05	0.0028611	0.0408415	-4.61382	-24.4849
MIR4458HG	MIR4458HG	lncRNA	0.0345971	0.25231	0.0408824	-4.61238	-24.4604
IGSF3	IGSF3	protein_coding	0.0069682	0.0992418	0.0409383	-4.6104	-24.427
TET2	TET2	protein_coding	0.00977766	0.121386	0.0409696	-4.6093	-24.4083
FLT3LG	FLT3LG	protein_coding	0.00559926	0.0870133	0.0410412	-4.60678	-24.3657
MUL1	MUL1	protein_coding	4.10609e-06	0.000494539	0.0410583	-4.60618	-24.3556
SNX16	SNX16	protein_coding	1.60128e-06	0.000243803	0.04115	-4.60296	-24.3013
FRMD5	FRMD5	protein_coding	0.00018121	0.00895406	0.0416098	-4.58693	-24.0328
ABCB6	ABCB6	protein_coding	0.00950707	0.120099	0.0418167	-4.57978	-23.9139
ZNF558	ZNF558	protein_coding	4.13609e-07	8.04246e-05	0.0418942	-4.57711	-23.8696
BIK	BIK	protein_coding	0.00384199	0.0688906	0.0422609	-4.56453	-23.6625
GPR34	GPR34	protein_coding	0.0389015	0.267829	0.0427406	-4.54825	-23.397
AC090061.1	AC090061.1	lncRNA	0.0241683	0.204752	0.0428505	-4.54454	-23.3369
SPTY2D1OS	SPTY2D1OS	protein_coding	0.0211085	0.189894	0.0433968	-4.52627	-23.0432
RIPK3	RIPK3	protein_coding	3.31501e-05	0.00251178	0.0434076	-4.52591	-23.0375
AC064807.1	AC064807.1	lncRNA	0.000888522	0.0267535	0.0438719	-4.51056	-22.7936
NOP10	NOP10	protein_coding	7.00648e-08	1.54901e-05	0.0439432	-4.50822	-22.7566
TM2D2	TM2D2	protein_coding	5.76453e-05	0.00389263	0.0445719	-4.48772	-22.4357
ITGB1BP2	ITGB1BP2	protein_coding	0.039612	0.269826	0.0447209	-4.48291	-22.3609
CCDC122	CCDC122	protein_coding	0.000324148	0.0132107	0.0455588	-4.45613	-21.9497
AL022322.2	AL022322.2	lncRNA	0.000456525	0.0169376	0.0456635	-4.45282	-21.8994
CLIP1-AS1	CLIP1-AS1	lncRNA	0.00353053	0.0661779	0.0457324	-4.45064	-21.8663
NYNRIN	NYNRIN	protein_coding	0.000937368	0.0277073	0.0461086	-4.43882	-21.6879
AL035696.4	AL035696.4	lncRNA	0.0412541	0.276265	0.0462303	-4.43502	-21.6309
PARTICL	PARTICL	lncRNA	0.00267318	0.0557397	0.0465029	-4.42654	-21.504
LINC01588	LINC01588	lncRNA	0.0084819	0.111838	0.0469848	-4.41166	-21.2835
PPP1R9A	PPP1R9A	protein_coding	0.0472607	0.29598	0.0471164	-4.40763	-21.224
CBX7	CBX7	protein_coding	0.00225986	0.0505152	0.0476145	-4.39245	-21.002
AC093677.2	AC093677.2	lncRNA	0.0117863	0.135099	0.0476823	-4.3904	-20.9721
ATP6V1E2	ATP6V1E2	protein_coding	0.000494522	0.0178149	0.0484427	-4.36758	-20.6429
INSC	INSC	protein_coding	0.0187996	0.178661	0.0485583	-4.36414	-20.5938
ZBTB49	ZBTB49	protein_coding	0.000221086	0.0102827	0.0490953	-4.34827	-20.3686
CYSLTR1	CYSLTR1	protein_coding	2.72038e-06	0.000351233	0.0491005	-4.34812	-20.3664
AC027373.1	AC027373.1	lncRNA	0.00618552	0.0925239	0.0492658	-4.34327	-20.2981
ZNF717	ZNF717	protein_coding	0.0453773	0.289434	0.0493586	-4.34056	-20.2599
ANKAR	ANKAR	protein_coding	0.00982849	0.121736	0.049393	-4.33955	-20.2458
LINC02693	LINC02693	lncRNA	0.0279958	0.221266	0.0498879	-4.32517	-20.045
TRAPPC4	TRAPPC4	protein_coding	1.33545e-05	0.0012604	0.0499047	-4.32468	-20.0382
ATP6V1G2-DDX39B	ATP6V1G2-DDX39B	protein_coding	0.0286921	0.225708	0.0501166	-4.31857	-19.9535
HHAT	HHAT	protein_coding	0.00313911	0.0617604	0.0503673	-4.31137	-19.8542
SAG	SAG	protein_coding	0.00641003	0.0945626	0.050453	-4.30892	-19.8204
B3GNT4	B3GNT4	protein_coding	0.0198542	0.184471	0.0510546	-4.29182	-19.5869
ZNF596	ZNF596	protein_coding	0.00681669	0.0983151	0.0511616	-4.28879	-19.5459
ECM2	ECM2	protein_coding	8.88725e-05	0.00523472	0.0513254	-4.28418	-19.4835
AC084018.2	AC084018.2	lncRNA	0.00274883	0.0569022	0.0514578	-4.28047	-19.4334
DUSP4	DUSP4	protein_coding	0.0483149	0.299342	0.0517141	-4.2733	-19.3371
CST3	CST3	protein_coding	0.0453906	0.289434	0.0518689	-4.26899	-19.2794
NPIPA5	NPIPA5	protein_coding	0.0202329	0.186062	0.052052	-4.2639	-19.2115
AC004893.2	AC004893.2	lncRNA	0.00424079	0.0734358	0.0521769	-4.26045	-19.1656
AC005261.3	AC005261.3	lncRNA	0.0349091	0.2532	0.0523618	-4.25534	-19.0979
YIF1A	YIF1A	protein_coding	0.000458482	0.0169712	0.0527907	-4.24357	-18.9427
CHI3L2	CHI3L2	protein_coding	0.0196772	0.184206	0.0528542	-4.24184	-18.92
SLC7A3	SLC7A3	protein_coding	0.023471	0.202242	0.0529626	-4.23888	-18.8812
GDAP1	GDAP1	protein_coding	0.00775027	0.106634	0.0530002	-4.23786	-18.8679
AC048341.1	AC048341.1	lncRNA	0.0183298	0.176612	0.0533031	-4.22964	-18.7606
HMBS	HMBS	protein_coding	0.000364155	0.0143344	0.0538518	-4.21486	-18.5695
MRPL15	MRPL15	protein_coding	5.81862e-08	1.34153e-05	0.0543732	-4.20096	-18.3914
LACC1	LACC1	protein_coding	0.0032006	0.0626116	0.0546989	-4.19234	-18.2819
AUNIP	AUNIP	protein_coding	9.41709e-06	0.000949896	0.0548398	-4.18863	-18.2349
USP6	USP6	protein_coding	0.0191305	0.180304	0.0549971	-4.1845	-18.1828
CPED1	CPED1	protein_coding	0.00505145	0.0818324	0.0558173	-4.16314	-17.9156
NINJ2	NINJ2	protein_coding	0.0298145	0.230618	0.0564986	-4.14564	-17.6996
TMEM267	TMEM267	protein_coding	0.0066705	0.0969759	0.0569075	-4.13524	-17.5724
AC246817.2	AC246817.2	lncRNA	0.00934802	0.119169	0.057248	-4.12663	-17.4679
AC211433.1	AC211433.1	lncRNA	0.00458326	0.0771315	0.0572847	-4.12571	-17.4567
CACFD1	CACFD1	protein_coding	0.033097	0.246446	0.0572916	-4.12553	-17.4546
SAMD10	SAMD10	protein_coding	0.00937134	0.119258	0.05882	-4.08755	-17.001
NAP1L5	NAP1L5	protein_coding	0.00328962	0.0635823	0.0594456	-4.07229	-16.8221
FAM72C	FAM72C	protein_coding	0.0159666	0.164083	0.0602132	-4.05378	-16.6077
GALNT11	GALNT11	protein_coding	0.0025404	0.054089	0.0605029	-4.04685	-16.5281
ELF3-AS1	ELF3-AS1	lncRNA	0.000783438	0.0244267	0.0606005	-4.04453	-16.5015
PEMT	PEMT	protein_coding	0.00439	0.0752126	0.0607078	-4.04197	-16.4724
TIMP1	TIMP1	protein_coding	0.00207017	0.0480085	0.0608141	-4.03945	-16.4435
AC097717.1	AC097717.1	lncRNA	0.0104966	0.126422	0.0608275	-4.03913	-16.4399
RORA	RORA	protein_coding	0.0248254	0.206951	0.0617073	-4.01841	-16.2055
HSPA1L	HSPA1L	protein_coding	0.0413351	0.276465	0.0621464	-4.00819	-16.091
AC135048.1	AC135048.1	lncRNA	0.0374025	0.263138	0.0625901	-3.99792	-15.977
AC009779.3	AC009779.3	protein_coding	0.0162222	0.165703	0.0628407	-3.99216	-15.9133
AC024560.4	AC024560.4	lncRNA	0.0348048	0.253024	0.0631974	-3.98399	-15.8234
AL035661.2	AL035661.2	lncRNA	0.0417084	0.277739	0.063808	-3.97012	-15.672
PLLP	PLLP	protein_coding	0.0131119	0.144424	0.0640913	-3.96373	-15.6027
AC004825.3	AC004825.3	lncRNA	0.0177187	0.173806	0.0645175	-3.95417	-15.4997
SNTB1	SNTB1	protein_coding	0.0126854	0.141381	0.0650369	-3.9426	-15.3759
ZSCAN21	ZSCAN21	protein_coding	0.0199301	0.184702	0.0650393	-3.94254	-15.3753
SLC38A7	SLC38A7	protein_coding	0.000858049	0.0259847	0.0651114	-3.94095	-15.3583
NLGN2	NLGN2	protein_coding	0.00368564	0.0675938	0.0655281	-3.93174	-15.2606
DHRS13	DHRS13	protein_coding	0.0267557	0.216338	0.0655768	-3.93067	-15.2493
MARCHF1	MARCHF1	protein_coding	0.000994032	0.0290103	0.0659176	-3.92319	-15.1704
ABCD1	ABCD1	protein_coding	3.40529e-06	0.000419526	0.0659374	-3.92276	-15.1659
CBWD5	CBWD5	protein_coding	9.97403e-05	0.0056255	0.0669005	-3.90184	-14.9476
ZBTB26	ZBTB26	protein_coding	3.30902e-06	0.000410802	0.0670532	-3.89855	-14.9135
EEF1AKMT3	EEF1AKMT3	protein_coding	0.0240118	0.204557	0.0680057	-3.8782	-14.7047
LINC01176	LINC01176	lncRNA	0.00251304	0.0538617	0.0680682	-3.87688	-14.6911
AC010642.2	AC010642.2	lncRNA	0.00215526	0.0491614	0.0685621	-3.86645	-14.5853
METTL23	METTL23	protein_coding	8.02103e-05	0.00481232	0.0685686	-3.86631	-14.5839
TCTN3	TCTN3	protein_coding	0.00744881	0.103724	0.0686498	-3.8646	-14.5667
FAM114A1	FAM114A1	protein_coding	0.00719758	0.101274	0.0690379	-3.85647	-14.4848
RECK	RECK	protein_coding	2.3917e-05	0.00194948	0.0692732	-3.85156	-14.4356
NOSTRIN	NOSTRIN	protein_coding	0.0257254	0.211419	0.0693862	-3.84921	-14.4121
OGFRP1	OGFRP1	lncRNA	0.0445549	0.287055	0.0696811	-3.84309	-14.3511
AF129075.3	AF129075.3	lncRNA	0.0358346	0.257266	0.0699971	-3.83656	-14.2863
LIAS	LIAS	protein_coding	0.00222788	0.050008	0.0700587	-3.83529	-14.2737
ZNF674	ZNF674	protein_coding	0.000122083	0.00667899	0.0712409	-3.81115	-14.0369
KREMEN2	KREMEN2	protein_coding	0.0399329	0.270792	0.0713102	-3.80975	-14.0232
AC007114.2	AC007114.2	lncRNA	0.018533	0.177826	0.0714512	-3.8069	-13.9956
AIG1	AIG1	protein_coding	0.0428338	0.281504	0.0715858	-3.80418	-13.9693
SMIM19	SMIM19	protein_coding	0.000144487	0.00752216	0.0719435	-3.79699	-13.8998
GPLD1	GPLD1	protein_coding	0.0203393	0.186517	0.0732418	-3.77119	-13.6534
AC243960.3	AC243960.3	lncRNA	2.63076e-05	0.00208126	0.0740012	-3.75631	-13.5133
AL138689.2	AL138689.2	lncRNA	0.0457797	0.290483	0.0746404	-3.7439	-13.3976
ELAPOR2	ELAPOR2	protein_coding	0.0348577	0.253181	0.074675	-3.74323	-13.3914
C10orf143	C10orf143	protein_coding	0.00841704	0.111346	0.0748192	-3.74045	-13.3656
RWDD3	RWDD3	protein_coding	0.00250035	0.0538157	0.0753676	-3.72991	-13.2683
LOXL3	LOXL3	protein_coding	0.0296931	0.230287	0.0759075	-3.71961	-13.1739
ATP6V1C2	ATP6V1C2	protein_coding	0.00512262	0.0824267	0.0762131	-3.71382	-13.1211
TRMT5	TRMT5	protein_coding	0.00566929	0.0878087	0.0763353	-3.71151	-13.1001
USP30	USP30	protein_coding	0.000718895	0.0231545	0.0765716	-3.70705	-13.0597
DTWD1	DTWD1	protein_coding	0.000201221	0.00966186	0.0774515	-3.69056	-12.9113
C11orf1	C11orf1	protein_coding	0.0461149	0.291519	0.0783004	-3.67484	-12.7713
MRPS36	MRPS36	protein_coding	0.0168659	0.169172	0.0783608	-3.67372	-12.7615
UMAD1	UMAD1	protein_coding	0.00659258	0.096181	0.0788115	-3.66545	-12.6885
CASP6	CASP6	protein_coding	0.00219541	0.0495558	0.0791309	-3.65961	-12.6373
ZNF682	ZNF682	protein_coding	0.00323504	0.0629799	0.0792725	-3.65704	-12.6147
CNEP1R1	CNEP1R1	protein_coding	0.00892237	0.115199	0.0795383	-3.65221	-12.5726
DIPK1A	DIPK1A	protein_coding	0.000801541	0.0248293	0.0805414	-3.63413	-12.416
LY86-AS1	LY86-AS1	lncRNA	0.0483725	0.299342	0.0807736	-3.62997	-12.3803
FKBP7	FKBP7	protein_coding	0.0238736	0.204557	0.0809983	-3.62597	-12.3459
FEM1A	FEM1A	protein_coding	0.000437982	0.0163397	0.0810164	-3.62564	-12.3432
SDHAF2	SDHAF2	protein_coding	0.000129425	0.00697287	0.0820304	-3.6077	-12.1906
METTL18	METTL18	protein_coding	0.0049488	0.0811572	0.0821069	-3.60635	-12.1792
PPT2-EGFL8	PPT2-EGFL8	protein_coding	0.0169762	0.169752	0.0828314	-3.59368	-12.0727
MTHFD2L	MTHFD2L	protein_coding	0.016949	0.169585	0.0830771	-3.58941	-12.037
AC096631.1	AC096631.1	lncRNA	0.0198975	0.184661	0.0831153	-3.58874	-12.0315
AC092718.3	AC092718.3	protein_coding	0.0301811	0.232503	0.083979	-3.57383	-11.9077
RBKS	RBKS	protein_coding	0.0388451	0.267801	0.0843413	-3.56762	-11.8566
BST1	BST1	protein_coding	0.0339003	0.24997	0.0849481	-3.55728	-11.7719
AC026401.3	AC026401.3	lncRNA	0.00449661	0.0762298	0.0863027	-3.53445	-11.5871
AL162253.2	AL162253.2	lncRNA	0.0388777	0.267829	0.0872753	-3.51828	-11.458
LRTOMT	LRTOMT	protein_coding	0.016727	0.168302	0.0884035	-3.49975	-11.3118
POMGNT1	POMGNT1	protein_coding	0.000183499	0.00902892	0.0893434	-3.4845	-11.1928
AL031985.3	AL031985.3	lncRNA	0.0204844	0.18699	0.0899665	-3.47447	-11.1153
EPDR1	EPDR1	protein_coding	0.00365618	0.0673788	0.0900878	-3.47252	-11.1003
C3orf52	C3orf52	protein_coding	0.0460527	0.29146	0.0901918	-3.47086	-11.0875
NFE2L3	NFE2L3	protein_coding	0.00370318	0.0676034	0.0927114	-3.43111	-10.7862
DHRS4-AS1	DHRS4-AS1	lncRNA	0.00708466	0.100224	0.0945811	-3.4023	-10.5729
AL357093.2	AL357093.2	lncRNA	0.040143	0.271708	0.0946465	-3.40131	-10.5656
OAT	OAT	protein_coding	0.0081097	0.10892	0.095355	-3.39055	-10.4871
MOSPD2	MOSPD2	protein_coding	0.00260192	0.0546365	0.0961973	-3.37786	-10.3953
ZBTB12	ZBTB12	protein_coding	0.00202631	0.0475343	0.0974959	-3.35851	-10.2568
TESC	TESC	protein_coding	0.00935885	0.119213	0.0976196	-3.35669	-10.2438
AP000766.1	AP000766.1	lncRNA	0.0364845	0.259206	0.0979546	-3.35174	-10.2088
AL627171.1	AL627171.1	lncRNA	0.0392049	0.268673	0.0985693	-3.34272	-10.1451
NLRX1	NLRX1	protein_coding	0.00591134	0.0903438	0.0987007	-3.3408	-10.1316
LINC00863	LINC00863	lncRNA	0.0331363	0.246446	0.0987401	-3.34022	-10.1276
SERAC1	SERAC1	protein_coding	0.0398199	0.270591	0.0989711	-3.33685	-10.104
NRAV	NRAV	lncRNA	0.00645037	0.0948975	0.0995476	-3.32847	-10.0454
TMSB15B-AS1	TMSB15B-AS1	lncRNA	0.0100093	0.122565	0.0998497	-3.3241	-10.0151
MED27	MED27	protein_coding	0.000110484	0.00608566	0.100391	-3.3163	-9.96103
YBEY	YBEY	protein_coding	0.0204194	0.186808	0.100392	-3.31628	-9.96095
FBXL19-AS1	FBXL19-AS1	lncRNA	0.0249251	0.207413	0.101009	-3.30744	-9.90011
VPS25	VPS25	protein_coding	0.0080447	0.108647	0.101525	-3.30009	-9.84978
PCED1B	PCED1B	protein_coding	0.0245034	0.206076	0.101709	-3.29748	-9.83199
FKBPL	FKBPL	protein_coding	0.00506357	0.0818847	0.101774	-3.29656	-9.82572
MTX2	MTX2	protein_coding	0.0216327	0.193024	0.102512	-3.28614	-9.75498
DENND10	DENND10	protein_coding	0.00872141	0.114156	0.103371	-3.27409	-9.67385
SLC30A7	SLC30A7	protein_coding	6.35116e-08	1.44368e-05	0.103551	-3.27159	-9.6571
ZNF530	ZNF530	protein_coding	0.00854692	0.112237	0.103821	-3.26782	-9.63192
TUBD1	TUBD1	protein_coding	0.00620001	0.0925239	0.104313	-3.26101	-9.58656
MAPK13	MAPK13	protein_coding	0.018267	0.176428	0.104577	-3.25736	-9.56233
SS18L2	SS18L2	protein_coding	0.00373415	0.0678664	0.105058	-3.25074	-9.51852
ZNF674-AS1	ZNF674-AS1	lncRNA	0.0126485	0.141297	0.105239	-3.24826	-9.50216
PTPDC1	PTPDC1	protein_coding	0.0277066	0.220166	0.105374	-3.2464	-9.48997
FGD6	FGD6	protein_coding	0.00853288	0.112143	0.105624	-3.24299	-9.46755
ZSWIM1	ZSWIM1	protein_coding	0.024349	0.205206	0.10695	-3.22499	-9.35018
SLC15A3	SLC15A3	protein_coding	0.0162039	0.165621	0.108022	-3.2106	-9.25738
BX842570.1	BX842570.1	lncRNA	0.0339732	0.250174	0.108435	-3.2051	-9.22213
ADPRM	ADPRM	protein_coding	0.00279054	0.0572257	0.108757	-3.20082	-9.1948
U2AF1L4	U2AF1L4	protein_coding	0.00228498	0.0509354	0.110041	-3.18389	-9.08756
TRIM68	TRIM68	protein_coding	0.00632752	0.0935172	0.110796	-3.17402	-9.02559
LINC00115	LINC00115	lncRNA	0.0264136	0.214629	0.113259	-3.1423	-8.82932
LY6G5B	LY6G5B	protein_coding	0.0242572	0.205018	0.113297	-3.14182	-8.82637
STRADB	STRADB	protein_coding	0.0138931	0.149772	0.113567	-3.13838	-8.80535
AL390066.1	AL390066.1	lncRNA	0.00215767	0.0491614	0.114703	-3.12403	-8.71821
SLCO4A1	SLCO4A1	protein_coding	0.0334172	0.24785	0.11542	-3.11504	-8.66403
CLCN5	CLCN5	protein_coding	0.0372203	0.262314	0.116952	-3.09601	-8.55053
ZNF90	ZNF90	protein_coding	0.0364908	0.259206	0.11732	-3.09148	-8.52372
C18orf32	C18orf32	protein_coding	0.024276	0.205018	0.117745	-3.08626	-8.49294
RBM14-RBM4	RBM14-RBM4	protein_coding	0.00311265	0.061412	0.118507	-3.07696	-8.43833
AC072061.1	AC072061.1	lncRNA	0.0383618	0.266747	0.118883	-3.07239	-8.41164
AC087521.2	AC087521.2	lncRNA	0.018696	0.178661	0.119507	-3.06483	-8.36768
MFGE8	MFGE8	protein_coding	0.000668844	0.0220746	0.11972	-3.06227	-8.35283
ATP23	ATP23	protein_coding	0.00176454	0.0434519	0.12066	-3.05099	-8.28778
PPOX	PPOX	protein_coding	0.0268938	0.216695	0.121971	-3.03539	-8.19868
MSANTD3	MSANTD3	protein_coding	0.00499394	0.0814095	0.122244	-3.03217	-8.18038
ZNF416	ZNF416	protein_coding	0.0138019	0.149396	0.122286	-3.03167	-8.17756
TECPR2	TECPR2	protein_coding	0.00313902	0.0617604	0.122581	-3.02819	-8.15784
B3GNT5	B3GNT5	protein_coding	0.00327434	0.0634389	0.122785	-3.02579	-8.14432
AC037459.2	AC037459.2	lncRNA	0.00648052	0.0951318	0.123869	-3.01311	-8.07302
PIGP	PIGP	protein_coding	0.00963701	0.121131	0.123873	-3.01307	-8.07278
CSGALNACT1	CSGALNACT1	protein_coding	0.0189212	0.179207	0.125455	-2.99476	-7.97099
DCBLD2	DCBLD2	protein_coding	0.044398	0.286845	0.12604	-2.98805	-7.93399
ZMYM6	ZMYM6	protein_coding	1.57053e-06	0.000241398	0.126077	-2.98762	-7.93166
SRD5A3	SRD5A3	protein_coding	0.00158217	0.0404747	0.126499	-2.9828	-7.9052
GORAB	GORAB	protein_coding	0.00858863	0.112601	0.126632	-2.98129	-7.89692
SLC35A4	SLC35A4	protein_coding	0.00446069	0.07586	0.126659	-2.98098	-7.89522
NBPF3	NBPF3	protein_coding	0.0394634	0.269731	0.127041	-2.97664	-7.8715
VKORC1	VKORC1	protein_coding	0.0129788	0.14347	0.127371	-2.97289	-7.85109
TLCD3A	TLCD3A	protein_coding	0.0324866	0.243648	0.127433	-2.97218	-7.84723
COQ3	COQ3	protein_coding	0.0326825	0.244536	0.128118	-2.96446	-7.80531
LMAN2L	LMAN2L	protein_coding	0.00102985	0.0298153	0.128479	-2.9604	-7.78338
RGS5	RGS5	lncRNA | protein_coding	0.0117068	0.134666	0.129006	-2.95448	-7.75155
AC087854.1	AC087854.1	lncRNA	0.00376876	0.0684185	0.129149	-2.95289	-7.74298
APOO	APOO	protein_coding	0.0489556	0.30064	0.129639	-2.94742	-7.7137
TMEM50B	TMEM50B	protein_coding	6.78851e-05	0.00427446	0.1324	-2.91703	-7.55289
REXO5	REXO5	protein_coding	0.000327882	0.0132701	0.133166	-2.9087	-7.50943
TLR10	TLR10	protein_coding	0.0147117	0.156187	0.133286	-2.9074	-7.50266
APOOL	APOOL	protein_coding	0.003083	0.061051	0.133317	-2.90707	-7.50091
GGPS1	GGPS1	protein_coding	0.0240396	0.204557	0.133897	-2.9008	-7.46842
SMN1	SMN1	protein_coding	0.0428243	0.281504	0.135681	-2.88171	-7.37021
RTP4	RTP4	protein_coding	0.0166957	0.168197	0.135743	-2.88105	-7.36684
FABP5	FABP5	protein_coding	0.00206969	0.0480085	0.135749	-2.88099	-7.36654
PPP1R2B	PPP1R2B	protein_coding	0.0141227	0.151498	0.136379	-2.8743	-7.33249
POLI	POLI	protein_coding	0.0177544	0.173806	0.136508	-2.87295	-7.3256
RSAD2	RSAD2	protein_coding	0.0294647	0.229335	0.137586	-2.8616	-7.2682
CYB561D1	CYB561D1	protein_coding	0.0234061	0.202051	0.137697	-2.86043	-7.26234
IDNK	IDNK	protein_coding	0.0431883	0.282421	0.137992	-2.85734	-7.24678
ZNF473	ZNF473	protein_coding	0.00966019	0.121135	0.138162	-2.85557	-7.23787
CDIN1	CDIN1	protein_coding	0.0151365	0.159145	0.138299	-2.85414	-7.23073
COX10-AS1	COX10-AS1	lncRNA	0.0259197	0.212344	0.138766	-2.84928	-7.20639
YRDC	YRDC	protein_coding	0.0312722	0.237395	0.139591	-2.84072	-7.16376
LPCAT4	LPCAT4	protein_coding	0.00691893	0.0989866	0.140149	-2.83497	-7.13527
PDSS1	PDSS1	protein_coding	0.00177334	0.0434519	0.140695	-2.82936	-7.10758
RAD51-AS1	RAD51-AS1	lncRNA	0.00585712	0.0897703	0.141506	-2.82107	-7.06686
POLR3B	POLR3B	protein_coding	0.0188165	0.178661	0.141998	-2.81606	-7.04235
E2F6	E2F6	protein_coding	0.0265141	0.215031	0.142523	-2.81073	-7.01639
KDSR	KDSR	protein_coding	0.000179231	0.00892781	0.143546	-2.80042	-6.96643
CETN3	CETN3	protein_coding	0.000400902	0.0154419	0.144786	-2.78801	-6.90674
AC245052.4	AC245052.4	lncRNA	0.0410895	0.27585	0.145907	-2.77688	-6.85367
NFS1	NFS1	protein_coding	0.00202637	0.0475343	0.146025	-2.77571	-6.84815
GEMIN2	GEMIN2	protein_coding	0.0475857	0.297438	0.146462	-2.7714	-6.82772
TMBIM1	TMBIM1	protein_coding	0.00553822	0.0866098	0.148645	-2.75006	-6.72744
ZNF709	ZNF709	protein_coding	0.0293288	0.228947	0.148666	-2.74985	-6.72648
FAM72D	FAM72D	protein_coding	0.0303094	0.232935	0.151121	-2.72622	-6.61721
RNASEH2B-AS1	RNASEH2B-AS1	lncRNA	0.0130183	0.143808	0.151216	-2.72532	-6.61306
LNX2	LNX2	protein_coding	0.0088529	0.114761	0.151781	-2.71994	-6.58846
FLJ37453	FLJ37453	lncRNA	0.0329618	0.245714	0.151878	-2.71901	-6.58422
PVT1	PVT1	lncRNA	0.00344606	0.0653336	0.152169	-2.71625	-6.57163
MCM3AP-AS1	MCM3AP-AS1	lncRNA	0.0110235	0.13024	0.155338	-2.68652	-6.43758
ALG10	ALG10	protein_coding	0.0157746	0.163338	0.155619	-2.68391	-6.42595
SNAPC1	SNAPC1	protein_coding	0.00751713	0.104405	0.155721	-2.68296	-6.42172
AC026471.1	AC026471.1	lncRNA	0.0419951	0.278455	0.156899	-2.67209	-6.37351
IFT20	IFT20	protein_coding	0.00600567	0.0909245	0.157068	-2.67054	-6.36669
RCE1	RCE1	protein_coding	0.0468235	0.294242	0.157306	-2.66836	-6.35704
SPATA20	SPATA20	protein_coding	0.0178741	0.174092	0.157343	-2.66801	-6.35554
ZDHHC13	ZDHHC13	protein_coding	0.0240692	0.204557	0.158153	-2.66061	-6.32299
MMD	MMD	protein_coding	0.0363213	0.258575	0.158468	-2.65774	-6.31042
TMEM35B	TMEM35B	protein_coding	0.0495879	0.30257	0.158496	-2.65749	-6.30932
AC112907.3	AC112907.3	lncRNA	0.0051917	0.0832891	0.158981	-2.65308	-6.29007
ARMCX5-GPRASP2	ARMCX5-GPRASP2	lncRNA | protein_coding	0.0345146	0.251822	0.15953	-2.6481	-6.26839
WAKMAR2	WAKMAR2	lncRNA	0.017194	0.170976	0.160094	-2.64301	-6.24632
LIPT1	LIPT1	protein_coding	0.033592	0.248575	0.1609	-2.63576	-6.21503
ZNF527	ZNF527	protein_coding	0.0258524	0.212008	0.162029	-2.62568	-6.17174
ABHD5	ABHD5	protein_coding	0.0098682	0.121947	0.162864	-2.61826	-6.1401
IMMP2L	IMMP2L	protein_coding	0.0196517	0.184143	0.164214	-2.60635	-6.08962
EIF3J-DT	EIF3J-DT	lncRNA	0.0124822	0.140286	0.164247	-2.60606	-6.08838
BBS9	BBS9	protein_coding	0.0396136	0.269826	0.164454	-2.60424	-6.08072
PIK3IP1	PIK3IP1	protein_coding	0.004053	0.071254	0.164787	-2.60133	-6.06845
AL133227.1	AL133227.1	lncRNA	0.0495462	0.30243	0.165193	-2.59778	-6.05353
ENDOD1	ENDOD1	protein_coding	0.0058022	0.0893528	0.166196	-2.58904	-6.017
GTF2H4	GTF2H4	protein_coding	0.0411711	0.276053	0.166633	-2.58525	-6.0012
DNAJC3	DNAJC3	protein_coding	0.00119294	0.0334122	0.16682	-2.58363	-5.99447
RAVER2	RAVER2	protein_coding	0.0116834	0.134666	0.166859	-2.5833	-5.9931
EXOG	EXOG	protein_coding	0.0027814	0.0571835	0.167099	-2.58122	-5.98447
MBTPS2	MBTPS2	protein_coding	0.0346629	0.252448	0.167865	-2.57463	-5.95716
CRIPT	CRIPT	protein_coding	0.0205947	0.187466	0.168415	-2.56991	-5.93771
LY9	LY9	protein_coding	0.00985287	0.121944	0.169176	-2.5634	-5.911
ALKBH7	ALKBH7	protein_coding	0.0412895	0.276388	0.170341	-2.5535	-5.87058
AC024075.2	AC024075.2	lncRNA	0.0481226	0.298712	0.170624	-2.55111	-5.86083
TMEM159	TMEM159	protein_coding	0.0334531	0.248002	0.171363	-2.54487	-5.83556
SUSD3	SUSD3	protein_coding	0.0434727	0.283477	0.171928	-2.54013	-5.8164
PARD6B	PARD6B	protein_coding	0.0428118	0.281504	0.172424	-2.53597	-5.79966
PTGER2	PTGER2	protein_coding	0.0336468	0.248866	0.172713	-2.53355	-5.78994
NIPSNAP3B	NIPSNAP3B	protein_coding	0.0216358	0.193024	0.172737	-2.53335	-5.78913
ZDHHC24	ZDHHC24	protein_coding	0.0032047	0.0626159	0.173929	-2.52343	-5.74947
DBT	DBT	protein_coding	0.00113989	0.0325177	0.17613	-2.50528	-5.67761
PRC1-AS1	PRC1-AS1	lncRNA	0.00976119	0.121386	0.177886	-2.49097	-5.62158
ELOC	ELOC	protein_coding	0.0231097	0.200738	0.178328	-2.4874	-5.60765
EEF1AKMT2	EEF1AKMT2	protein_coding	0.00185027	0.0449046	0.179358	-2.47909	-5.57545
TMEM140	TMEM140	protein_coding	0.000720784	0.0231545	0.179819	-2.47538	-5.56113
SLC38A5	SLC38A5	protein_coding	0.0378081	0.264621	0.181666	-2.46064	-5.50462
ARMCX6	ARMCX6	protein_coding	0.0104839	0.126422	0.182987	-2.45019	-5.46488
TMTC3	TMTC3	protein_coding	0.0474641	0.297023	0.184285	-2.43999	-5.42637
IGSF8	IGSF8	protein_coding	0.00742185	0.103527	0.185415	-2.43117	-5.39331
FBXO28	FBXO28	protein_coding	0.00287228	0.0581628	0.185583	-2.42986	-5.38842
RAB33B	RAB33B	protein_coding	0.0119008	0.135929	0.186862	-2.41995	-5.35153
NDUFC1	NDUFC1	protein_coding	0.0390511	0.268189	0.187026	-2.41869	-5.34686
LSM10	LSM10	protein_coding	0.0331742	0.246614	0.187734	-2.41324	-5.32669
GPAT4	GPAT4	protein_coding	0.0269291	0.21687	0.1885	-2.40736	-5.30503
LRRC58	LRRC58	protein_coding	0.00121142	0.0335929	0.188634	-2.40634	-5.30126
GTF2IRD1	GTF2IRD1	protein_coding	0.0120416	0.136975	0.190773	-2.39007	-5.24184
ZNF28	ZNF28	protein_coding	0.00142315	0.0377767	0.191977	-2.38099	-5.20895
TWF1	TWF1	protein_coding	0.0092128	0.117817	0.19238	-2.37797	-5.19804
RNF215	RNF215	protein_coding	0.0255507	0.210819	0.19557	-2.35424	-5.11325
Z99127.3	Z99127.3	lncRNA	0.0428742	0.281504	0.195886	-2.35191	-5.105
HTRA2	HTRA2	protein_coding	0.00458958	0.0771575	0.200817	-2.31605	-4.97966
DNAJC19	DNAJC19	protein_coding	0.0385849	0.267382	0.202219	-2.30601	-4.94514
IFNAR2	IFNAR2	protein_coding	0.00304592	0.0606142	0.203205	-2.29899	-4.92113
MRPL39	MRPL39	protein_coding	0.0161444	0.165222	0.203212	-2.29894	-4.92097
ABT1	ABT1	protein_coding	0.0038808	0.0692068	0.203658	-2.29578	-4.91019
AL133477.1	AL133477.1	lncRNA	0.0208215	0.188456	0.205369	-2.28371	-4.86929
MFSD8	MFSD8	protein_coding	0.0162794	0.166076	0.206126	-2.2784	-4.85139
EED	EED	protein_coding	0.00147974	0.0387688	0.209568	-2.25451	-4.77172
PDP1	PDP1	protein_coding	0.0137825	0.149386	0.209632	-2.25407	-4.77027
MIIP	MIIP	protein_coding	0.0360725	0.25817	0.211489	-2.24135	-4.72838
MRPL58	MRPL58	protein_coding	0.049149	0.301134	0.213593	-2.22706	-4.6818
ZNF749	ZNF749	protein_coding	0.0172887	0.171416	0.214808	-2.21888	-4.65532
TMEM87A	TMEM87A	protein_coding	0.000600055	0.020431	0.216614	-2.2068	-4.61651
TMEM11	TMEM11	protein_coding	0.0435553	0.283787	0.220252	-2.18277	-4.54026
CNPY2	CNPY2	protein_coding	0.0192036	0.180821	0.220419	-2.18168	-4.53681
FASTKD1	FASTKD1	protein_coding	0.000576823	0.0199916	0.220519	-2.18103	-4.53476
NUDT15	NUDT15	protein_coding	0.0419206	0.278189	0.222095	-2.17075	-4.50258
BCL2L2	BCL2L2	protein_coding	0.0449925	0.28784	0.222402	-2.16876	-4.49637
MRPL47	MRPL47	protein_coding	0.0259399	0.212402	0.222724	-2.16667	-4.48985
TRAF5	TRAF5	protein_coding	0.0323552	0.242874	0.224929	-2.15246	-4.44585
PANX1	PANX1	protein_coding	0.0126832	0.141381	0.224942	-2.15238	-4.44559
MIER2	MIER2	protein_coding	0.0287008	0.225708	0.226033	-2.1454	-4.42414
TRIM59	TRIM59	protein_coding	0.0302269	0.232596	0.230635	-2.11632	-4.33586
CARF	CARF	protein_coding	0.0426487	0.281286	0.23135	-2.11185	-4.32245
ATP5MD	ATP5MD	protein_coding	0.00724998	0.101664	0.232748	-2.10316	-4.29649
AL135905.2	AL135905.2	protein_coding	0.00158244	0.0404747	0.233279	-2.09987	-4.2867
TMEM62	TMEM62	protein_coding	0.0392214	0.268673	0.233482	-2.09862	-4.28299
ZNF790	ZNF790	protein_coding	0.0479045	0.298201	0.233667	-2.09747	-4.27959
AL160408.2	AL160408.2	lncRNA	0.00334984	0.0642078	0.234284	-2.09367	-4.26833
SPAST	SPAST	protein_coding	0.001657	0.0417819	0.23563	-2.08541	-4.24395
DHRS7	DHRS7	protein_coding	0.0420227	0.278524	0.236222	-2.08179	-4.23331
STXBP4	STXBP4	protein_coding	0.0194224	0.182561	0.236455	-2.08036	-4.22913
PPP1R35	PPP1R35	protein_coding	0.0150608	0.158659	0.236852	-2.07794	-4.22205
TIGAR	TIGAR	protein_coding	0.0468356	0.294242	0.238101	-2.07035	-4.1999
TRMT10C	TRMT10C	protein_coding	0.0261361	0.213414	0.239255	-2.06338	-4.17964
FBXL4	FBXL4	protein_coding	0.0100219	0.122626	0.239335	-2.0629	-4.17824
STARD3	STARD3	protein_coding	0.00306531	0.0608499	0.241305	-2.05107	-4.14414
ECI1	ECI1	protein_coding	0.0433945	0.283425	0.243633	-2.03722	-4.10453
SPATA2	SPATA2	protein_coding	0.0346584	0.252448	0.246261	-2.02174	-4.06074
KLHL7	KLHL7	protein_coding	0.0346532	0.252448	0.246448	-2.02065	-4.05765
EAF1	EAF1	protein_coding	0.0232259	0.201204	0.246888	-2.01807	-4.05041
IPMK	IPMK	protein_coding	0.00973746	0.121386	0.246961	-2.01764	-4.04922
DANCR	DANCR	lncRNA	0.0002138	0.010029	0.24927	-2.00422	-4.01171
SLC25A17	SLC25A17	protein_coding	0.0176699	0.173806	0.249329	-2.00388	-4.01076
MRPL35	MRPL35	protein_coding	0.00494181	0.0811351	0.251678	-1.99035	-3.97333
PUS1	PUS1	protein_coding	0.0127667	0.141706	0.251799	-1.98965	-3.97141
GNPNAT1	GNPNAT1	protein_coding	0.0227005	0.198937	0.252556	-1.98533	-3.95952
SKIV2L	SKIV2L	protein_coding	0.00282668	0.0576008	0.257973	-1.95471	-3.87638
FASTKD2	FASTKD2	protein_coding	0.038711	0.267382	0.260532	-1.94047	-3.83831
PPT1	PPT1	protein_coding	0.00254834	0.0541866	0.261047	-1.93762	-3.83073
NPTN	NPTN	protein_coding	0.0249322	0.207413	0.263152	-1.92603	-3.80008
ARHGAP18	ARHGAP18	protein_coding	0.0361603	0.258341	0.263209	-1.92572	-3.79926
SLC35B4	SLC35B4	protein_coding	0.00534682	0.0846512	0.267203	-1.90399	-3.74247
ATMIN	ATMIN	protein_coding	0.036319	0.258575	0.267764	-1.90096	-3.73463
CHEK2	CHEK2	protein_coding	0.010619	0.127421	0.269044	-1.89409	-3.71687
SRP19	SRP19	protein_coding	0.000345419	0.0137415	0.270258	-1.88759	-3.70017
UCHL5	UCHL5	protein_coding	0.0208319	0.188456	0.271724	-1.87979	-3.68021
ZNF430	ZNF430	protein_coding	0.00285155	0.0578882	0.275509	-1.85983	-3.62965
TCP11L1	TCP11L1	protein_coding	0.0476946	0.297658	0.278543	-1.84403	-3.59011
TRMT13	TRMT13	protein_coding	0.0200642	0.185315	0.283762	-1.81725	-3.52408
NDRG3	NDRG3	protein_coding	0.000803521	0.0248429	0.289193	-1.7899	-3.4579
ERV3-1	ERV3-1	protein_coding	0.0368179	0.26054	0.292312	-1.77442	-3.421
GATB	GATB	protein_coding	0.0362466	0.258492	0.293798	-1.7671	-3.4037
MED7	MED7	protein_coding	0.0417957	0.277932	0.294671	-1.76282	-3.39362
RECQL5	RECQL5	protein_coding	0.023614	0.20304	0.295135	-1.76055	-3.38828
ERI1	ERI1	protein_coding	0.0291419	0.22809	0.296316	-1.75479	-3.37477
ZNF93	ZNF93	protein_coding	0.0418407	0.278117	0.296638	-1.75322	-3.37111
VEZT	VEZT	protein_coding	0.00414153	0.0723698	0.299174	-1.74094	-3.34254
UTP3	UTP3	protein_coding	0.00384179	0.0688906	0.299474	-1.7395	-3.33919
SEC24A	SEC24A	protein_coding	0.0494202	0.30189	0.302419	-1.72538	-3.30667
ODR4	ODR4	protein_coding	0.000203656	0.00972429	0.306522	-1.70594	-3.26241
NDC1	NDC1	protein_coding	0.0203402	0.186517	0.307324	-1.70217	-3.25389
POP4	POP4	protein_coding	0.0484196	0.299518	0.307895	-1.69949	-3.24786
PROSER1	PROSER1	protein_coding	0.00197189	0.0465875	0.311024	-1.6849	-3.21518
RNF139	RNF139	protein_coding	0.0201737	0.185795	0.311455	-1.6829	-3.21073
TASP1	TASP1	protein_coding	0.020327	0.186517	0.314658	-1.66814	-3.17805
APIP	APIP	protein_coding	0.024407	0.20548	0.316832	-1.65821	-3.15624
OBI1	OBI1	protein_coding	0.000129358	0.00697287	0.318593	-1.65021	-3.1388
ERLIN2	ERLIN2	protein_coding	0.00631108	0.0935172	0.321253	-1.63822	-3.11281
KIAA0895L	KIAA0895L	protein_coding	0.0344262	0.251474	0.324171	-1.62517	-3.08479
POMK	POMK	protein_coding	0.00667577	0.0969759	0.324221	-1.62495	-3.08432
CDS2	CDS2	protein_coding	0.0365062	0.259206	0.325723	-1.61828	-3.07009
SLC39A1	SLC39A1	protein_coding	0.0241867	0.2048	0.326964	-1.61279	-3.05844
RAMACL	RAMACL	protein_coding	0.0405134	0.273233	0.329472	-1.60177	-3.03516
WRAP53	WRAP53	protein_coding	0.0120071	0.136755	0.330327	-1.59803	-3.0273
UBL5	UBL5	protein_coding	0.00643959	0.0948319	0.331679	-1.59214	-3.01496
SBDS	SBDS	protein_coding	0.0182416	0.176428	0.332955	-1.5866	-3.00341
COG2	COG2	protein_coding	0.00780013	0.106684	0.334869	-1.57833	-2.98624
IFITM3	IFITM3	protein_coding	0.0268538	0.216678	0.335901	-1.57389	-2.97707
INTS14	INTS14	protein_coding	0.0328652	0.245334	0.336475	-1.57143	-2.97199
TMEM87B	TMEM87B	protein_coding	0.0461938	0.29179	0.337786	-1.56582	-2.96045
UBE2E1	UBE2E1	protein_coding	0.0429603	0.281748	0.338176	-1.56415	-2.95704
SNRPG	SNRPG	protein_coding	0.0228408	0.199582	0.345419	-1.53358	-2.89504
NUBP1	NUBP1	protein_coding	0.0223897	0.197534	0.345713	-1.53235	-2.89258
SSR2	SSR2	protein_coding	0.035532	0.255662	0.348708	-1.51991	-2.86773
DEPDC1	DEPDC1	protein_coding	0.0276307	0.219671	0.351759	-1.50734	-2.84285
FNTA	FNTA	protein_coding	0.0130978	0.144389	0.351952	-1.50655	-2.8413
NEMP1	NEMP1	protein_coding	0.0415301	0.277308	0.353001	-1.50225	-2.83285
MRPS6	MRPS6	protein_coding	0.0355165	0.255662	0.361074	-1.46964	-2.76952
SNHG3	SNHG3	lncRNA	0.0269691	0.217044	0.362384	-1.46441	-2.75951
SNHG10	SNHG10	lncRNA	0.0455769	0.290049	0.363117	-1.4615	-2.75394
GOLGA7	GOLGA7	protein_coding	0.00977686	0.121386	0.365669	-1.45139	-2.73471
TMEM107	TMEM107	protein_coding	0.0230697	0.200712	0.369272	-1.43724	-2.70803
PPP2R5D	PPP2R5D	protein_coding	0.0182505	0.176428	0.374082	-1.41857	-2.67321
ARF4	ARF4	protein_coding	0.0264272	0.214629	0.374438	-1.4172	-2.67067
TMEM209	TMEM209	protein_coding	0.0478904	0.298201	0.376729	-1.4084	-2.65443
CEP41	CEP41	protein_coding	0.0473716	0.296559	0.377047	-1.40718	-2.65219
ZNF611	ZNF611	protein_coding	0.00134636	0.0361547	0.379727	-1.39697	-2.63347
JRKL	JRKL	protein_coding	0.0447381	0.287317	0.383077	-1.38429	-2.61044
FBXO30	FBXO30	protein_coding	0.0293507	0.228947	0.385736	-1.37431	-2.59244
STK38L	STK38L	protein_coding	0.0295016	0.229459	0.390216	-1.35765	-2.56268
LNPK	LNPK	protein_coding	0.00239466	0.052725	0.397462	-1.33111	-2.51596
RMRP	RMRP	lncRNA | ribozyme	0.00492997	0.0810611	0.398535	-1.32722	-2.50919
ORC6	ORC6	protein_coding	0.0492192	0.301346	0.398696	-1.32664	-2.50818
COX7C	COX7C	protein_coding	0.0202947	0.186418	0.402195	-1.31403	-2.48636
HLTF	HLTF	protein_coding	0.00454481	0.0766444	0.403186	-1.31048	-2.48024
LMBRD2	LMBRD2	protein_coding	0.030775	0.235586	0.404994	-1.30403	-2.46917
PLEKHF2	PLEKHF2	protein_coding	0.012463	0.140266	0.412433	-1.27777	-2.42464
ABCE1	ABCE1	protein_coding	0.0436594	0.284235	0.412893	-1.27616	-2.42194
PALB2	PALB2	protein_coding	0.0241199	0.204557	0.417596	-1.25982	-2.39466
BICRAL	BICRAL	protein_coding	6.02778e-05	0.00393856	0.422371	-1.24342	-2.36759
LRP8	LRP8	protein_coding	0.0115249	0.133717	0.424495	-1.23618	-2.35574
TMEM59	TMEM59	protein_coding	0.0202795	0.186384	0.424691	-1.23551	-2.35465
SELENOF	SELENOF	protein_coding	0.0184631	0.177367	0.426115	-1.23069	-2.34679
ZADH2	ZADH2	protein_coding	0.0428779	0.281504	0.426115	-1.23069	-2.34678
ZNF107	ZNF107	protein_coding	0.0211028	0.189894	0.429683	-1.21865	-2.32729
SNHG1	SNHG1	lncRNA	0.00956263	0.120571	0.431943	-1.21109	-2.31512
SEC23A	SEC23A	protein_coding	0.0111424	0.131261	0.438655	-1.18884	-2.2797
SLC7A1	SLC7A1	protein_coding	0.00399259	0.0705766	0.44043	-1.18302	-2.27051
PRIM1	PRIM1	protein_coding	0.0349858	0.2532	0.442439	-1.17645	-2.2602
MLEC	MLEC	protein_coding	0.000411063	0.0156442	0.44488	-1.16851	-2.2478
ASPM	ASPM	protein_coding	0.00879436	0.114636	0.446727	-1.16253	-2.2385
WASHC5	WASHC5	protein_coding	0.00939241	0.11934	0.448143	-1.15797	-2.23143
TFG	TFG	protein_coding	0.0107879	0.128492	0.448837	-1.15574	-2.22798
DSCC1	DSCC1	protein_coding	0.0261528	0.213414	0.44885	-1.1557	-2.22792
ARL5B	ARL5B	protein_coding	0.0108561	0.129018	0.451922	-1.14585	-2.21277
EDRF1	EDRF1	protein_coding	0.0312004	0.237073	0.453394	-1.14116	-2.20558
CAPZA1	CAPZA1	protein_coding	0.0225999	0.198556	0.457951	-1.12673	-2.18364
TBC1D23	TBC1D23	protein_coding	0.0207926	0.188456	0.460023	-1.12022	-2.1738
MRPL23	MRPL23	protein_coding	0.0147144	0.156187	0.460455	-1.11887	-2.17176
CENPM	CENPM	protein_coding	0.0399479	0.270792	0.460894	-1.11749	-2.1697
VMP1	VMP1	protein_coding	0.034374	0.251474	0.464609	-1.10591	-2.15235
SPC25	SPC25	protein_coding	0.0492557	0.301456	0.465466	-1.10325	-2.14839
TOGARAM1	TOGARAM1	protein_coding	0.0239598	0.204557	0.4695	-1.0908	-2.12993
TTC14	TTC14	protein_coding	0.00525149	0.0838317	0.476414	-1.06971	-2.09902
H2BC3	H2BC3	protein_coding	0.0321127	0.241819	0.477785	-1.06557	-2.09299
CLIC4	CLIC4	protein_coding	0.0117178	0.134669	0.478092	-1.06464	-2.09165
ATP11B	ATP11B	protein_coding	0.0479847	0.298344	0.478894	-1.06222	-2.08814
VAMP2	VAMP2	protein_coding	0.0155117	0.161511	0.48451	-1.0454	-2.06394
TTC9C	TTC9C	protein_coding	0.0300299	0.231669	0.485835	-1.04146	-2.05831
BRIP1	BRIP1	protein_coding	0.0178163	0.173844	0.489141	-1.03168	-2.0444
HBS1L	HBS1L	protein_coding	0.0110088	0.130162	0.495019	-1.01444	-2.02012
NCAPH2	NCAPH2	protein_coding	0.0430606	0.281958	0.495529	-1.01296	-2.01805
NGLY1	NGLY1	protein_coding	0.00766144	0.105863	0.496824	-1.00919	-2.01279
SNX14	SNX14	protein_coding	0.0222485	0.197182	0.49703	-1.0086	-2.01195
MBD1	MBD1	protein_coding	0.00383261	0.0688906	0.501069	-0.996918	-1.99573
VKORC1L1	VKORC1L1	protein_coding	0.0276215	0.219671	0.502514	-0.992766	-1.99
FEM1B	FEM1B	protein_coding	0.0161364	0.165222	0.503726	-0.989288	-1.98521
NREP	NREP	protein_coding	0.00382411	0.0688906	0.504132	-0.988127	-1.98361
RPAIN	RPAIN	protein_coding	0.0327304	0.244781	0.505324	-0.98472	-1.97893
ZDHHC2	ZDHHC2	protein_coding	0.0274907	0.219385	0.507204	-0.979363	-1.97159
LILRA2	LILRA2	protein_coding	0.0268882	0.216695	0.512845	-0.963404	-1.94991
CDK17	CDK17	protein_coding	0.0497278	0.303195	0.522783	-0.935715	-1.91284
TICRR	TICRR	protein_coding	0.0488078	0.300423	0.524107	-0.932067	-1.90801
VPS52	VPS52	protein_coding	0.0458014	0.290483	0.52765	-0.922348	-1.8952
ZNF736	ZNF736	protein_coding	0.0422674	0.279686	0.528388	-0.920331	-1.89255
THAP9-AS1	THAP9-AS1	lncRNA	0.045947	0.291257	0.529237	-0.918015	-1.88951
ZNF207	ZNF207	protein_coding	0.0270627	0.217306	0.531206	-0.912655	-1.88251
PRKAA1	PRKAA1	protein_coding	0.0125331	0.140662	0.532134	-0.910139	-1.87923
MBD6	MBD6	protein_coding	0.0205631	0.187394	0.532305	-0.909675	-1.87862
BRCA2	BRCA2	protein_coding	0.0335697	0.248524	0.53353	-0.906358	-1.87431
ANKRD52	ANKRD52	protein_coding	0.00220682	0.0496734	0.536922	-0.897217	-1.86247
PPP6C	PPP6C	protein_coding	0.0402326	0.272092	0.538189	-0.893815	-1.85808
H3C2	H3C2	protein_coding	0.0489791	0.30064	0.540301	-0.888164	-1.85082
BRK1	BRK1	protein_coding	0.0491124	0.301035	0.545282	-0.874924	-1.83391
TMBIM6	TMBIM6	protein_coding	0.0186636	0.178549	0.547085	-0.870162	-1.82787
LBR	LBR	protein_coding	0.0142459	0.152563	0.548221	-0.86717	-1.82408
PAFAH1B2	PAFAH1B2	protein_coding	0.00852362	0.112143	0.550781	-0.860448	-1.8156
SPIN1	SPIN1	protein_coding	0.0055585	0.0867164	0.551861	-0.857624	-1.81205
SNX19	SNX19	protein_coding	0.0405547	0.273283	0.564845	-0.824074	-1.7704
XPO1	XPO1	protein_coding	0.0117444	0.13481	0.567097	-0.818334	-1.76337
IQCB1	IQCB1	protein_coding	0.0446942	0.287317	0.56852	-0.814717	-1.75895
UBE2D2	UBE2D2	protein_coding	0.0279003	0.220943	0.577551	-0.791979	-1.73145
AL355075.4	AL355075.4	lncRNA	0.0166783	0.168127	0.58339	-0.777468	-1.71412
KNTC1	KNTC1	protein_coding	0.0444239	0.286897	0.587261	-0.767927	-1.70282
SSB	SSB	protein_coding	0.0128862	0.142729	0.59007	-0.761043	-1.69471
USP33	USP33	protein_coding	0.0328179	0.245208	0.592583	-0.754911	-1.68753
POLQ	POLQ	protein_coding	0.0354964	0.255634	0.616204	-0.698521	-1.62284
ZBTB44	ZBTB44	protein_coding	0.0189369	0.179216	0.619872	-0.689959	-1.61324
RBPJ	RBPJ	protein_coding	0.0452503	0.289041	0.625189	-0.677636	-1.59952
KMT2A	KMT2A	protein_coding	0.0436888	0.284238	0.625198	-0.677614	-1.59949
BPNT2	BPNT2	protein_coding	0.0319089	0.240757	0.627128	-0.673169	-1.59457
CD53	CD53	protein_coding	0.0240641	0.204557	0.629589	-0.667518	-1.58834
LRBA	LRBA	protein_coding	0.0177765	0.173806	0.645952	-0.630501	-1.5481
TAB2	TAB2	protein_coding	0.0488824	0.30064	0.649515	-0.622565	-1.53961
REST	REST	protein_coding	0.0155087	0.161511	0.668787	-0.580381	-1.49524
RFWD3	RFWD3	protein_coding	0.0463811	0.292629	0.738709	-0.436922	-1.35371
CHAF1A	CHAF1A	protein_coding	0.0338795	0.24997	1.37507	0.459502	1.37507
NEMF	NEMF	protein_coding	0.0486567	0.300394	1.37793	0.462499	1.37793
GON4L	GON4L	protein_coding	0.0143421	0.153087	1.38666	0.471615	1.38666
EIF4G2	EIF4G2	protein_coding	0.0132988	0.145808	1.38716	0.47213	1.38716
PRPF40A	PRPF40A	protein_coding	0.0447324	0.287317	1.40474	0.490304	1.40474
PRRC2A	PRRC2A	protein_coding	0.0388916	0.267829	1.40499	0.490558	1.40499
SCAF11	SCAF11	protein_coding	0.0411398	0.275977	1.40942	0.495106	1.40942
SYNE1	SYNE1	protein_coding	0.0321246	0.241819	1.41096	0.496681	1.41096
AP2M1	AP2M1	protein_coding	0.0448346	0.287621	1.4134	0.499169	1.4134
HDLBP	HDLBP	protein_coding	0.0386785	0.267382	1.41341	0.499175	1.41341
GNAS	GNAS	protein_coding	0.0498513	0.303674	1.41644	0.502274	1.41644
SEPTIN7	SEPTIN7	protein_coding	0.0237583	0.203955	1.41676	0.502591	1.41676
HNRNPD	HNRNPD	protein_coding	0.0112001	0.131652	1.41676	0.502598	1.41676
RAN	RAN	protein_coding	0.0325336	0.24376	1.4337	0.519745	1.4337
ZKSCAN1	ZKSCAN1	protein_coding	0.0446318	0.287317	1.43571	0.521768	1.43571
PRRC2C	PRRC2C	protein_coding	0.0169984	0.169868	1.4369	0.522958	1.4369
SF1	SF1	protein_coding	0.0110713	0.130614	1.44112	0.527194	1.44112
BAZ1B	BAZ1B	protein_coding	0.0249195	0.207413	1.44242	0.528494	1.44242
DNM2	DNM2	protein_coding	0.0448389	0.287621	1.44421	0.530278	1.44421
TNRC6B	TNRC6B	protein_coding	0.0485818	0.300177	1.44962	0.535677	1.44962
PSPC1	PSPC1	protein_coding	0.0311355	0.236803	1.45433	0.540352	1.45433
GOLGA4	GOLGA4	protein_coding	0.0204298	0.186808	1.45588	0.541887	1.45588
IMPDH2	IMPDH2	protein_coding	0.044297	0.286427	1.4602	0.546169	1.4602
CYFIP2	CYFIP2	protein_coding	0.0295788	0.229948	1.46356	0.549482	1.46356
PTK2B	PTK2B	protein_coding	0.0376894	0.264402	1.46629	0.552166	1.46629
NCOR1	NCOR1	protein_coding	0.026438	0.214629	1.46967	0.555491	1.46967
CDC42	CDC42	protein_coding	0.0459954	0.291335	1.47132	0.55711	1.47132
EWSR1	EWSR1	protein_coding	0.00905865	0.116307	1.473	0.558756	1.473
PCBP2	PCBP2	protein_coding	0.0200311	0.185315	1.47583	0.561525	1.47583
ACLY	ACLY	protein_coding	0.0265769	0.215216	1.47938	0.564989	1.47938
YLPM1	YLPM1	protein_coding	0.00120986	0.0335929	1.4846	0.570071	1.4846
DOT1L	DOT1L	protein_coding	0.0396238	0.269826	1.48846	0.573817	1.48846
SREK1	SREK1	protein_coding	0.0137956	0.149396	1.49229	0.577526	1.49229
SART3	SART3	protein_coding	0.0203721	0.186704	1.49331	0.578509	1.49331
CREBZF	CREBZF	protein_coding	0.0213461	0.191605	1.49425	0.579419	1.49425
OSGEP	OSGEP	protein_coding	0.024472	0.20592	1.49868	0.583692	1.49868
RCC2	RCC2	protein_coding	0.000508732	0.0181715	1.50128	0.586197	1.50128
EIF4G1	EIF4G1	protein_coding	0.0145117	0.154688	1.50284	0.587691	1.50284
PNN	PNN	protein_coding	0.0185787	0.178053	1.50588	0.590609	1.50588
RPL35	RPL35	protein_coding	0.0475514	0.297356	1.50628	0.590985	1.50628
HNRNPU	HNRNPU	protein_coding	0.0218514	0.194624	1.50833	0.592948	1.50833
LEF1	LEF1	protein_coding	0.022035	0.196043	1.50913	0.593722	1.50913
MYB	MYB	protein_coding	0.0457115	0.290483	1.50962	0.594183	1.50962
KHSRP	KHSRP	protein_coding	0.0381826	0.266039	1.50967	0.594232	1.50967
PACS1	PACS1	protein_coding	0.0385353	0.267263	1.51326	0.597656	1.51326
CTBP1	CTBP1	protein_coding	0.0277622	0.220391	1.51413	0.598487	1.51413
TYK2	TYK2	protein_coding	0.0210216	0.189548	1.51461	0.598944	1.51461
ARHGEF1	ARHGEF1	protein_coding	0.0263697	0.214506	1.51787	0.602052	1.51787
STK38	STK38	protein_coding	0.0400217	0.271163	1.51971	0.603794	1.51971
NUCKS1	NUCKS1	protein_coding	0.0487148	0.300394	1.52037	0.604419	1.52037
CUX1	CUX1	protein_coding	0.0355926	0.25587	1.52277	0.6067	1.52277
ZC3H4	ZC3H4	protein_coding	0.0279517	0.221242	1.52563	0.609401	1.52563
CTCF	CTCF	protein_coding	0.025539	0.210819	1.52741	0.611084	1.52741
EIF5A	EIF5A	protein_coding	0.0409745	0.275193	1.52921	0.612785	1.52921
TAOK3	TAOK3	protein_coding	0.034395	0.251474	1.5294	0.612966	1.5294
SRSF4	SRSF4	protein_coding	0.0339045	0.24997	1.53119	0.614651	1.53119
RAVER1	RAVER1	protein_coding	0.0185641	0.178019	1.53246	0.615853	1.53246
MTA2	MTA2	protein_coding	0.026991	0.217044	1.53751	0.620597	1.53751
ANKRD12	ANKRD12	protein_coding	0.0247101	0.206737	1.54273	0.625486	1.54273
ACTN4	ACTN4	protein_coding	0.0395088	0.269731	1.54332	0.62604	1.54332
YWHAE	YWHAE	protein_coding	0.0268619	0.216678	1.54793	0.630344	1.54793
DDX39A	DDX39A	protein_coding	0.0308395	0.235586	1.54981	0.632095	1.54981
ILF3	ILF3	protein_coding	0.00432323	0.0742263	1.55058	0.63281	1.55058
RFX5	RFX5	protein_coding	0.0110069	0.130162	1.55092	0.633125	1.55092
CCAR2	CCAR2	protein_coding	0.0429805	0.281748	1.55401	0.635998	1.55401
PSIP1	PSIP1	protein_coding	0.0482213	0.299209	1.5577	0.639419	1.5577
YY1AP1	YY1AP1	protein_coding	0.037476	0.263311	1.55998	0.641527	1.55998
HNRNPA1	HNRNPA1	protein_coding	0.0234051	0.202051	1.56144	0.642876	1.56144
UBXN4	UBXN4	protein_coding	0.0191376	0.180304	1.56224	0.643613	1.56224
KDM2A	KDM2A	protein_coding	0.0333872	0.247741	1.56234	0.64371	1.56234
NAP1L1	NAP1L1	protein_coding	0.0113461	0.132547	1.56958	0.650375	1.56958
RCSD1	RCSD1	protein_coding	0.0313477	0.237744	1.57197	0.652571	1.57197
CDC42SE1	CDC42SE1	protein_coding	0.040243	0.272092	1.57894	0.658961	1.57894
PRKACA	PRKACA	protein_coding	0.0307182	0.235542	1.58349	0.663104	1.58349
UBC	UBC	protein_coding	0.00779538	0.106684	1.58823	0.667423	1.58823
RPL27A	RPL27A	protein_coding	0.0280438	0.221537	1.58999	0.66902	1.58999
SMARCA2	SMARCA2	protein_coding	0.018312	0.176612	1.59022	0.669229	1.59022
TCF25	TCF25	protein_coding	0.0158864	0.163828	1.5926	0.67138	1.5926
CSPP1	CSPP1	protein_coding	0.0271128	0.217394	1.59568	0.674175	1.59568
HNRNPM	HNRNPM	protein_coding	0.015598	0.161903	1.59649	0.674906	1.59649
MEX3C	MEX3C	protein_coding	0.0437752	0.284301	1.59751	0.675824	1.59751
RSF1	RSF1	protein_coding	0.00612446	0.0920322	1.60028	0.678322	1.60028
CHD4	CHD4	protein_coding	0.00219585	0.0495558	1.60155	0.679471	1.60155
ARHGAP45	ARHGAP45	protein_coding	0.0238739	0.204557	1.60395	0.681632	1.60395
UBB	UBB	protein_coding	0.0157782	0.163338	1.60417	0.681831	1.60417
SF3B2	SF3B2	protein_coding	0.0316648	0.239362	1.606	0.683468	1.606
ARPC3	ARPC3	protein_coding	0.0429649	0.281748	1.60691	0.684293	1.60691
RPL7A	RPL7A	protein_coding	0.00881041	0.114636	1.61211	0.688947	1.61211
EIF4A3	EIF4A3	protein_coding	0.0253131	0.209575	1.61527	0.691772	1.61527
LUC7L2	LUC7L2	protein_coding	0.0152886	0.160118	1.6169	0.693235	1.6169
ERC1	ERC1	protein_coding	0.0036657	0.067458	1.61718	0.693476	1.61718
VCPIP1	VCPIP1	protein_coding	0.0307687	0.235586	1.61769	0.693934	1.61769
CNPY3	CNPY3	protein_coding	0.0394986	0.269731	1.61871	0.694848	1.61871
BAP1	BAP1	protein_coding	0.0308287	0.235586	1.6204	0.696346	1.6204
AATF	AATF	protein_coding	0.041879	0.278142	1.62425	0.699772	1.62425
TRABD	TRABD	protein_coding	0.0406174	0.273477	1.6256	0.700976	1.6256
KAT6B	KAT6B	protein_coding	0.00704322	0.099961	1.62572	0.701075	1.62572
TXLNA	TXLNA	protein_coding	0.0322774	0.242403	1.62738	0.702555	1.62738
DNAJC8	DNAJC8	protein_coding	0.0460903	0.291478	1.62888	0.703884	1.62888
G3BP2	G3BP2	protein_coding	0.025322	0.209575	1.63121	0.705944	1.63121
LASP1	LASP1	protein_coding	0.0329478	0.245714	1.63142	0.706126	1.63142
MED15	MED15	protein_coding	0.0166486	0.168037	1.63175	0.706422	1.63175
WDR1	WDR1	protein_coding	0.0181095	0.175748	1.63587	0.710061	1.63587
ATRX	ATRX	protein_coding	0.0152772	0.160103	1.63743	0.711431	1.63743
RNF168	RNF168	protein_coding	0.0310886	0.236669	1.63943	0.713194	1.63943
FTH1	FTH1	protein_coding	0.0177672	0.173806	1.63956	0.713307	1.63956
ATG2A	ATG2A	protein_coding	0.039316	0.268979	1.64029	0.713947	1.64029
CLIP1	CLIP1	protein_coding	0.0402967	0.27216	1.64389	0.717111	1.64389
SET	SET	protein_coding	0.00209724	0.0484226	1.64433	0.717502	1.64433
PPIG	PPIG	protein_coding	0.0095046	0.120099	1.64541	0.718444	1.64541
SMARCC2	SMARCC2	protein_coding	0.00806558	0.108673	1.64595	0.718922	1.64595
QKI	QKI	protein_coding	0.00937719	0.119258	1.64791	0.72064	1.64791
NUMA1	NUMA1	protein_coding	0.000448627	0.0166829	1.65181	0.724052	1.65181
RPL4	RPL4	protein_coding	0.020823	0.188456	1.65266	0.724794	1.65266
FKBP8	FKBP8	protein_coding	0.0210984	0.189894	1.65365	0.725655	1.65365
PTP4A2	PTP4A2	protein_coding	0.0126155	0.141096	1.65412	0.726067	1.65412
POLE3	POLE3	protein_coding	0.00599035	0.0908319	1.65449	0.726386	1.65449
YWHAB	YWHAB	protein_coding	0.00694298	0.0989866	1.65482	0.726671	1.65482
RBM25	RBM25	protein_coding	0.00692188	0.0989866	1.65627	0.727941	1.65627
EVL	EVL	protein_coding	0.00725047	0.101664	1.6568	0.728396	1.6568
PCBP1	PCBP1	protein_coding	0.00257344	0.054352	1.66049	0.731613	1.66049
BOD1L1	BOD1L1	protein_coding	0.0107795	0.128487	1.66156	0.732543	1.66156
PACSIN2	PACSIN2	protein_coding	0.0375478	0.263635	1.66165	0.732617	1.66165
RERE	RERE	protein_coding	0.030947	0.23626	1.66193	0.732855	1.66193
CSNK1G2	CSNK1G2	protein_coding	0.0107312	0.128099	1.66517	0.735674	1.66517
UBTF	UBTF	protein_coding	0.00481726	0.0799031	1.66544	0.735905	1.66544
SEPTIN6	SEPTIN6	protein_coding	0.0271012	0.217394	1.67155	0.741184	1.67155
HARS1	HARS1	protein_coding	0.0417671	0.277932	1.67327	0.742667	1.67327
TAPBP	TAPBP	protein_coding	0.0362154	0.258401	1.67389	0.743203	1.67389
GIGYF2	GIGYF2	protein_coding	0.0117662	0.134964	1.67826	0.746967	1.67826
SRSF11	SRSF11	protein_coding	0.00127514	0.0347857	1.6791	0.747691	1.6791
FIP1L1	FIP1L1	protein_coding	0.0207126	0.188278	1.67957	0.748088	1.67957
TBC1D14	TBC1D14	protein_coding	0.0284526	0.224327	1.68106	0.749371	1.68106
GPS2	GPS2	protein_coding	0.0108079	0.128549	1.68252	0.750627	1.68252
HERC1	HERC1	protein_coding	0.00802516	0.108543	1.68511	0.752845	1.68511
EIF5B	EIF5B	protein_coding	0.00665659	0.0968717	1.68521	0.752924	1.68521
ENOPH1	ENOPH1	protein_coding	0.0399434	0.270792	1.68587	0.753491	1.68587
SOGA1	SOGA1	protein_coding	0.0480945	0.298667	1.68665	0.754161	1.68665
BECN1	BECN1	protein_coding	0.0257348	0.211419	1.68801	0.755319	1.68801
STRN4	STRN4	protein_coding	0.0173688	0.171867	1.69001	0.757029	1.69001
RUNDC1	RUNDC1	protein_coding	0.0075426	0.104579	1.69629	0.762382	1.69629
ERCC5	ERCC5	protein_coding	0.041906	0.278189	1.6969	0.762901	1.6969
TCOF1	TCOF1	protein_coding	0.00708567	0.100224	1.69773	0.76361	1.69773
STRBP	STRBP	protein_coding	0.00340534	0.0648865	1.69919	0.764851	1.69919
TLN1	TLN1	protein_coding	0.0142552	0.152563	1.70159	0.766881	1.70159
GNA13	GNA13	protein_coding	0.0333609	0.247659	1.7023	0.767481	1.7023
DHTKD1	DHTKD1	protein_coding	0.0250658	0.208095	1.7043	0.769182	1.7043
CHD2	CHD2	protein_coding	0.00873189	0.114201	1.70446	0.769312	1.70446
PSMD3	PSMD3	protein_coding	0.0437098	0.284238	1.70809	0.772383	1.70809
SMC1A	SMC1A	protein_coding	0.0104846	0.126422	1.70952	0.773591	1.70952
EPS15L1	EPS15L1	protein_coding	0.00925612	0.118278	1.71043	0.774355	1.71043
SOX4	SOX4	protein_coding	0.0432328	0.282598	1.71389	0.777273	1.71389
CAPN1	CAPN1	protein_coding	0.0294715	0.229335	1.71404	0.777398	1.71404
HIPK2	HIPK2	protein_coding	0.0468006	0.294242	1.71737	0.780201	1.71737
NACA	NACA	protein_coding	0.0103444	0.12543	1.71958	0.78206	1.71958
RPL10A	RPL10A	protein_coding	0.017786	0.173806	1.72177	0.78389	1.72177
TNKS2	TNKS2	protein_coding	0.0140415	0.150977	1.72186	0.783968	1.72186
PIK3R1	PIK3R1	protein_coding	0.00289427	0.0582161	1.72392	0.785695	1.72392
SNRNP70	SNRNP70	protein_coding	0.00114667	0.0326387	1.7246	0.786261	1.7246
MSN	MSN	protein_coding	0.0242711	0.205018	1.72506	0.786644	1.72506
DAZAP1	DAZAP1	protein_coding	0.00247928	0.0536546	1.72518	0.786745	1.72518
IK	IK	protein_coding	0.0245341	0.20612	1.72654	0.787886	1.72654
MAP4K4	MAP4K4	protein_coding	0.0035675	0.0663808	1.73018	0.790924	1.73018
RPL36AL	RPL36AL	protein_coding	0.0278336	0.22059	1.73041	0.791114	1.73041
POLD2	POLD2	protein_coding	0.0428803	0.281504	1.73331	0.793526	1.73331
HADHA	HADHA	protein_coding	0.00463532	0.0776837	1.73341	0.793615	1.73341
BLOC1S1	BLOC1S1	protein_coding	0.0338478	0.24997	1.7335	0.793692	1.7335
LRRC59	LRRC59	protein_coding	0.0351805	0.253771	1.73372	0.793867	1.73372
PPP1R18	PPP1R18	protein_coding	0.00522669	0.0835558	1.73411	0.794191	1.73411
ASCC2	ASCC2	protein_coding	0.0449914	0.28784	1.73554	0.795388	1.73554
GSN	GSN	protein_coding	0.0396067	0.269826	1.7361	0.795848	1.7361
CD81	CD81	protein_coding	0.0175111	0.172957	1.73618	0.795917	1.73618
DNAJA2	DNAJA2	protein_coding	0.00427292	0.0736961	1.7372	0.796762	1.7372
MIDEAS	MIDEAS	protein_coding	0.0342398	0.251059	1.73836	0.797724	1.73836
BRD4	BRD4	protein_coding	0.00689515	0.0989163	1.74232	0.80101	1.74232
SPI1	SPI1	protein_coding	0.0467205	0.294242	1.74488	0.80313	1.74488
RBM10	RBM10	protein_coding	0.017247	0.171207	1.7469	0.804801	1.7469
DOP1A	DOP1A	protein_coding	0.0428262	0.281504	1.74778	0.805523	1.74778
GNB1	GNB1	protein_coding	0.0190617	0.18001	1.7481	0.805788	1.7481
RREB1	RREB1	protein_coding	0.00343639	0.065247	1.74995	0.807314	1.74995
UXT	UXT	protein_coding	0.0342545	0.251059	1.75046	0.807737	1.75046
MCM2	MCM2	protein_coding	0.0130557	0.144023	1.75125	0.808381	1.75125
KIAA0930	KIAA0930	protein_coding	0.0161548	0.165224	1.75206	0.809053	1.75206
PARG	PARG	protein_coding	0.0198039	0.184424	1.75437	0.810949	1.75437
SNW1	SNW1	protein_coding	0.00420115	0.0729058	1.75709	0.813185	1.75709
CAMSAP1	CAMSAP1	protein_coding	0.00354992	0.0663808	1.75889	0.814663	1.75889
PPP1R16B	PPP1R16B	protein_coding	0.0189115	0.179207	1.75891	0.81468	1.75891
STRN	STRN	protein_coding	0.00168185	0.0420827	1.75945	0.815123	1.75945
SZRD1	SZRD1	protein_coding	0.0195621	0.183553	1.75948	0.815147	1.75948
MSL1	MSL1	protein_coding	9.12038e-05	0.00533311	1.76018	0.815726	1.76018
EIF3A	EIF3A	protein_coding	0.011358	0.132547	1.76247	0.817595	1.76247
OAZ1	OAZ1	protein_coding	0.0240579	0.204557	1.76252	0.817642	1.76252
YTHDF1	YTHDF1	protein_coding	0.00951027	0.120099	1.76479	0.819494	1.76479
KHDRBS1	KHDRBS1	protein_coding	0.00535003	0.0846512	1.76479	0.819498	1.76479
RPL38	RPL38	protein_coding	0.0122981	0.139381	1.76494	0.819615	1.76494
COX4I1	COX4I1	protein_coding	0.00058007	0.0200038	1.76548	0.820064	1.76548
PRCC	PRCC	protein_coding	0.0340467	0.250561	1.76812	0.822213	1.76812
PDCL	PDCL	protein_coding	0.0488006	0.300423	1.76987	0.823642	1.76987
TAGLN2	TAGLN2	protein_coding	0.00415896	0.0723887	1.7702	0.823909	1.7702
ACIN1	ACIN1	protein_coding	0.00113321	0.032427	1.77219	0.825533	1.77219
RCC1	RCC1	protein_coding	0.0229434	0.200111	1.77247	0.825761	1.77247
MDM1	MDM1	protein_coding	0.0159595	0.164083	1.77289	0.826102	1.77289
PRKCE	PRKCE	protein_coding	0.0272128	0.217842	1.77582	0.828483	1.77582
LARP7	LARP7	protein_coding	0.0486908	0.300394	1.77962	0.83157	1.77962
CCNI	CCNI	protein_coding	0.00288326	0.0582161	1.78024	0.832075	1.78024
EEF2	EEF2	protein_coding	0.023462	0.202242	1.78302	0.834319	1.78302
GNL1	GNL1	protein_coding	0.0106086	0.12739	1.79163	0.841274	1.79163
RPL14	RPL14	protein_coding	0.0167996	0.168717	1.7925	0.84197	1.7925
LUZP1	LUZP1	protein_coding	0.0177378	0.173806	1.79301	0.842383	1.79301
SEPTIN9	SEPTIN9	protein_coding	0.0437624	0.284301	1.79382	0.843032	1.79382
STK24	STK24	protein_coding	0.033339	0.247611	1.79528	0.844207	1.79528
PTMA	PTMA	protein_coding	0.00777542	0.106684	1.79554	0.84442	1.79554
ALYREF	ALYREF	protein_coding	0.0380334	0.265494	1.79567	0.844523	1.79567
RPL8	RPL8	protein_coding	0.0364156	0.258932	1.79616	0.844912	1.79616
COPS6	COPS6	protein_coding	0.0374741	0.263311	1.79727	0.845808	1.79727
CCDC88C	CCDC88C	protein_coding	0.0133367	0.145926	1.79978	0.847817	1.79978
ARHGEF2	ARHGEF2	protein_coding	0.00234536	0.0518518	1.80134	0.849068	1.80134
LDHB	LDHB	protein_coding	0.00121845	0.03373	1.80175	0.849396	1.80175
YY1	YY1	protein_coding	0.00997568	0.122525	1.80279	0.850231	1.80279
ATXN7L3B	ATXN7L3B	protein_coding	0.0362148	0.258401	1.804	0.851196	1.804
SRBD1	SRBD1	protein_coding	0.0389376	0.267829	1.80432	0.851452	1.80432
NCL	NCL	protein_coding	0.0011133	0.0319709	1.80522	0.852177	1.80522
HNRNPUL2-BSCL2	HNRNPUL2-BSCL2	protein_coding	0.0228142	0.199582	1.80778	0.854219	1.80778
STK10	STK10	protein_coding	0.00119646	0.0334122	1.80812	0.854489	1.80812
SUMO1	SUMO1	protein_coding	0.0405001	0.273233	1.80834	0.854664	1.80834
SMG7	SMG7	protein_coding	0.00974497	0.121386	1.80948	0.855572	1.80948
SUDS3	SUDS3	protein_coding	0.00381244	0.0688906	1.80955	0.85563	1.80955
CEP250	CEP250	protein_coding	0.000744697	0.0236123	1.81187	0.857482	1.81187
CWC25	CWC25	protein_coding	0.00410153	0.0717946	1.81212	0.85768	1.81212
DDX41	DDX41	protein_coding	0.00556116	0.0867164	1.81537	0.860264	1.81537
CNOT3	CNOT3	protein_coding	0.0249998	0.207654	1.8158	0.860607	1.8158
SAFB	SAFB	protein_coding	0.00852969	0.112143	1.82062	0.864433	1.82062
BCL9L	BCL9L	protein_coding	0.00779925	0.106684	1.82204	0.865557	1.82204
KDM4C	KDM4C	protein_coding	0.0388085	0.267662	1.82313	0.866416	1.82313
RPL23	RPL23	protein_coding	0.00659721	0.096181	1.8233	0.866554	1.8233
ZNF121	ZNF121	protein_coding	0.0444683	0.286997	1.82409	0.867177	1.82409
ST13	ST13	protein_coding	0.00963497	0.121131	1.82691	0.869403	1.82691
TGIF2	TGIF2	protein_coding	0.0449795	0.28784	1.82812	0.870361	1.82812
CDK9	CDK9	protein_coding	0.00996943	0.122525	1.83155	0.873068	1.83155
PLEC	PLEC	protein_coding	0.0451692	0.288707	1.83374	0.87479	1.83374
RSL1D1	RSL1D1	protein_coding	0.00215551	0.0491614	1.83441	0.875313	1.83441
RNF115	RNF115	protein_coding	0.0414385	0.276811	1.8354	0.876093	1.8354
EHMT2	EHMT2	protein_coding	0.00799399	0.108416	1.83546	0.876142	1.83546
DEF6	DEF6	protein_coding	0.00314178	0.0617604	1.83564	0.876284	1.83564
RAD23A	RAD23A	protein_coding	0.00207038	0.0480085	1.83811	0.878222	1.83811
RAB8A	RAB8A	protein_coding	0.000228647	0.0105713	1.84313	0.882155	1.84313
TUFM	TUFM	protein_coding	0.000372484	0.0146266	1.84347	0.882425	1.84347
TMEM259	TMEM259	protein_coding	0.0199105	0.184676	1.84382	0.8827	1.84382
PKN1	PKN1	protein_coding	0.00515561	0.0827924	1.84543	0.883955	1.84543
GOSR1	GOSR1	protein_coding	0.0425264	0.280939	1.85006	0.887572	1.85006
SSRP1	SSRP1	protein_coding	0.022832	0.199582	1.8503	0.887762	1.8503
ACTR8	ACTR8	protein_coding	0.0453428	0.289434	1.85075	0.888107	1.85075
AC005670.3	AC005670.3	lncRNA	0.021306	0.191458	1.8511	0.888381	1.8511
ARID1B	ARID1B	protein_coding	0.0491091	0.301035	1.85263	0.889571	1.85263
SYF2	SYF2	protein_coding	0.0194409	0.182629	1.85465	0.891149	1.85465
PLEKHM2	PLEKHM2	protein_coding	0.0213216	0.191491	1.85956	0.894963	1.85956
DDX54	DDX54	protein_coding	0.00800968	0.108447	1.85998	0.895287	1.85998
GIT2	GIT2	protein_coding	0.00670239	0.0971877	1.86139	0.896377	1.86139
PCF11	PCF11	protein_coding	0.000315844	0.0129705	1.86264	0.89735	1.86264
GPX1	GPX1	protein_coding	0.0167126	0.168263	1.86339	0.89793	1.86339
NFE2L1	NFE2L1	protein_coding	0.00567814	0.0878614	1.86443	0.898735	1.86443
CTNNBL1	CTNNBL1	protein_coding	0.00533712	0.0846127	1.86478	0.899004	1.86478
RAP1B	RAP1B	protein_coding	0.00159493	0.0407035	1.86641	0.900267	1.86641
TKT	TKT	protein_coding	0.00131714	0.035488	1.86802	0.901511	1.86802
CCDC69	CCDC69	protein_coding	0.0240844	0.204557	1.86915	0.90238	1.86915
MYL6	MYL6	protein_coding	0.00244562	0.0534097	1.86951	0.902662	1.86951
ANKRD11	ANKRD11	protein_coding	0.00392977	0.06971	1.86951	0.902663	1.86951
DNMT3A	DNMT3A	protein_coding	0.0482603	0.299221	1.87646	0.908011	1.87646
TMSB10	TMSB10	protein_coding	0.0150475	0.158647	1.87814	0.909306	1.87814
TTC1	TTC1	protein_coding	0.00687842	0.0987691	1.87966	0.910469	1.87966
NET1	NET1	protein_coding	0.039251	0.268756	1.88214	0.912375	1.88214
INF2	INF2	protein_coding	0.00491887	0.0810611	1.8908	0.918995	1.8908
TPM4	TPM4	protein_coding	0.00144165	0.0381286	1.89089	0.919067	1.89089
ACTG1	ACTG1	protein_coding	0.00538467	0.085027	1.89459	0.921885	1.89459
FERMT3	FERMT3	protein_coding	0.0042907	0.0739035	1.89491	0.922133	1.89491
MYO18A	MYO18A	protein_coding	0.0015545	0.0401409	1.89637	0.923242	1.89637
OS9	OS9	protein_coding	0.0310381	0.236669	1.8974	0.924027	1.8974
CFL1	CFL1	protein_coding	0.00027954	0.0118412	1.89796	0.924452	1.89796
PFKL	PFKL	protein_coding	0.0162392	0.165771	1.89858	0.924917	1.89858
EIF3B	EIF3B	protein_coding	0.00176511	0.0434519	1.89919	0.925384	1.89919
TSC2	TSC2	protein_coding	0.0127012	0.141381	1.90052	0.926397	1.90052
PIP4K2B	PIP4K2B	protein_coding	0.0142674	0.152592	1.90276	0.928093	1.90276
MTRNR2L8	MTRNR2L8	protein_coding	0.0251776	0.208701	1.903	0.928275	1.903
PMPCA	PMPCA	protein_coding	0.0221356	0.196505	1.9051	0.92987	1.9051
KRI1	KRI1	protein_coding	0.00628269	0.0932871	1.90639	0.930842	1.90639
GANC	GANC	protein_coding	0.0402953	0.27216	1.90686	0.9312	1.90686
MARCKSL1	MARCKSL1	protein_coding	0.020845	0.188469	1.91311	0.935919	1.91311
BST2	BST2	protein_coding	0.0478079	0.298134	1.91422	0.936756	1.91422
NSFL1C	NSFL1C	protein_coding	0.0182936	0.176579	1.91491	0.937276	1.91491
LMNB2	LMNB2	protein_coding	0.000927851	0.0275775	1.91573	0.937892	1.91573
COMT	COMT	protein_coding	0.0302508	0.232596	1.91573	0.937896	1.91573
MAX	MAX	protein_coding	0.0310826	0.236669	1.91619	0.938238	1.91619
EIF4B	EIF4B	protein_coding	0.00391608	0.0696821	1.9173	0.939074	1.9173
EZR	EZR	protein_coding	0.0315159	0.23846	1.91906	0.940401	1.91906
GALC	GALC	protein_coding	0.0223875	0.197534	1.92179	0.942452	1.92179
GAK	GAK	protein_coding	0.0478985	0.298201	1.92377	0.943938	1.92377
RAC1	RAC1	protein_coding	0.00131099	0.0353815	1.92485	0.944743	1.92485
CALCOCO2	CALCOCO2	protein_coding	1.99591e-05	0.00166041	1.92516	0.944982	1.92516
NCOR2	NCOR2	protein_coding	0.0180589	0.175469	1.92519	0.945003	1.92519
RNF44	RNF44	protein_coding	0.0147544	0.156253	1.92728	0.946568	1.92728
PBXIP1	PBXIP1	protein_coding	0.026425	0.214629	1.92845	0.947442	1.92845
NOP14	NOP14	protein_coding	0.00116472	0.0330359	1.92983	0.948472	1.92983
RALGDS	RALGDS	protein_coding	0.0189642	0.179299	1.9322	0.950242	1.9322
ACADSB	ACADSB	protein_coding	0.0258901	0.212209	1.93469	0.952106	1.93469
PHF11	PHF11	protein_coding	0.013433	0.146483	1.93484	0.952217	1.93484
UBE2N	UBE2N	protein_coding	0.000910626	0.0272159	1.93512	0.952423	1.93512
GNAI2	GNAI2	protein_coding	0.00246909	0.0536546	1.93583	0.95295	1.93583
WAS	WAS	protein_coding	0.0476224	0.297471	1.93642	0.953394	1.93642
TERF2IP	TERF2IP	protein_coding	0.00119185	0.0334122	1.93752	0.954213	1.93752
TUBGCP6	TUBGCP6	protein_coding	0.0343451	0.251474	1.93966	0.955802	1.93966
DCTN1	DCTN1	protein_coding	0.00085816	0.0259847	1.94107	0.956849	1.94107
TNRC18	TNRC18	protein_coding	0.00085269	0.0259163	1.94167	0.957299	1.94167
SMARCD2	SMARCD2	protein_coding	0.00346168	0.0654192	1.94168	0.957309	1.94168
SLTM	SLTM	protein_coding	1.07504e-06	0.000170365	1.94328	0.958494	1.94328
RPS8	RPS8	protein_coding	0.0378911	0.265073	1.94516	0.959886	1.94516
ZNF655	ZNF655	protein_coding	0.0151129	0.159	1.94608	0.960569	1.94608
BDP1	BDP1	protein_coding	0.00046331	0.0170716	1.9481	0.96207	1.9481
STK39	STK39	protein_coding	0.00171163	0.0426295	1.94946	0.963077	1.94946
ZBTB18	ZBTB18	protein_coding	0.0311684	0.236942	1.94976	0.963296	1.94976
ITSN2	ITSN2	protein_coding	0.038706	0.267382	1.95031	0.963703	1.95031
SAFB2	SAFB2	protein_coding	0.00355437	0.0663808	1.95127	0.964416	1.95127
RPS25	RPS25	protein_coding	0.0430825	0.281958	1.95195	0.964919	1.95195
MYO5A	MYO5A	protein_coding	0.0310445	0.236669	1.95246	0.96529	1.95246
SNAP23	SNAP23	protein_coding	0.0175491	0.173121	1.95575	0.967719	1.95575
BTN3A2	BTN3A2	protein_coding	0.0296268	0.230185	1.95791	0.969316	1.95791
SERF2	SERF2	protein_coding	0.00533153	0.0846127	1.95876	0.969942	1.95876
FPGS	FPGS	protein_coding	0.0094132	0.11934	1.96167	0.972086	1.96167
ZNF605	ZNF605	protein_coding	0.0194642	0.182742	1.96224	0.972501	1.96224
RPL26	RPL26	protein_coding	0.00640564	0.0945626	1.96304	0.973087	1.96304
HNRNPAB	HNRNPAB	protein_coding	0.000690424	0.022644	1.96355	0.973468	1.96355
ATP5PD	ATP5PD	protein_coding	0.0144981	0.154649	1.96379	0.973642	1.96379
ADH5	ADH5	protein_coding	0.000287039	0.0120325	1.97233	0.9799	1.97233
PABPN1	PABPN1	protein_coding	0.00785179	0.107016	1.97564	0.982319	1.97564
MIA3	MIA3	protein_coding	0.00884306	0.114725	1.97604	0.982613	1.97604
PIP4K2A	PIP4K2A	protein_coding	0.0420783	0.278663	1.97777	0.983872	1.97777
BOP1	BOP1	protein_coding	0.0169312	0.169585	1.97785	0.983936	1.97785
DYNLL2	DYNLL2	protein_coding	0.00527429	0.0841124	1.97804	0.984075	1.97804
RUFY3	RUFY3	protein_coding	0.0384656	0.266949	1.97817	0.984168	1.97817
PIK3CB	PIK3CB	protein_coding	0.0322606	0.242403	1.97839	0.984326	1.97839
MKRN1	MKRN1	protein_coding	0.00697933	0.0992418	1.97905	0.984807	1.97905
ZFC3H1	ZFC3H1	protein_coding	0.00538959	0.085027	1.98098	0.986211	1.98098
KIAA2026	KIAA2026	protein_coding	0.0116958	0.134666	1.98153	0.986615	1.98153
YKT6	YKT6	protein_coding	0.0297081	0.230287	1.98157	0.986641	1.98157
BTK	BTK	protein_coding	0.00684758	0.0985844	1.98205	0.986996	1.98205
METAP2	METAP2	protein_coding	0.0240424	0.204557	1.98521	0.989292	1.98521
ZGPAT	ZGPAT	protein_coding	0.0493527	0.301706	1.98818	0.991449	1.98818
MARK2	MARK2	protein_coding	0.0221518	0.196541	1.98964	0.99251	1.98964
SQSTM1	SQSTM1	protein_coding	0.0498963	0.303763	1.99009	0.992831	1.99009
RNF40	RNF40	protein_coding	0.00283981	0.0577954	1.99128	0.993697	1.99128
H3-3B	H3-3B	protein_coding	0.00785761	0.107016	1.99164	0.993957	1.99164
ZC3H18	ZC3H18	protein_coding	0.0221244	0.196505	1.99351	0.995309	1.99351
AP1G2	AP1G2	protein_coding	0.0374358	0.263258	1.99397	0.995646	1.99397
ATAD2B	ATAD2B	protein_coding	0.00328278	0.063526	1.99553	0.996772	1.99553
HDAC5	HDAC5	protein_coding	0.00352965	0.0661779	1.99822	0.998716	1.99822
DDX27	DDX27	protein_coding	5.68646e-06	0.000615931	1.99919	0.999417	1.99919
LRRFIP2	LRRFIP2	protein_coding	0.013821	0.149502	1.99946	0.999613	1.99946
GMFG	GMFG	protein_coding	0.0296991	0.230287	2.00398	1.00287	2.00398
HMCES	HMCES	protein_coding	0.00533248	0.0846127	2.00447	1.00322	2.00447
DDX10	DDX10	protein_coding	0.0196915	0.184233	2.00785	1.00565	2.00785
SLAIN1	SLAIN1	protein_coding	0.025129	0.208405	2.00876	1.0063	2.00876
TMF1	TMF1	protein_coding	0.0214978	0.192218	2.00963	1.00693	2.00963
G6PD	G6PD	protein_coding	0.0260301	0.213033	2.0106	1.00762	2.0106
PSMB6	PSMB6	protein_coding	0.00326716	0.0633758	2.01365	1.00981	2.01365
SETD1B	SETD1B	protein_coding	0.0256804	0.21135	2.01427	1.01026	2.01427
RPL13	RPL13	protein_coding	0.00361538	0.0669135	2.01734	1.01246	2.01734
SMIM10L1	SMIM10L1	protein_coding	0.0254042	0.209825	2.01765	1.01268	2.01765
C9orf78	C9orf78	protein_coding	0.00195267	0.0462763	2.01846	1.01325	2.01846
SIAH2	SIAH2	protein_coding	0.0326412	0.244414	2.02113	1.01516	2.02113
LYAR	LYAR	protein_coding	0.033039	0.246176	2.02297	1.01647	2.02297
GTF2E2	GTF2E2	protein_coding	0.0349305	0.2532	2.02524	1.01809	2.02524
HNRNPA1P48	HNRNPA1P48	protein_coding	0.00687877	0.0987691	2.02648	1.01897	2.02648
MBP	MBP	protein_coding	0.0243358	0.205206	2.02807	1.0201	2.02807
MRPL17	MRPL17	protein_coding	0.00946742	0.119839	2.02819	1.02019	2.02819
DCAF16	DCAF16	protein_coding	0.0489932	0.30064	2.02923	1.02093	2.02923
CHMP2A	CHMP2A	protein_coding	0.0129528	0.14328	2.03342	1.02391	2.03342
TCF20	TCF20	protein_coding	0.000106383	0.00590007	2.03621	1.02588	2.03621
KRCC1	KRCC1	protein_coding	0.0026212	0.0549396	2.03733	1.02668	2.03733
TOP3A	TOP3A	protein_coding	0.00713592	0.100758	2.03765	1.0269	2.03765
RPL7	RPL7	protein_coding	0.0406626	0.273667	2.04248	1.03032	2.04248
REXO1	REXO1	protein_coding	0.0140148	0.15079	2.04338	1.03096	2.04338
AHDC1	AHDC1	protein_coding	0.0288983	0.226843	2.0439	1.03133	2.0439
TSC22D1	TSC22D1	protein_coding	0.0411426	0.275977	2.04673	1.03332	2.04673
CDV3	CDV3	protein_coding	0.000377192	0.0147041	2.04807	1.03426	2.04807
TPT1	TPT1	protein_coding	0.00385307	0.0688906	2.04861	1.03465	2.04861
RBM19	RBM19	protein_coding	0.0239237	0.204557	2.05309	1.0378	2.05309
ZBTB7A	ZBTB7A	protein_coding	0.0134933	0.146843	2.05467	1.0389	2.05467
GAS7	GAS7	protein_coding	0.0455718	0.290049	2.0554	1.03942	2.0554
MAZ	MAZ	protein_coding	0.00880337	0.114636	2.05619	1.03997	2.05619
ANKRD13D	ANKRD13D	protein_coding	0.0162936	0.166117	2.05662	1.04028	2.05662
FASN	FASN	protein_coding	0.00563613	0.087379	2.06343	1.04504	2.06343
RALBP1	RALBP1	protein_coding	0.00351946	0.066124	2.06368	1.04522	2.06368
RRAGC	RRAGC	protein_coding	0.0383845	0.266791	2.06545	1.04646	2.06545
CENPB	CENPB	protein_coding	0.00957008	0.120571	2.06791	1.04817	2.06791
RRP7A	RRP7A	protein_coding	0.0256776	0.21135	2.06828	1.04843	2.06828
ERCC1	ERCC1	protein_coding	0.024604	0.206171	2.07016	1.04974	2.07016
SART1	SART1	protein_coding	0.0002938	0.0122207	2.07058	1.05003	2.07058
CLTA	CLTA	protein_coding	0.0140073	0.15079	2.07061	1.05005	2.07061
TSPYL1	TSPYL1	protein_coding	0.0127198	0.141403	2.07222	1.05118	2.07222
TAF1	TAF1	protein_coding	1.37714e-05	0.00128472	2.0755	1.05346	2.0755
NFKBIA	NFKBIA	protein_coding	0.0181589	0.176122	2.07552	1.05347	2.07552
FAM193B	FAM193B	protein_coding	0.0462159	0.291814	2.07564	1.05355	2.07564
C12orf65	C12orf65	protein_coding	0.00811215	0.10892	2.0765	1.05416	2.0765
KDM2B	KDM2B	protein_coding	0.00515402	0.0827924	2.07741	1.05479	2.07741
RALA	RALA	protein_coding	0.00246561	0.0536546	2.08077	1.05712	2.08077
SETD1A	SETD1A	protein_coding	0.0343069	0.25133	2.08109	1.05734	2.08109
ODF2	ODF2	protein_coding	0.00258927	0.0544827	2.08115	1.05738	2.08115
RPS6	RPS6	protein_coding	0.00910906	0.116861	2.08234	1.05821	2.08234
ZNF672	ZNF672	protein_coding	0.0417133	0.277739	2.08369	1.05914	2.08369
CCT7	CCT7	protein_coding	0.00051349	0.0182941	2.08514	1.06014	2.08514
CMC2	CMC2	protein_coding	0.0124534	0.140266	2.08668	1.06121	2.08668
KLF13	KLF13	protein_coding	0.0425581	0.281033	2.08805	1.06215	2.08805
RTF2	RTF2	protein_coding	0.0331254	0.246446	2.08805	1.06216	2.08805
MED26	MED26	protein_coding	0.0399502	0.270792	2.09084	1.06408	2.09084
SCAF1	SCAF1	protein_coding	0.0246937	0.206707	2.09097	1.06417	2.09097
CLIP2	CLIP2	protein_coding	0.0282665	0.222968	2.09106	1.06424	2.09106
PPP1R12C	PPP1R12C	protein_coding	0.0188144	0.178661	2.09142	1.06448	2.09142
BCR	BCR	protein_coding	4.5096e-05	0.00320619	2.09226	1.06507	2.09226
RPL17	RPL17	protein_coding	0.00993526	0.122403	2.10263	1.07219	2.10263
WDFY4	WDFY4	protein_coding	0.0101446	0.123903	2.10321	1.07259	2.10321
POLRMT	POLRMT	protein_coding	0.0156602	0.162429	2.10751	1.07554	2.10751
ILRUN	ILRUN	protein_coding	0.0201924	0.185795	2.10783	1.07576	2.10783
CORO1A	CORO1A	protein_coding	0.00282376	0.0576008	2.10794	1.07583	2.10794
MBD2	MBD2	protein_coding	0.00443888	0.0757284	2.10802	1.07589	2.10802
RNF214	RNF214	protein_coding	0.0187665	0.178661	2.10833	1.0761	2.10833
WDR37	WDR37	protein_coding	0.0372772	0.262371	2.10854	1.07625	2.10854
GCDH	GCDH	protein_coding	0.0338948	0.24997	2.10915	1.07666	2.10915
ZYX	ZYX	protein_coding	0.0242499	0.205018	2.10955	1.07693	2.10955
SNX3	SNX3	protein_coding	0.0265362	0.215102	2.11044	1.07754	2.11044
VPS11	VPS11	protein_coding	0.000245541	0.0108586	2.1113	1.07813	2.1113
E4F1	E4F1	protein_coding	0.00763436	0.10567	2.11162	1.07835	2.11162
TAF3	TAF3	protein_coding	0.0114065	0.132916	2.11297	1.07927	2.11297
YWHAG	YWHAG	protein_coding	0.000302998	0.0125387	2.11354	1.07966	2.11354
AXIN1	AXIN1	protein_coding	0.0133197	0.145839	2.11842	1.08299	2.11842
PBDC1	PBDC1	protein_coding	0.00295223	0.0590289	2.12633	1.08836	2.12633
METTL9	METTL9	protein_coding	0.011666	0.134666	2.12833	1.08972	2.12833
ITPK1	ITPK1	protein_coding	0.00560176	0.0870133	2.12951	1.09052	2.12951
ERP29	ERP29	protein_coding	0.00461231	0.0773785	2.13206	1.09225	2.13206
DYNC2I1	DYNC2I1	protein_coding	0.00508873	0.0820199	2.1333	1.09309	2.1333
PPIP5K1	PPIP5K1	protein_coding	0.0300085	0.231615	2.13447	1.09388	2.13447
SUMF2	SUMF2	protein_coding	0.0171272	0.170522	2.13472	1.09405	2.13472
JUND	JUND	protein_coding	0.00284458	0.0578194	2.13498	1.09423	2.13498
TOMM40	TOMM40	protein_coding	0.0001637	0.00830802	2.13678	1.09544	2.13678
SCYL2	SCYL2	protein_coding	0.00927598	0.118438	2.13747	1.0959	2.13747
ZNF234	ZNF234	protein_coding	0.0358541	0.257292	2.13866	1.0967	2.13866
CLK3	CLK3	protein_coding	0.00368475	0.0675938	2.14298	1.09962	2.14298
EIF2AK4	EIF2AK4	protein_coding	5.1409e-06	0.000580203	2.14727	1.1025	2.14727
RASGRP2	RASGRP2	protein_coding	0.0363696	0.258804	2.14909	1.10373	2.14909
PCSK7	PCSK7	protein_coding	0.0241396	0.204616	2.15262	1.10609	2.15262
RASAL3	RASAL3	protein_coding	0.00385453	0.0688906	2.15299	1.10634	2.15299
BTBD10	BTBD10	protein_coding	0.00818716	0.109472	2.15531	1.1079	2.15531
INCENP	INCENP	protein_coding	0.012327	0.139611	2.15546	1.108	2.15546
WDR55	WDR55	protein_coding	0.0118912	0.135929	2.15558	1.10808	2.15558
RAB5C	RAB5C	protein_coding	0.0009533	0.0280754	2.15561	1.1081	2.15561
ERF	ERF	protein_coding	0.0349199	0.2532	2.15719	1.10915	2.15719
EEF1D	EEF1D	protein_coding	0.00100078	0.0291256	2.15749	1.10935	2.15749
DENND1A	DENND1A	protein_coding	0.0382633	0.266177	2.16282	1.11291	2.16282
ALDOA	ALDOA	protein_coding	0.00119094	0.0334122	2.1682	1.1165	2.1682
GRAMD4	GRAMD4	protein_coding	0.0148504	0.156886	2.17058	1.11808	2.17058
RBMX2	RBMX2	protein_coding	0.0397742	0.270394	2.17203	1.11905	2.17203
ARHGDIA	ARHGDIA	protein_coding	0.0106995	0.12791	2.17258	1.11941	2.17258
STUB1	STUB1	protein_coding	0.000599796	0.020431	2.1732	1.11982	2.1732
IRS2	IRS2	protein_coding	0.0413695	0.276465	2.17635	1.12191	2.17635
IQSEC1	IQSEC1	protein_coding	0.0118974	0.135929	2.17671	1.12215	2.17671
DIDO1	DIDO1	protein_coding	0.00156077	0.0402384	2.17691	1.12228	2.17691
RNGTT	RNGTT	protein_coding	0.0155667	0.161772	2.17878	1.12352	2.17878
CLEC16A	CLEC16A	protein_coding	0.00096916	0.0283871	2.18083	1.12488	2.18083
TRIM41	TRIM41	protein_coding	0.0145493	0.154787	2.18462	1.12738	2.18462
HDGF	HDGF	protein_coding	0.0213796	0.191669	2.18597	1.12827	2.18597
TOMM7	TOMM7	protein_coding	0.0325303	0.24376	2.18817	1.12973	2.18817
DYNLRB1	DYNLRB1	protein_coding	0.0209978	0.189533	2.18908	1.13033	2.18908
PHF19	PHF19	protein_coding	0.0109091	0.129363	2.19345	1.1332	2.19345
MEPCE	MEPCE	protein_coding	0.00749789	0.104228	2.19748	1.13585	2.19748
SEPHS2	SEPHS2	protein_coding	0.000180535	0.00895406	2.19801	1.1362	2.19801
DGKZ	DGKZ	protein_coding	0.001388	0.0370264	2.1991	1.13691	2.1991
ACAD9	ACAD9	protein_coding	0.0456832	0.290483	2.19971	1.13732	2.19971
MARCHF5	MARCHF5	protein_coding	0.0176063	0.173579	2.20115	1.13825	2.20115
IVD	IVD	protein_coding	0.00819992	0.109552	2.20601	1.14144	2.20601
PRPF6	PRPF6	protein_coding	0.00147219	0.0386966	2.20628	1.14161	2.20628
UBXN6	UBXN6	protein_coding	0.00383451	0.0688906	2.20845	1.14304	2.20845
KIF16B	KIF16B	protein_coding	0.00361111	0.0669112	2.20957	1.14377	2.20957
TNIP1	TNIP1	protein_coding	0.000936199	0.0277073	2.2106	1.14444	2.2106
SEC13	SEC13	protein_coding	0.0022373	0.0500801	2.21604	1.14798	2.21604
ZBTB24	ZBTB24	protein_coding	0.017868	0.174092	2.22368	1.15295	2.22368
H1-10	H1-10	protein_coding	0.0023186	0.0514717	2.22633	1.15467	2.22633
ATP6V0D1	ATP6V0D1	protein_coding	0.0245806	0.206171	2.2283	1.15594	2.2283
GCC1	GCC1	protein_coding	0.0465782	0.293643	2.2303	1.15724	2.2303
ARAP1	ARAP1	protein_coding	0.000605097	0.0205161	2.23082	1.15758	2.23082
ZRSR2	ZRSR2	protein_coding	0.0382379	0.266115	2.23265	1.15876	2.23265
PER2	PER2	protein_coding	0.0386379	0.267382	2.23814	1.1623	2.23814
MAFG	MAFG	protein_coding	0.0183264	0.176612	2.24086	1.16405	2.24086
CDK2AP2	CDK2AP2	protein_coding	0.0428163	0.281504	2.2445	1.1664	2.2445
SAP30	SAP30	protein_coding	0.015835	0.163636	2.24514	1.1668	2.24514
CCDC34	CCDC34	protein_coding	0.0148535	0.156886	2.2452	1.16684	2.2452
ZC3H15	ZC3H15	protein_coding	5.70214e-05	0.00388299	2.246	1.16736	2.246
BRPF1	BRPF1	protein_coding	0.0322315	0.242403	2.24703	1.16802	2.24703
ELOB	ELOB	protein_coding	0.0091946	0.117678	2.24722	1.16814	2.24722
ERICH1	ERICH1	protein_coding	0.00473567	0.0788741	2.24796	1.16862	2.24796
VAT1	VAT1	protein_coding	0.0229524	0.200111	2.24807	1.16869	2.24807
CDKN1B	CDKN1B	protein_coding	0.0105697	0.127112	2.2499	1.16986	2.2499
RGS12	RGS12	protein_coding	0.0155401	0.161599	2.25026	1.17009	2.25026
LDB1	LDB1	protein_coding	0.0045407	0.0766444	2.25378	1.17234	2.25378
GTF2F1	GTF2F1	protein_coding	0.000337766	0.0135488	2.25659	1.17415	2.25659
RILPL2	RILPL2	protein_coding	0.0179374	0.174498	2.25713	1.17449	2.25713
LEPROT	LEPROT	protein_coding	0.00831472	0.110719	2.25925	1.17585	2.25925
DRG2	DRG2	protein_coding	0.0479005	0.298201	2.25992	1.17627	2.25992
RPS15	RPS15	protein_coding	0.0030609	0.0608373	2.26102	1.17697	2.26102
ZNF875	ZNF875	protein_coding	0.0310814	0.236669	2.26374	1.17871	2.26374
DNAAF2	DNAAF2	protein_coding	0.0439024	0.284696	2.28257	1.19066	2.28257
MYH9	MYH9	protein_coding	0.000232187	0.0105855	2.28326	1.1911	2.28326
IFT122	IFT122	protein_coding	0.0282556	0.222968	2.28676	1.19331	2.28676
CLCC1	CLCC1	protein_coding	0.00981477	0.121659	2.28707	1.1935	2.28707
KIF3A	KIF3A	protein_coding	0.00216644	0.0491762	2.29114	1.19607	2.29114
SPINDOC	SPINDOC	protein_coding	0.0177384	0.173806	2.29181	1.19649	2.29181
CIAPIN1	CIAPIN1	protein_coding	0.000905914	0.0271757	2.29588	1.19904	2.29588
POLDIP2	POLDIP2	protein_coding	0.044813	0.287621	2.29603	1.19914	2.29603
PPP1R9B	PPP1R9B	protein_coding	0.0125028	0.14042	2.29819	1.2005	2.29819
MAP3K14	MAP3K14	protein_coding	0.018212	0.176319	2.29989	1.20157	2.29989
DHX38	DHX38	protein_coding	0.000130929	0.00702015	2.30021	1.20176	2.30021
GPATCH4	GPATCH4	protein_coding	0.0174432	0.172392	2.30042	1.2019	2.30042
ZNF746	ZNF746	protein_coding	0.0141663	0.151813	2.30396	1.20411	2.30396
TBC1D10B	TBC1D10B	protein_coding	0.00694068	0.0989866	2.31369	1.21019	2.31369
LRRFIP1	LRRFIP1	protein_coding	6.19359e-05	0.00399833	2.31719	1.21237	2.31719
MIOS	MIOS	protein_coding	0.0307216	0.235542	2.32239	1.21561	2.32239
CDC37	CDC37	protein_coding	0.000777399	0.0243391	2.32302	1.216	2.32302
UBE2Q2	UBE2Q2	protein_coding	0.0146015	0.15524	2.32331	1.21618	2.32331
DDX49	DDX49	protein_coding	0.0290281	0.227446	2.32662	1.21823	2.32662
RNF20	RNF20	protein_coding	0.00160667	0.0408993	2.3268	1.21835	2.3268
CUEDC2	CUEDC2	protein_coding	0.0487605	0.300394	2.32762	1.21885	2.32762
PDCD7	PDCD7	protein_coding	0.00246281	0.0536546	2.33346	1.22247	2.33346
ABCA2	ABCA2	protein_coding	0.0444926	0.286997	2.33362	1.22257	2.33362
E2F1	E2F1	protein_coding	0.0461896	0.29179	2.33391	1.22275	2.33391
PDSS2	PDSS2	protein_coding	0.0119741	0.136573	2.33567	1.22384	2.33567
MCCC1	MCCC1	protein_coding	0.016632	0.168017	2.34456	1.22932	2.34456
ISY1	ISY1	protein_coding	0.00054335	0.0191885	2.34919	1.23216	2.34919
GNL3L	GNL3L	protein_coding	0.00035976	0.014196	2.3517	1.2337	2.3517
AURKAIP1	AURKAIP1	protein_coding	0.0483227	0.299342	2.3523	1.23407	2.3523
ZFP90	ZFP90	protein_coding	0.0132708	0.145756	2.35359	1.23486	2.35359
LETM1	LETM1	protein_coding	0.00130249	0.0352108	2.35514	1.23581	2.35514
BRF1	BRF1	protein_coding	0.00469404	0.0784537	2.36062	1.23916	2.36062
AK9	AK9	protein_coding	0.0241062	0.204557	2.36385	1.24114	2.36385
TAF1L	TAF1L	protein_coding	0.0315154	0.23846	2.36481	1.24172	2.36481
RXRB	RXRB	protein_coding	0.0223438	0.197534	2.36622	1.24258	2.36622
IER5	IER5	protein_coding	0.00331432	0.0638303	2.3663	1.24264	2.3663
ABCA7	ABCA7	protein_coding	0.0198093	0.184424	2.36864	1.24406	2.36864
PSMD11	PSMD11	protein_coding	0.000219964	0.0102601	2.37307	1.24676	2.37307
ABCB7	ABCB7	protein_coding	0.00189481	0.0454389	2.39161	1.25798	2.39161
MED29	MED29	protein_coding	0.0170376	0.170155	2.39311	1.25889	2.39311
GFOD2	GFOD2	protein_coding	0.0275761	0.219561	2.39879	1.26231	2.39879
PIN1	PIN1	protein_coding	4.48069e-05	0.00319973	2.40182	1.26413	2.40182
CRK	CRK	protein_coding	0.0432792	0.282787	2.40335	1.26505	2.40335
PDAP1	PDAP1	protein_coding	0.004716	0.0787089	2.41376	1.27128	2.41376
AP5Z1	AP5Z1	protein_coding	0.01735	0.171786	2.41463	1.2718	2.41463
WDR41	WDR41	protein_coding	0.00309608	0.0611598	2.41732	1.27341	2.41732
EHBP1L1	EHBP1L1	protein_coding	0.0223804	0.197534	2.41776	1.27367	2.41776
PTPN23	PTPN23	protein_coding	0.00753545	0.10457	2.41906	1.27445	2.41906
RPL19	RPL19	protein_coding	6.9516e-05	0.00433173	2.41929	1.27459	2.41929
AP3D1	AP3D1	protein_coding	1.40212e-05	0.00130051	2.42441	1.27763	2.42441
FBRSL1	FBRSL1	protein_coding	0.0083987	0.111195	2.42494	1.27795	2.42494
RAB1A	RAB1A	protein_coding	0.0160203	0.164368	2.42505	1.27801	2.42505
ANP32B	ANP32B	protein_coding	0.000214389	0.010029	2.42605	1.27861	2.42605
TLE1	TLE1	protein_coding	0.0447355	0.287317	2.42659	1.27893	2.42659
GUK1	GUK1	protein_coding	0.00587544	0.0899656	2.42926	1.28052	2.42926
PISD	PISD	protein_coding	0.0389489	0.267829	2.43057	1.2813	2.43057
AC245060.5	AC245060.5	lncRNA	0.0196483	0.184143	2.43116	1.28165	2.43116
EAPP	EAPP	protein_coding	0.00289656	0.0582161	2.43127	1.28171	2.43127
FLOT2	FLOT2	protein_coding	0.0359584	0.257926	2.43349	1.28303	2.43349
KIF1C	KIF1C	protein_coding	0.0158005	0.163464	2.43842	1.28594	2.43842
PRKAB1	PRKAB1	protein_coding	0.00545604	0.0857993	2.4402	1.287	2.4402
HDGFL2	HDGFL2	protein_coding	0.0294034	0.229137	2.44657	1.29076	2.44657
MRPL12	MRPL12	protein_coding	0.0361242	0.258341	2.44777	1.29147	2.44777
FOXO3	FOXO3	protein_coding	0.010447	0.126295	2.44817	1.2917	2.44817
MAFK	MAFK	protein_coding	0.0349349	0.2532	2.44828	1.29177	2.44828
MRM2	MRM2	protein_coding	0.00104048	0.0299864	2.44958	1.29253	2.44958
ZFP62	ZFP62	protein_coding	0.00252454	0.0538936	2.45094	1.29333	2.45094
TMEM184C	TMEM184C	protein_coding	0.00204584	0.0478519	2.4515	1.29366	2.4515
AGPS	AGPS	protein_coding	0.0471773	0.295573	2.45171	1.29379	2.45171
CBX4	CBX4	protein_coding	0.00114041	0.0325177	2.45393	1.29509	2.45393
GPD1L	GPD1L	protein_coding	0.0364196	0.258932	2.45574	1.29616	2.45574
RABEP2	RABEP2	protein_coding	0.00499609	0.0814095	2.45687	1.29682	2.45687
PSMB7	PSMB7	protein_coding	0.0394249	0.269609	2.45728	1.29706	2.45728
RPS19	RPS19	protein_coding	0.00365722	0.0673788	2.46683	1.30266	2.46683
CU639417.1	CU639417.1	protein_coding	0.0366982	0.260225	2.4764	1.30825	2.4764
PAF1	PAF1	protein_coding	0.00189963	0.0454699	2.47737	1.30881	2.47737
NIPSNAP1	NIPSNAP1	protein_coding	0.0445531	0.287055	2.47889	1.30969	2.47889
RPL18A	RPL18A	protein_coding	0.00674092	0.0974837	2.47913	1.30983	2.47913
AKT1	AKT1	protein_coding	8.98466e-06	0.000929509	2.48036	1.31055	2.48036
PACS2	PACS2	protein_coding	0.0311356	0.236803	2.48069	1.31074	2.48069
PLEKHO1	PLEKHO1	protein_coding	5.57097e-06	0.000607499	2.48263	1.31187	2.48263
EFL1	EFL1	protein_coding	0.00173611	0.0429741	2.49318	1.31799	2.49318
SIPA1	SIPA1	protein_coding	0.000574429	0.0199916	2.49825	1.32092	2.49825
SUFU	SUFU	protein_coding	0.0183807	0.176996	2.50456	1.32456	2.50456
RPLP2	RPLP2	protein_coding	0.00163657	0.0414583	2.50622	1.32552	2.50622
PHRF1	PHRF1	protein_coding	0.000322889	0.0131927	2.50665	1.32576	2.50665
TCEAL8	TCEAL8	protein_coding	0.00892122	0.115199	2.50684	1.32587	2.50684
BRMS1	BRMS1	protein_coding	0.00177426	0.0434519	2.50955	1.32743	2.50955
INIP	INIP	protein_coding	0.00416238	0.0723887	2.51209	1.32889	2.51209
ILKAP	ILKAP	protein_coding	0.000286067	0.0120325	2.51381	1.32987	2.51381
CWC27	CWC27	protein_coding	0.00331061	0.0638303	2.52416	1.3358	2.52416
PPAN	PPAN	protein_coding	0.00903914	0.116149	2.52514	1.33636	2.52514
SURF6	SURF6	protein_coding	0.0453762	0.289434	2.52861	1.33834	2.52861
LYSMD2	LYSMD2	protein_coding	0.0111735	0.131531	2.54234	1.34616	2.54234
BRAT1	BRAT1	protein_coding	0.0342467	0.251059	2.54387	1.34702	2.54387
STX8	STX8	protein_coding	0.0382005	0.266039	2.54876	1.3498	2.54876
POLR3E	POLR3E	protein_coding	0.000291593	0.0121603	2.55336	1.3524	2.55336
SYNJ1	SYNJ1	protein_coding	0.0190177	0.179699	2.55538	1.35354	2.55538
H2AJ	H2AJ	protein_coding	0.0269851	0.217044	2.55703	1.35447	2.55703
MEGF9	MEGF9	protein_coding	0.00536946	0.0848754	2.55809	1.35507	2.55809
CCDC85B	CCDC85B	protein_coding	0.0236667	0.203385	2.56536	1.35916	2.56536
RPGRIP1L	RPGRIP1L	protein_coding	0.0298222	0.230618	2.56868	1.36103	2.56868
DUS3L	DUS3L	protein_coding	0.01542	0.160869	2.56989	1.3617	2.56989
PRKAG1	PRKAG1	protein_coding	0.034475	0.251647	2.57737	1.3659	2.57737
FZR1	FZR1	protein_coding	0.00333479	0.0640717	2.57813	1.36633	2.57813
CHMP5	CHMP5	protein_coding	0.0228295	0.199582	2.58129	1.36809	2.58129
PML	PML	protein_coding	0.00105683	0.0304031	2.58308	1.36909	2.58308
USP36	USP36	protein_coding	0.0343599	0.251474	2.58644	1.37097	2.58644
RFTN1	RFTN1	protein_coding	0.000554814	0.0195182	2.5869	1.37122	2.5869
GPSM1	GPSM1	protein_coding	0.0220087	0.195917	2.5891	1.37245	2.5891
HEXIM1	HEXIM1	protein_coding	0.00337068	0.064378	2.58951	1.37268	2.58951
GET3	GET3	protein_coding	0.0153937	0.160698	2.59161	1.37385	2.59161
GORASP1	GORASP1	protein_coding	0.0279731	0.221266	2.59353	1.37492	2.59353
WDR4	WDR4	protein_coding	0.00621415	0.0926011	2.59388	1.37511	2.59388
BLCAP	BLCAP	protein_coding	0.0127023	0.141381	2.59672	1.37669	2.59672
CYTH2	CYTH2	protein_coding	0.00323448	0.0629799	2.5977	1.37723	2.5977
PTPN6	PTPN6	protein_coding	0.0106273	0.127425	2.59878	1.37783	2.59878
LINGO3	LINGO3	protein_coding	0.00772743	0.106478	2.6024	1.37984	2.6024
ZMAT2	ZMAT2	protein_coding	0.000419072	0.0158765	2.60275	1.38004	2.60275
ZNRF1	ZNRF1	protein_coding	0.026777	0.216402	2.60669	1.38222	2.60669
DDX55	DDX55	protein_coding	0.00506912	0.0818924	2.61077	1.38448	2.61077
FTSJ3	FTSJ3	protein_coding	0.00522903	0.0835558	2.61163	1.38495	2.61163
STAT5A	STAT5A	protein_coding	0.0275115	0.219385	2.61316	1.3858	2.61316
THOC7	THOC7	protein_coding	0.000933498	0.0276944	2.61505	1.38684	2.61505
TNK2	TNK2	protein_coding	0.0360713	0.25817	2.61628	1.38752	2.61628
EFHD2	EFHD2	protein_coding	0.000312963	0.0129179	2.62636	1.39306	2.62636
RNPEPL1	RNPEPL1	protein_coding	0.00684017	0.0985657	2.63255	1.39646	2.63255
TTC21B	TTC21B	protein_coding	0.0106899	0.12789	2.63884	1.39991	2.63884
CAPN7	CAPN7	protein_coding	0.00177247	0.0434519	2.64067	1.4009	2.64067
MRPS34	MRPS34	protein_coding	0.000749263	0.0237105	2.6479	1.40485	2.6479
ABCD4	ABCD4	protein_coding	0.00609253	0.0918607	2.64983	1.4059	2.64983
MAP7D1	MAP7D1	protein_coding	8.69318e-05	0.00515997	2.65523	1.40884	2.65523
CARNMT1	CARNMT1	protein_coding	0.00187438	0.0453532	2.65702	1.40981	2.65702
NOP16	NOP16	protein_coding	0.0350805	0.253325	2.65912	1.41095	2.65912
AC009133.6	AC009133.6	protein_coding	0.0417151	0.277739	2.65946	1.41113	2.65946
ZNF8	ZNF8	protein_coding	0.0261395	0.213414	2.66147	1.41222	2.66147
FBXL17	FBXL17	protein_coding	0.0164178	0.166437	2.66292	1.41301	2.66292
LINC00174	LINC00174	lncRNA	0.0107222	0.128087	2.66878	1.41618	2.66878
NPLOC4	NPLOC4	protein_coding	0.000246338	0.0108624	2.68004	1.42225	2.68004
ZNHIT1	ZNHIT1	protein_coding	0.00257762	0.054352	2.68488	1.42486	2.68488
GABPB1-IT1	GABPB1-IT1	lncRNA	0.0201874	0.185795	2.69078	1.42802	2.69078
TTPAL	TTPAL	protein_coding	0.0299651	0.23139	2.69809	1.43194	2.69809
C17orf49	C17orf49	protein_coding	0.00811085	0.10892	2.70039	1.43317	2.70039
TP53I13	TP53I13	protein_coding	0.0196591	0.184143	2.70061	1.43328	2.70061
CTPS2	CTPS2	protein_coding	0.0134072	0.146448	2.70256	1.43433	2.70256
ACD	ACD	protein_coding	0.00577785	0.0890628	2.70725	1.43683	2.70725
SETSIP	SETSIP	protein_coding	0.0262416	0.213787	2.70782	1.43713	2.70782
RABL6	RABL6	protein_coding	0.000153984	0.00793979	2.71108	1.43887	2.71108
BAG1	BAG1	protein_coding	8.9906e-05	0.00527634	2.71491	1.4409	2.71491
MXD4	MXD4	protein_coding	0.0381093	0.265908	2.71684	1.44193	2.71684
CPTP	CPTP	protein_coding	0.0275547	0.219499	2.72569	1.44662	2.72569
MFAP1	MFAP1	protein_coding	1.39657e-06	0.000216723	2.73207	1.44999	2.73207
EXOSC1	EXOSC1	protein_coding	0.0153186	0.160329	2.73256	1.45025	2.73256
ITGAL	ITGAL	protein_coding	0.0407208	0.273717	2.73705	1.45262	2.73705
TRIM39	TRIM39	protein_coding	0.0143232	0.152986	2.74128	1.45485	2.74128
NOP53	NOP53	protein_coding	6.78292e-07	0.000125827	2.75005	1.45946	2.75005
EIF3G	EIF3G	protein_coding	0.000249542	0.0109142	2.75337	1.4612	2.75337
LAMTOR4	LAMTOR4	protein_coding	0.0324884	0.243648	2.75429	1.46168	2.75429
AC093323.1	AC093323.1	protein_coding	0.0396486	0.269881	2.77728	1.47367	2.77728
IDH3B	IDH3B	protein_coding	0.0124565	0.140266	2.7867	1.47856	2.7867
CASZ1	CASZ1	protein_coding	0.0199575	0.184793	2.78698	1.4787	2.78698
SNX8	SNX8	protein_coding	0.0201093	0.185348	2.78762	1.47903	2.78762
SRSF9	SRSF9	protein_coding	7.72845e-13	7.79559e-10	2.80073	1.4858	2.80073
TMEM106A	TMEM106A	protein_coding	0.0210592	0.189768	2.80093	1.4859	2.80093
SIDT2	SIDT2	protein_coding	0.0310819	0.236669	2.8074	1.48923	2.8074
FBXL14	FBXL14	protein_coding	0.0119845	0.136595	2.83508	1.50339	2.83508
CTDSP1	CTDSP1	protein_coding	0.00276808	0.0570549	2.83522	1.50346	2.83522
NAA30	NAA30	protein_coding	0.00381919	0.0688906	2.84186	1.50683	2.84186
HIC2	HIC2	protein_coding	0.00214465	0.0491614	2.85045	1.51119	2.85045
RFFL	RFFL	protein_coding	0.0145411	0.154787	2.8568	1.5144	2.8568
ZNF337	ZNF337	protein_coding	0.000492368	0.0178149	2.85748	1.51474	2.85748
CDK11B	CDK11B	protein_coding	0.000100245	0.0056255	2.85751	1.51476	2.85751
ARL6IP4	ARL6IP4	protein_coding	0.00726189	0.101736	2.86316	1.51761	2.86316
NTHL1	NTHL1	protein_coding	0.0122174	0.138759	2.86907	1.52059	2.86907
H3C14	H3C14	protein_coding	0.0361444	0.258341	2.87652	1.52433	2.87652
TRIR	TRIR	protein_coding	0.000192863	0.00940367	2.8825	1.52732	2.8825
HYPK	HYPK	protein_coding	0.00178361	0.0436147	2.89859	1.53535	2.89859
COG8	COG8	protein_coding	0.0274071	0.218972	2.8996	1.53585	2.8996
STK11	STK11	protein_coding	0.00075307	0.0237843	2.90183	1.53696	2.90183
PLK3	PLK3	protein_coding	0.0215623	0.192688	2.91042	1.54123	2.91042
CDT1	CDT1	protein_coding	0.00119662	0.0334122	2.91643	1.5442	2.91643
NFKB2	NFKB2	protein_coding	0.0138602	0.149628	2.93627	1.55399	2.93627
ACSF2	ACSF2	protein_coding	0.0357713	0.256926	2.94595	1.55874	2.94595
NUDC	NUDC	protein_coding	0.000195053	0.009481	2.94772	1.5596	2.94772
RELL1	RELL1	protein_coding	0.0198387	0.184457	2.95146	1.56143	2.95146
OPTN	OPTN	protein_coding	0.00167696	0.0420827	2.95693	1.5641	2.95693
AMPD3	AMPD3	protein_coding	0.0459941	0.291335	2.96318	1.56715	2.96318
CFAP36	CFAP36	protein_coding	0.0290026	0.22744	2.96389	1.56749	2.96389
H3-5	H3-5	protein_coding	0.000726503	0.023264	2.96716	1.56908	2.96716
PPP4C	PPP4C	protein_coding	5.92327e-05	0.00391785	2.96862	1.56979	2.96862
ATG101	ATG101	protein_coding	0.00158031	0.0404747	3.02243	1.59571	3.02243
IFFO1	IFFO1	protein_coding	0.00215673	0.0491614	3.02245	1.59572	3.02245
ZBTB2	ZBTB2	protein_coding	0.0208279	0.188456	3.03394	1.60119	3.03394
TSR2	TSR2	protein_coding	0.0367736	0.260416	3.03885	1.60353	3.03885
HS6ST1	HS6ST1	protein_coding	0.040684	0.273697	3.04922	1.60844	3.04922
DEPP1	DEPP1	protein_coding	0.0118804	0.135929	3.05556	1.61144	3.05556
TRAF4	TRAF4	protein_coding	0.0108087	0.128549	3.06679	1.61673	3.06679
IQCN	IQCN	protein_coding	0.0395533	0.269826	3.06932	1.61792	3.06932
DTNB	DTNB	protein_coding	0.0391593	0.268476	3.07011	1.61829	3.07011
GRHPR	GRHPR	protein_coding	0.00174105	0.0430304	3.09705	1.6309	3.09705
EDF1	EDF1	protein_coding	0.00228032	0.050902	3.10134	1.63289	3.10134
DUSP10	DUSP10	protein_coding	0.0437642	0.284301	3.1029	1.63362	3.1029
C7orf50	C7orf50	protein_coding	0.00272144	0.0565268	3.10539	1.63477	3.10539
VASP	VASP	protein_coding	0.00367113	0.0674811	3.11264	1.63814	3.11264
CSNK1D	CSNK1D	protein_coding	0.00522462	0.0835558	3.13544	1.64867	3.13544
TLNRD1	TLNRD1	protein_coding	6.38149e-05	0.00407079	3.15824	1.65912	3.15824
JARID2	JARID2	protein_coding	0.000233348	0.0106084	3.16635	1.66282	3.16635
FAM120AOS	FAM120AOS	protein_coding	0.0073776	0.103088	3.18507	1.67133	3.18507
AL031595.3	AL031595.3	lncRNA	0.0012322	0.0339941	3.22211	1.68801	3.22211
MRFAP1	MRFAP1	protein_coding	1.53392e-13	1.76828e-10	3.22514	1.68936	3.22514
CCDC137	CCDC137	protein_coding	0.0077841	0.106684	3.23762	1.69493	3.23762
AC005264.1	AC005264.1	lncRNA	0.0367527	0.260383	3.25536	1.70282	3.25536
IRF2BP1	IRF2BP1	protein_coding	0.024977	0.207571	3.25899	1.70442	3.25899
CHMP4B	CHMP4B	protein_coding	1.46127e-10	7.20838e-08	3.26117	1.70539	3.26117
CCDC115	CCDC115	protein_coding	0.0413649	0.276465	3.27704	1.71239	3.27704
JMJD6	JMJD6	protein_coding	0.00269514	0.056125	3.28624	1.71644	3.28624
KDM7A	KDM7A	protein_coding	0.0298034	0.230618	3.28665	1.71662	3.28665
PITPNC1	PITPNC1	protein_coding	0.0254007	0.209825	3.28694	1.71675	3.28694
DYNLT1	DYNLT1	protein_coding	0.00768994	0.106138	3.29495	1.72026	3.29495
BET1	BET1	protein_coding	0.0454437	0.289544	3.29495	1.72026	3.29495
MPI	MPI	protein_coding	0.00581967	0.0895363	3.30452	1.72444	3.30452
KRT10	KRT10	protein_coding	0.00690821	0.0989866	3.31194	1.72768	3.31194
ELL	ELL	protein_coding	0.00150532	0.0393113	3.31371	1.72845	3.31371
CYHR1	CYHR1	protein_coding	0.00599392	0.0908319	3.31478	1.72891	3.31478
[truncated: 164 more rows]

## Sheet: Supplementary Table 5
Supplementary Table 5. Higher stringency differentially expressed transcripts in Low vs. Medium glucose uptake cells (Low vs. Medium, FDR p<0.05)
Gene ID	Gene name	Gene type	P-value (Low vs. Med)	FDR step up (Low vs. Med)	Ratio (Low vs. Med)	Log2(Ratio) (Low vs. Med)	Fold change (Low vs. Med)
AP001486.2	AP001486.2	lncRNA	1.41731e-05	0.00130458	2189.17	11.0962	2189.17
AP001062.3	AP001062.3	lncRNA	2.77518e-07	5.66944e-05	768.645	9.58617	768.645
AC015674.1	AC015674.1	lncRNA	0.000707638	0.0230253	653.562	9.35218	653.562
GATA2	GATA2	protein_coding	2.42473e-05	0.00195664	588.076	9.19986	588.076
AC005154.5	AC005154.5	protein_coding	0.000966275	0.028354	507.377	8.98692	507.377
LMAN1L	LMAN1L	protein_coding	0.00197446	0.0465875	410.279	8.68046	410.279
SLC25A52	SLC25A52	protein_coding	0.000271152	0.0116799	344.693	8.42917	344.693
AC011603.2	AC011603.2	lncRNA	3.57463e-09	1.31116e-06	233.048	7.86449	233.048
AC000120.3	AC000120.3	protein_coding	0.00205929	0.0480085	29.7414	4.8944	29.7414
RGL4	RGL4	protein_coding	0.0021072	0.048583	18.1082	4.17857	18.1082
POTEI	POTEI	protein_coding	2.80978e-06	0.000359897	13.283	3.73151	13.283
TIRAP	TIRAP	protein_coding	0.000621486	0.0208063	13.1077	3.71234	13.1077
AL662797.1	AL662797.1	lncRNA	0.000286637	0.0120325	7.00423	2.80823	7.00423
PRPF40B	PRPF40B	protein_coding	0.00212109	0.048764	6.59084	2.72046	6.59084
PABPC3	PABPC3	protein_coding	3.68957e-06	0.000451106	6.14479	2.61936	6.14479
CEP295NL	CEP295NL	protein_coding	0.00138214	0.0369312	5.51496	2.46335	5.51496
TADA2B	TADA2B	protein_coding	0.000636584	0.0211396	4.98239	2.31684	4.98239
POTEG	POTEG	protein_coding	0.000832698	0.0254525	4.69863	2.23224	4.69863
TRIM21	TRIM21	protein_coding	0.000254395	0.0110665	4.53834	2.18216	4.53834
ORAI2	ORAI2	protein_coding	0.000733732	0.0233564	4.11139	2.03963	4.11139
AL031847.1	AL031847.1	protein_coding	0.000825821	0.0252902	4.11071	2.03939	4.11071
HIP1R	HIP1R	protein_coding	4.89225e-05	0.00339399	4.10732	2.0382	4.10732
USP20	USP20	protein_coding	0.000291015	0.0121603	4.08219	2.02934	4.08219
QSOX2	QSOX2	protein_coding	0.00064711	0.021445	4.07878	2.02814	4.07878
PHC1	PHC1	protein_coding	8.94749e-06	0.000929509	4.07408	2.02647	4.07408
ANAPC1P2	ANAPC1P2	lncRNA | unprocessed_pseudogene	0.000315691	0.0129705	3.96806	1.98843	3.96806
CARD19	CARD19	protein_coding	0.00126478	0.034597	3.78608	1.9207	3.78608
PGBD2	PGBD2	protein_coding	0.000483193	0.0176431	3.69403	1.8852	3.69403
FAM50A	FAM50A	protein_coding	0.000684375	0.0224952	3.68355	1.8811	3.68355
SSNA1	SSNA1	protein_coding	0.000352457	0.0139762	3.66784	1.87493	3.66784
EIF3CL	EIF3CL	protein_coding	0.0013947	0.0371436	3.65128	1.8684	3.65128
EOLA1	EOLA1	protein_coding	0.000621454	0.0208063	3.58047	1.84015	3.58047
VPS37B	VPS37B	protein_coding	1.94738e-05	0.00162843	3.38141	1.75762	3.38141
BANP	BANP	protein_coding	0.000124121	0.00676752	3.34985	1.7441	3.34985
UBXN1	UBXN1	protein_coding	4.00357e-08	9.94055e-06	3.32601	1.73379	3.32601
ELL	ELL	protein_coding	0.00150532	0.0393113	3.31371	1.72845	3.31371
CHMP4B	CHMP4B	protein_coding	1.46127e-10	7.20838e-08	3.26117	1.70539	3.26117
MRFAP1	MRFAP1	protein_coding	1.53392e-13	1.76828e-10	3.22514	1.68936	3.22514
AL031595.3	AL031595.3	lncRNA	0.0012322	0.0339941	3.22211	1.68801	3.22211
JARID2	JARID2	protein_coding	0.000233348	0.0106084	3.16635	1.66282	3.16635
TLNRD1	TLNRD1	protein_coding	6.38149e-05	0.00407079	3.15824	1.65912	3.15824
GRHPR	GRHPR	protein_coding	0.00174105	0.0430304	3.09705	1.6309	3.09705
IFFO1	IFFO1	protein_coding	0.00215673	0.0491614	3.02245	1.59572	3.02245
ATG101	ATG101	protein_coding	0.00158031	0.0404747	3.02243	1.59571	3.02243
PPP4C	PPP4C	protein_coding	5.92327e-05	0.00391785	2.96862	1.56979	2.96862
H3-5	H3-5	protein_coding	0.000726503	0.023264	2.96716	1.56908	2.96716
OPTN	OPTN	protein_coding	0.00167696	0.0420827	2.95693	1.5641	2.95693
NUDC	NUDC	protein_coding	0.000195053	0.009481	2.94772	1.5596	2.94772
CDT1	CDT1	protein_coding	0.00119662	0.0334122	2.91643	1.5442	2.91643
STK11	STK11	protein_coding	0.00075307	0.0237843	2.90183	1.53696	2.90183
HYPK	HYPK	protein_coding	0.00178361	0.0436147	2.89859	1.53535	2.89859
TRIR	TRIR	protein_coding	0.000192863	0.00940367	2.8825	1.52732	2.8825
CDK11B	CDK11B	protein_coding	0.000100245	0.0056255	2.85751	1.51476	2.85751
ZNF337	ZNF337	protein_coding	0.000492368	0.0178149	2.85748	1.51474	2.85748
HIC2	HIC2	protein_coding	0.00214465	0.0491614	2.85045	1.51119	2.85045
SRSF9	SRSF9	protein_coding	7.72845e-13	7.79559e-10	2.80073	1.4858	2.80073
EIF3G	EIF3G	protein_coding	0.000249542	0.0109142	2.75337	1.4612	2.75337
NOP53	NOP53	protein_coding	6.78292e-07	0.000125827	2.75005	1.45946	2.75005
MFAP1	MFAP1	protein_coding	1.39657e-06	0.000216723	2.73207	1.44999	2.73207
BAG1	BAG1	protein_coding	8.9906e-05	0.00527634	2.71491	1.4409	2.71491
RABL6	RABL6	protein_coding	0.000153984	0.00793979	2.71108	1.43887	2.71108
NPLOC4	NPLOC4	protein_coding	0.000246338	0.0108624	2.68004	1.42225	2.68004
CARNMT1	CARNMT1	protein_coding	0.00187438	0.0453532	2.65702	1.40981	2.65702
MAP7D1	MAP7D1	protein_coding	8.69318e-05	0.00515997	2.65523	1.40884	2.65523
MRPS34	MRPS34	protein_coding	0.000749263	0.0237105	2.6479	1.40485	2.6479
CAPN7	CAPN7	protein_coding	0.00177247	0.0434519	2.64067	1.4009	2.64067
EFHD2	EFHD2	protein_coding	0.000312963	0.0129179	2.62636	1.39306	2.62636
THOC7	THOC7	protein_coding	0.000933498	0.0276944	2.61505	1.38684	2.61505
ZMAT2	ZMAT2	protein_coding	0.000419072	0.0158765	2.60275	1.38004	2.60275
RFTN1	RFTN1	protein_coding	0.000554814	0.0195182	2.5869	1.37122	2.5869
PML	PML	protein_coding	0.00105683	0.0304031	2.58308	1.36909	2.58308
POLR3E	POLR3E	protein_coding	0.000291593	0.0121603	2.55336	1.3524	2.55336
ILKAP	ILKAP	protein_coding	0.000286067	0.0120325	2.51381	1.32987	2.51381
BRMS1	BRMS1	protein_coding	0.00177426	0.0434519	2.50955	1.32743	2.50955
PHRF1	PHRF1	protein_coding	0.000322889	0.0131927	2.50665	1.32576	2.50665
RPLP2	RPLP2	protein_coding	0.00163657	0.0414583	2.50622	1.32552	2.50622
SIPA1	SIPA1	protein_coding	0.000574429	0.0199916	2.49825	1.32092	2.49825
EFL1	EFL1	protein_coding	0.00173611	0.0429741	2.49318	1.31799	2.49318
PLEKHO1	PLEKHO1	protein_coding	5.57097e-06	0.000607499	2.48263	1.31187	2.48263
AKT1	AKT1	protein_coding	8.98466e-06	0.000929509	2.48036	1.31055	2.48036
PAF1	PAF1	protein_coding	0.00189963	0.0454699	2.47737	1.30881	2.47737
CBX4	CBX4	protein_coding	0.00114041	0.0325177	2.45393	1.29509	2.45393
TMEM184C	TMEM184C	protein_coding	0.00204584	0.0478519	2.4515	1.29366	2.4515
MRM2	MRM2	protein_coding	0.00104048	0.0299864	2.44958	1.29253	2.44958
ANP32B	ANP32B	protein_coding	0.000214389	0.010029	2.42605	1.27861	2.42605
AP3D1	AP3D1	protein_coding	1.40212e-05	0.00130051	2.42441	1.27763	2.42441
RPL19	RPL19	protein_coding	6.9516e-05	0.00433173	2.41929	1.27459	2.41929
PIN1	PIN1	protein_coding	4.48069e-05	0.00319973	2.40182	1.26413	2.40182
ABCB7	ABCB7	protein_coding	0.00189481	0.0454389	2.39161	1.25798	2.39161
PSMD11	PSMD11	protein_coding	0.000219964	0.0102601	2.37307	1.24676	2.37307
LETM1	LETM1	protein_coding	0.00130249	0.0352108	2.35514	1.23581	2.35514
GNL3L	GNL3L	protein_coding	0.00035976	0.014196	2.3517	1.2337	2.3517
ISY1	ISY1	protein_coding	0.00054335	0.0191885	2.34919	1.23216	2.34919
RNF20	RNF20	protein_coding	0.00160667	0.0408993	2.3268	1.21835	2.3268
CDC37	CDC37	protein_coding	0.000777399	0.0243391	2.32302	1.216	2.32302
LRRFIP1	LRRFIP1	protein_coding	6.19359e-05	0.00399833	2.31719	1.21237	2.31719
DHX38	DHX38	protein_coding	0.000130929	0.00702015	2.30021	1.20176	2.30021
CIAPIN1	CIAPIN1	protein_coding	0.000905914	0.0271757	2.29588	1.19904	2.29588
KIF3A	KIF3A	protein_coding	0.00216644	0.0491762	2.29114	1.19607	2.29114
MYH9	MYH9	protein_coding	0.000232187	0.0105855	2.28326	1.1911	2.28326
GTF2F1	GTF2F1	protein_coding	0.000337766	0.0135488	2.25659	1.17415	2.25659
ZC3H15	ZC3H15	protein_coding	5.70214e-05	0.00388299	2.246	1.16736	2.246
ARAP1	ARAP1	protein_coding	0.000605097	0.0205161	2.23082	1.15758	2.23082
TNIP1	TNIP1	protein_coding	0.000936199	0.0277073	2.2106	1.14444	2.2106
PRPF6	PRPF6	protein_coding	0.00147219	0.0386966	2.20628	1.14161	2.20628
DGKZ	DGKZ	protein_coding	0.001388	0.0370264	2.1991	1.13691	2.1991
SEPHS2	SEPHS2	protein_coding	0.000180535	0.00895406	2.19801	1.1362	2.19801
CLEC16A	CLEC16A	protein_coding	0.00096916	0.0283871	2.18083	1.12488	2.18083
DIDO1	DIDO1	protein_coding	0.00156077	0.0402384	2.17691	1.12228	2.17691
STUB1	STUB1	protein_coding	0.000599796	0.020431	2.1732	1.11982	2.1732
ALDOA	ALDOA	protein_coding	0.00119094	0.0334122	2.1682	1.1165	2.1682
EEF1D	EEF1D	protein_coding	0.00100078	0.0291256	2.15749	1.10935	2.15749
RAB5C	RAB5C	protein_coding	0.0009533	0.0280754	2.15561	1.1081	2.15561
EIF2AK4	EIF2AK4	protein_coding	5.1409e-06	0.000580203	2.14727	1.1025	2.14727
TOMM40	TOMM40	protein_coding	0.0001637	0.00830802	2.13678	1.09544	2.13678
YWHAG	YWHAG	protein_coding	0.000302998	0.0125387	2.11354	1.07966	2.11354
VPS11	VPS11	protein_coding	0.000245541	0.0108586	2.1113	1.07813	2.1113
BCR	BCR	protein_coding	4.5096e-05	0.00320619	2.09226	1.06507	2.09226
CCT7	CCT7	protein_coding	0.00051349	0.0182941	2.08514	1.06014	2.08514
TAF1	TAF1	protein_coding	1.37714e-05	0.00128472	2.0755	1.05346	2.0755
SART1	SART1	protein_coding	0.0002938	0.0122207	2.07058	1.05003	2.07058
CDV3	CDV3	protein_coding	0.000377192	0.0147041	2.04807	1.03426	2.04807
TCF20	TCF20	protein_coding	0.000106383	0.00590007	2.03621	1.02588	2.03621
C9orf78	C9orf78	protein_coding	0.00195267	0.0462763	2.01846	1.01325	2.01846
DDX27	DDX27	protein_coding	5.68646e-06	0.000615931	1.99919	0.999417	1.99919
ADH5	ADH5	protein_coding	0.000287039	0.0120325	1.97233	0.9799	1.97233
HNRNPAB	HNRNPAB	protein_coding	0.000690424	0.022644	1.96355	0.973468	1.96355
STK39	STK39	protein_coding	0.00171163	0.0426295	1.94946	0.963077	1.94946
BDP1	BDP1	protein_coding	0.00046331	0.0170716	1.9481	0.96207	1.9481
SLTM	SLTM	protein_coding	1.07504e-06	0.000170365	1.94328	0.958494	1.94328
TNRC18	TNRC18	protein_coding	0.00085269	0.0259163	1.94167	0.957299	1.94167
DCTN1	DCTN1	protein_coding	0.00085816	0.0259847	1.94107	0.956849	1.94107
TERF2IP	TERF2IP	protein_coding	0.00119185	0.0334122	1.93752	0.954213	1.93752
UBE2N	UBE2N	protein_coding	0.000910626	0.0272159	1.93512	0.952423	1.93512
NOP14	NOP14	protein_coding	0.00116472	0.0330359	1.92983	0.948472	1.92983
CALCOCO2	CALCOCO2	protein_coding	1.99591e-05	0.00166041	1.92516	0.944982	1.92516
RAC1	RAC1	protein_coding	0.00131099	0.0353815	1.92485	0.944743	1.92485
LMNB2	LMNB2	protein_coding	0.000927851	0.0275775	1.91573	0.937892	1.91573
EIF3B	EIF3B	protein_coding	0.00176511	0.0434519	1.89919	0.925384	1.89919
CFL1	CFL1	protein_coding	0.00027954	0.0118412	1.89796	0.924452	1.89796
MYO18A	MYO18A	protein_coding	0.0015545	0.0401409	1.89637	0.923242	1.89637
TPM4	TPM4	protein_coding	0.00144165	0.0381286	1.89089	0.919067	1.89089
TKT	TKT	protein_coding	0.00131714	0.035488	1.86802	0.901511	1.86802
RAP1B	RAP1B	protein_coding	0.00159493	0.0407035	1.86641	0.900267	1.86641
PCF11	PCF11	protein_coding	0.000315844	0.0129705	1.86264	0.89735	1.86264
TUFM	TUFM	protein_coding	0.000372484	0.0146266	1.84347	0.882425	1.84347
RAB8A	RAB8A	protein_coding	0.000228647	0.0105713	1.84313	0.882155	1.84313
RAD23A	RAD23A	protein_coding	0.00207038	0.0480085	1.83811	0.878222	1.83811
RSL1D1	RSL1D1	protein_coding	0.00215551	0.0491614	1.83441	0.875313	1.83441
CEP250	CEP250	protein_coding	0.000744697	0.0236123	1.81187	0.857482	1.81187
STK10	STK10	protein_coding	0.00119646	0.0334122	1.80812	0.854489	1.80812
NCL	NCL	protein_coding	0.0011133	0.0319709	1.80522	0.852177	1.80522
LDHB	LDHB	protein_coding	0.00121845	0.03373	1.80175	0.849396	1.80175
ACIN1	ACIN1	protein_coding	0.00113321	0.032427	1.77219	0.825533	1.77219
COX4I1	COX4I1	protein_coding	0.00058007	0.0200038	1.76548	0.820064	1.76548
MSL1	MSL1	protein_coding	9.12038e-05	0.00533311	1.76018	0.815726	1.76018
STRN	STRN	protein_coding	0.00168185	0.0420827	1.75945	0.815123	1.75945
SNRNP70	SNRNP70	protein_coding	0.00114667	0.0326387	1.7246	0.786261	1.7246
SRSF11	SRSF11	protein_coding	0.00127514	0.0347857	1.6791	0.747691	1.6791
NUMA1	NUMA1	protein_coding	0.000448627	0.0166829	1.65181	0.724052	1.65181
SET	SET	protein_coding	0.00209724	0.0484226	1.64433	0.717502	1.64433
CHD4	CHD4	protein_coding	0.00219585	0.0495558	1.60155	0.679471	1.60155
RCC2	RCC2	protein_coding	0.000508732	0.0181715	1.50128	0.586197	1.50128
YLPM1	YLPM1	protein_coding	0.00120986	0.0335929	1.4846	0.570071	1.4846
ANKRD52	ANKRD52	protein_coding	0.00220682	0.0496734	0.536922	-0.897217	-1.86247
MLEC	MLEC	protein_coding	0.000411063	0.0156442	0.44488	-1.16851	-2.2478
BICRAL	BICRAL	protein_coding	6.02778e-05	0.00393856	0.422371	-1.24342	-2.36759
ZNF611	ZNF611	protein_coding	0.00134636	0.0361547	0.379727	-1.39697	-2.63347
OBI1	OBI1	protein_coding	0.000129358	0.00697287	0.318593	-1.65021	-3.1388
PROSER1	PROSER1	protein_coding	0.00197189	0.0465875	0.311024	-1.6849	-3.21518
ODR4	ODR4	protein_coding	0.000203656	0.00972429	0.306522	-1.70594	-3.26241
NDRG3	NDRG3	protein_coding	0.000803521	0.0248429	0.289193	-1.7899	-3.4579
SRP19	SRP19	protein_coding	0.000345419	0.0137415	0.270258	-1.88759	-3.70017
DANCR	DANCR	lncRNA	0.0002138	0.010029	0.24927	-2.00422	-4.01171
SPAST	SPAST	protein_coding	0.001657	0.0417819	0.23563	-2.08541	-4.24395
AL135905.2	AL135905.2	protein_coding	0.00158244	0.0404747	0.233279	-2.09987	-4.2867
FASTKD1	FASTKD1	protein_coding	0.000576823	0.0199916	0.220519	-2.18103	-4.53476
TMEM87A	TMEM87A	protein_coding	0.000600055	0.020431	0.216614	-2.2068	-4.61651
EED	EED	protein_coding	0.00147974	0.0387688	0.209568	-2.25451	-4.77172
ZNF28	ZNF28	protein_coding	0.00142315	0.0377767	0.191977	-2.38099	-5.20895
LRRC58	LRRC58	protein_coding	0.00121142	0.0335929	0.188634	-2.40634	-5.30126
TMEM140	TMEM140	protein_coding	0.000720784	0.0231545	0.179819	-2.47538	-5.56113
EEF1AKMT2	EEF1AKMT2	protein_coding	0.00185027	0.0449046	0.179358	-2.47909	-5.57545
DBT	DBT	protein_coding	0.00113989	0.0325177	0.17613	-2.50528	-5.67761
DNAJC3	DNAJC3	protein_coding	0.00119294	0.0334122	0.16682	-2.58363	-5.99447
NFS1	NFS1	protein_coding	0.00202637	0.0475343	0.146025	-2.77571	-6.84815
CETN3	CETN3	protein_coding	0.000400902	0.0154419	0.144786	-2.78801	-6.90674
KDSR	KDSR	protein_coding	0.000179231	0.00892781	0.143546	-2.80042	-6.96643
PDSS1	PDSS1	protein_coding	0.00177334	0.0434519	0.140695	-2.82936	-7.10758
FABP5	FABP5	protein_coding	0.00206969	0.0480085	0.135749	-2.88099	-7.36654
REXO5	REXO5	protein_coding	0.000327882	0.0132701	0.133166	-2.9087	-7.50943
TMEM50B	TMEM50B	protein_coding	6.78851e-05	0.00427446	0.1324	-2.91703	-7.55289
LMAN2L	LMAN2L	protein_coding	0.00102985	0.0298153	0.128479	-2.9604	-7.78338
SRD5A3	SRD5A3	protein_coding	0.00158217	0.0404747	0.126499	-2.9828	-7.9052
ZMYM6	ZMYM6	protein_coding	1.57053e-06	0.000241398	0.126077	-2.98762	-7.93166
ATP23	ATP23	protein_coding	0.00176454	0.0434519	0.12066	-3.05099	-8.28778
MFGE8	MFGE8	protein_coding	0.000668844	0.0220746	0.11972	-3.06227	-8.35283
AL390066.1	AL390066.1	lncRNA	0.00215767	0.0491614	0.114703	-3.12403	-8.71821
SLC30A7	SLC30A7	protein_coding	6.35116e-08	1.44368e-05	0.103551	-3.27159	-9.6571
MED27	MED27	protein_coding	0.000110484	0.00608566	0.100391	-3.3163	-9.96103
ZBTB12	ZBTB12	protein_coding	0.00202631	0.0475343	0.0974959	-3.35851	-10.2568
POMGNT1	POMGNT1	protein_coding	0.000183499	0.00902892	0.0893434	-3.4845	-11.1928
SDHAF2	SDHAF2	protein_coding	0.000129425	0.00697287	0.0820304	-3.6077	-12.1906
FEM1A	FEM1A	protein_coding	0.000437982	0.0163397	0.0810164	-3.62564	-12.3432
DIPK1A	DIPK1A	protein_coding	0.000801541	0.0248293	0.0805414	-3.63413	-12.416
CASP6	CASP6	protein_coding	0.00219541	0.0495558	0.0791309	-3.65961	-12.6373
DTWD1	DTWD1	protein_coding	0.000201221	0.00966186	0.0774515	-3.69056	-12.9113
USP30	USP30	protein_coding	0.000718895	0.0231545	0.0765716	-3.70705	-13.0597
AC243960.3	AC243960.3	lncRNA	2.63076e-05	0.00208126	0.0740012	-3.75631	-13.5133
SMIM19	SMIM19	protein_coding	0.000144487	0.00752216	0.0719435	-3.79699	-13.8998
ZNF674	ZNF674	protein_coding	0.000122083	0.00667899	0.0712409	-3.81115	-14.0369
RECK	RECK	protein_coding	2.3917e-05	0.00194948	0.0692732	-3.85156	-14.4356
METTL23	METTL23	protein_coding	8.02103e-05	0.00481232	0.0685686	-3.86631	-14.5839
AC010642.2	AC010642.2	lncRNA	0.00215526	0.0491614	0.0685621	-3.86645	-14.5853
ZBTB26	ZBTB26	protein_coding	3.30902e-06	0.000410802	0.0670532	-3.89855	-14.9135
CBWD5	CBWD5	protein_coding	9.97403e-05	0.0056255	0.0669005	-3.90184	-14.9476
ABCD1	ABCD1	protein_coding	3.40529e-06	0.000419526	0.0659374	-3.92276	-15.1659
MARCHF1	MARCHF1	protein_coding	0.000994032	0.0290103	0.0659176	-3.92319	-15.1704
SLC38A7	SLC38A7	protein_coding	0.000858049	0.0259847	0.0651114	-3.94095	-15.3583
TIMP1	TIMP1	protein_coding	0.00207017	0.0480085	0.0608141	-4.03945	-16.4435
ELF3-AS1	ELF3-AS1	lncRNA	0.000783438	0.0244267	0.0606005	-4.04453	-16.5015
AUNIP	AUNIP	protein_coding	9.41709e-06	0.000949896	0.0548398	-4.18863	-18.2349
MRPL15	MRPL15	protein_coding	5.81862e-08	1.34153e-05	0.0543732	-4.20096	-18.3914
HMBS	HMBS	protein_coding	0.000364155	0.0143344	0.0538518	-4.21486	-18.5695
YIF1A	YIF1A	protein_coding	0.000458482	0.0169712	0.0527907	-4.24357	-18.9427
ECM2	ECM2	protein_coding	8.88725e-05	0.00523472	0.0513254	-4.28418	-19.4835
TRAPPC4	TRAPPC4	protein_coding	1.33545e-05	0.0012604	0.0499047	-4.32468	-20.0382
CYSLTR1	CYSLTR1	protein_coding	2.72038e-06	0.000351233	0.0491005	-4.34812	-20.3664
ZBTB49	ZBTB49	protein_coding	0.000221086	0.0102827	0.0490953	-4.34827	-20.3686
ATP6V1E2	ATP6V1E2	protein_coding	0.000494522	0.0178149	0.0484427	-4.36758	-20.6429
NYNRIN	NYNRIN	protein_coding	0.000937368	0.0277073	0.0461086	-4.43882	-21.6879
AL022322.2	AL022322.2	lncRNA	0.000456525	0.0169376	0.0456635	-4.45282	-21.8994
CCDC122	CCDC122	protein_coding	0.000324148	0.0132107	0.0455588	-4.45613	-21.9497
TM2D2	TM2D2	protein_coding	5.76453e-05	0.00389263	0.0445719	-4.48772	-22.4357
NOP10	NOP10	protein_coding	7.00648e-08	1.54901e-05	0.0439432	-4.50822	-22.7566
AC064807.1	AC064807.1	lncRNA	0.000888522	0.0267535	0.0438719	-4.51056	-22.7936
RIPK3	RIPK3	protein_coding	3.31501e-05	0.00251178	0.0434076	-4.52591	-23.0375
ZNF558	ZNF558	protein_coding	4.13609e-07	8.04246e-05	0.0418942	-4.57711	-23.8696
FRMD5	FRMD5	protein_coding	0.00018121	0.00895406	0.0416098	-4.58693	-24.0328
SNX16	SNX16	protein_coding	1.60128e-06	0.000243803	0.04115	-4.60296	-24.3013
MUL1	MUL1	protein_coding	4.10609e-06	0.000494539	0.0410583	-4.60618	-24.3556
NXT2	NXT2	protein_coding	3.86467e-05	0.0028611	0.0408415	-4.61382	-24.4849
AC137932.3	AC137932.3	lncRNA	0.00153782	0.0399661	0.0399691	-4.64497	-25.0193
EPS8	EPS8	protein_coding	0.000462914	0.0170716	0.0385101	-4.69862	-25.9672
ATP6AP1L	ATP6AP1L	protein_coding	0.000879844	0.0265417	0.0380252	-4.7169	-26.2983
LBHD1	LBHD1	protein_coding	2.3443e-05	0.00193034	0.0371672	-4.74983	-26.9055
CTSO	CTSO	protein_coding	7.60253e-07	0.000133366	0.036394	-4.78016	-27.4771
PPIL3	PPIL3	protein_coding	1.70214e-06	0.000252026	0.0361576	-4.78956	-27.6567
MKKS	MKKS	protein_coding	1.06026e-06	0.000170365	0.0357862	-4.80445	-27.9438
SPTBN2	SPTBN2	protein_coding	7.06929e-06	0.000745695	0.0357075	-4.80763	-28.0053
ACP6	ACP6	protein_coding	0.000714958	0.023129	0.0354289	-4.81893	-28.2255
TRPV2	TRPV2	protein_coding	1.60865e-05	0.00141098	0.0351322	-4.83106	-28.4639
RAMAC	RAMAC	protein_coding	0.00049385	0.0178149	0.0345566	-4.85489	-28.938
ATP6V0B	ATP6V0B	protein_coding	5.30277e-07	0.000100684	0.0342378	-4.86827	-29.2075
RABIF	RABIF	protein_coding	2.6006e-05	0.00206754	0.0341135	-4.87351	-29.3139
ZNF786	ZNF786	protein_coding	9.09787e-06	0.000935226	0.033963	-4.87989	-29.4438
ABHD6	ABHD6	protein_coding	0.00172415	0.0427435	0.0338627	-4.88416	-29.531
SLC26A1	SLC26A1	protein_coding	0.00122717	0.0339133	0.033137	-4.91541	-30.1777
TRMO	TRMO	protein_coding	2.86329e-07	5.77632e-05	0.0331038	-4.91686	-30.208
AP000350.6	AP000350.6	lncRNA	0.000620516	0.0208063	0.0330507	-4.91917	-30.2565
ZNF597	ZNF597	protein_coding	0.000375832	0.0146866	0.0325733	-4.94017	-30.7
MAP2K6	MAP2K6	protein_coding	2.87142e-05	0.00221731	0.0317392	-4.97759	-31.5068
MOSPD3	MOSPD3	protein_coding	9.82318e-05	0.00556268	0.0315531	-4.98608	-31.6926
METTL2A	METTL2A	protein_coding	0.00054033	0.0191237	0.0314446	-4.99104	-31.802
AL050309.1	AL050309.1	lncRNA	0.000159391	0.0081376	0.0295395	-5.08121	-33.8529
NDUFC2	NDUFC2	protein_coding	2.00259e-06	0.000278618	0.0292436	-5.09574	-34.1955
DUS4L-BCAP29	DUS4L-BCAP29	protein_coding	0.000429501	0.0161579	0.0288393	-5.11582	-34.6749
FICD	FICD	protein_coding	0.00219794	0.0495558	0.0288193	-5.11682	-34.6989
ZNF516	ZNF516	protein_coding	0.000229344	0.0105713	0.027852	-5.16607	-35.904
DNAH14	DNAH14	protein_coding	0.00118506	0.0334122	0.0273485	-5.1924	-36.5651
RNF121	RNF121	protein_coding	1.26924e-07	2.76815e-05	0.0272654	-5.19679	-36.6766
AL009179.1	AL009179.1	lncRNA	0.000741439	0.0235553	0.0270193	-5.20986	-37.0105
AC009120.2	AC009120.2	lncRNA	2.48187e-05	0.00198292	0.0266102	-5.23188	-37.5796
ERVFRD-1	ERVFRD-1	protein_coding	0.000103505	0.00576021	0.0263591	-5.24555	-37.9375
FKBP2	FKBP2	protein_coding	3.09691e-06	0.000390477	0.0255495	-5.29056	-39.1397
TSNAX-DISC1	TSNAX-DISC1	protein_coding	0.000691709	0.022644	0.0253718	-5.30063	-39.4138
AC006059.2	AC006059.2	protein_coding	7.08864e-05	0.00440013	0.0252614	-5.30692	-39.5861
GSTZ1	GSTZ1	protein_coding	0.000207093	0.00983022	0.0247051	-5.33905	-40.4775
HEXIM2	HEXIM2	protein_coding	0.0019278	0.0459141	0.0242728	-5.36452	-41.1984
AC009318.1	AC009318.1	lncRNA	0.000155071	0.00797036	0.0231657	-5.43186	-43.1672
F2RL2	F2RL2	protein_coding	0.00190456	0.0454699	0.0230716	-5.43774	-43.3434
GSTM2	GSTM2	protein_coding	6.27925e-05	0.00403748	0.0226457	-5.46462	-44.1585
NATD1	NATD1	protein_coding	0.00020074	0.00966186	0.0226247	-5.46596	-44.1994
FMO5	FMO5	protein_coding	8.81477e-06	0.000923777	0.022525	-5.47233	-44.395
RNASEH1-AS1	RNASEH1-AS1	lncRNA	1.2987e-05	0.00123293	0.0224631	-5.4763	-44.5175
SLC25A35	SLC25A35	protein_coding	0.00100159	0.0291256	0.0213918	-5.5468	-46.7469
AC108053.1	AC108053.1	lncRNA	0.00188424	0.0454389	0.0213505	-5.54958	-46.8372
LINCR-0001	LINCR-0001	lncRNA	0.00167971	0.0420827	0.0195366	-5.67767	-51.1859
LINC00847	LINC00847	lncRNA	4.68206e-05	0.00329973	0.0194108	-5.687	-51.5178
PIP5K1B	PIP5K1B	protein_coding	1.52455e-05	0.00137456	0.0186775	-5.74255	-53.5402
AL080276.2	AL080276.2	lncRNA	0.00203455	0.047657	0.01863	-5.74623	-53.6769
INSYN2B	INSYN2B	protein_coding	7.02476e-06	0.000745695	0.0186081	-5.74793	-53.7401
C14orf119	C14orf119	protein_coding	7.51329e-11	4.41161e-08	0.01841	-5.76336	-54.3182
DNM3	DNM3	protein_coding	0.00207758	0.0480374	0.0182928	-5.77258	-54.6664
AL355987.4	AL355987.4	lncRNA	0.000808159	0.0249386	0.0176728	-5.82232	-56.5841
RAD51B	RAD51B	protein_coding	1.6407e-05	0.00142361	0.0175222	-5.83467	-57.0704
IGFLR1	IGFLR1	protein_coding	0.00159646	0.0407035	0.017304	-5.85275	-57.7901
APBA3	APBA3	protein_coding	6.18228e-09	2.12289e-06	0.0172687	-5.85569	-57.9081
AGER	AGER	protein_coding	0.000569463	0.019893	0.0171423	-5.8663	-58.3354
FAM185A	FAM185A	protein_coding	0.000715123	0.023129	0.0166067	-5.91209	-60.2166
MIRLET7A1HG	MIRLET7A1HG	lncRNA	2.49581e-08	6.60327e-06	0.0165887	-5.91366	-60.2821
IQCH-AS1	IQCH-AS1	lncRNA	1.99646e-06	0.000278618	0.0163385	-5.93558	-61.2052
CD160	CD160	protein_coding	0.00130131	0.0352108	0.0162081	-5.94714	-61.6974
AL139317.3	AL139317.3	lncRNA	0.00039039	0.0151455	0.0161381	-5.95338	-61.9651
L3MBTL2-AS1	L3MBTL2-AS1	lncRNA	0.000113953	0.00625539	0.0159908	-5.96661	-62.5359
CYB5RL	CYB5RL	protein_coding	1.67958e-11	1.2082e-08	0.0159427	-5.97096	-62.7248
PSMG3-AS1	PSMG3-AS1	lncRNA	0.000397628	0.0153524	0.0157306	-5.99028	-63.5702
MHENCR	MHENCR	lncRNA	0.000955689	0.0280945	0.0156189	-6.00057	-64.0252
PGBD4	PGBD4	protein_coding	0.000791741	0.0246202	0.0152501	-6.03503	-65.5732
ERICH6-AS1	ERICH6-AS1	lncRNA	0.000248776	0.0109103	0.0151545	-6.04411	-65.9868
SGPP2	SGPP2	protein_coding	0.000157996	0.00809493	0.0151169	-6.0477	-66.1513
QRICH2	QRICH2	protein_coding	4.09093e-11	2.53937e-08	0.0147976	-6.0785	-67.5787
AC113410.4	AC113410.4	lncRNA	0.000245578	0.0108586	0.0147108	-6.08698	-67.9771
MC1R	MC1R	protein_coding	0.00160987	0.0409161	0.0145501	-6.10282	-68.7279
TYMSOS	TYMSOS	lncRNA	0.00206595	0.0480085	0.0145461	-6.10322	-68.7469
ZNF771	ZNF771	protein_coding	1.20653e-12	1.14543e-09	0.0143933	-6.11846	-69.4767
GPR176-DT	GPR176-DT	lncRNA	0.000555106	0.0195182	0.014342	-6.12361	-69.7253
C1orf54	C1orf54	protein_coding	0.00124553	0.0342448	0.0143007	-6.12777	-69.9269
AC008735.2	AC008735.2	lncRNA	0.00189401	0.0454389	0.013811	-6.17804	-72.406
DHX58	DHX58	protein_coding	9.33727e-05	0.00540123	0.013725	-6.18705	-72.8599
AL096701.3	AL096701.3	lncRNA	0.00068328	0.0224952	0.0136765	-6.19216	-73.1183
CEP19	CEP19	protein_coding	3.08374e-06	0.000390477	0.0135334	-6.20734	-73.8914
ZNF878	ZNF878	protein_coding	0.000516875	0.0183741	0.0133121	-6.23112	-75.1198
HIVEP1	HIVEP1	protein_coding	2.01698e-08	5.61242e-06	0.0132972	-6.23273	-75.2036
AL139260.1	AL139260.1	lncRNA	0.00219852	0.0495558	0.0132307	-6.23997	-75.5817
AC108134.3	AC108134.3	lncRNA	0.00207546	0.0480374	0.0131051	-6.25373	-76.3062
RIBC2	RIBC2	protein_coding	0.000200722	0.00966186	0.0128803	-6.27868	-77.6376
AC027644.3	AC027644.3	lncRNA	0.000629899	0.021004	0.0127949	-6.28828	-78.1559
AC006001.2	AC006001.2	lncRNA	0.000411971	0.0156442	0.0127698	-6.29112	-78.3099
RHBDD1	RHBDD1	protein_coding	4.6519e-09	1.63211e-06	0.0125826	-6.31243	-79.4749
SSC5D	SSC5D	protein_coding	0.00195986	0.0463786	0.0125537	-6.31575	-79.6581
AL163051.1	AL163051.1	lncRNA	0.000612645	0.0206851	0.0124884	-6.32327	-80.0742
TEN1-CDK3	TEN1-CDK3	protein_coding	0.00172235	0.0427435	0.0124117	-6.33216	-80.5691
C17orf100	C17orf100	protein_coding	0.00154507	0.0400256	0.0123981	-6.33374	-80.6577
HDHD3	HDHD3	protein_coding	0.00181336	0.0441423	0.0122618	-6.34969	-81.5542
C19orf38	C19orf38	protein_coding	0.000811497	0.0249938	0.0122094	-6.35587	-81.9043
BMS1P4-AGAP5	BMS1P4-AGAP5	lncRNA	0.00179547	0.0438382	0.0121435	-6.36367	-82.3484
SDHD	SDHD	protein_coding	6.98186e-12	5.63401e-09	0.0120374	-6.37634	-83.0747
OGN	OGN	protein_coding	0.000436343	0.0163391	0.0119722	-6.38416	-83.5266
AC017083.3	AC017083.3	protein_coding	0.000761592	0.0239698	0.0117522	-6.41093	-85.0905
CHIC1	CHIC1	protein_coding	7.11239e-09	2.39139e-06	0.0116695	-6.42111	-85.6933
AC008906.1	AC008906.1	lncRNA	0.00069371	0.0226635	0.0115118	-6.44074	-86.8671
LINC00461	LINC00461	lncRNA	0.00170571	0.0425478	0.0114737	-6.44552	-87.1556
TMEM251	TMEM251	protein_coding	0.000332981	0.0134014	0.0113586	-6.46008	-88.0393
TMEM38B	TMEM38B	protein_coding	0.000326022	0.0132536	0.0113353	-6.46304	-88.2203
AC022893.1	AC022893.1	lncRNA	0.00151698	0.0395065	0.0113075	-6.46658	-88.4372
MED18	MED18	protein_coding	4.86404e-05	0.00339399	0.0111286	-6.48959	-89.8588
ZNF572	ZNF572	protein_coding	0.000925933	0.0275713	0.0111105	-6.49193	-90.0046
TNFRSF10D	TNFRSF10D	protein_coding	0.00135671	0.0363116	0.0110838	-6.4954	-90.2215
AOX3P-AOX2P	AOX3P-AOX2P	lncRNA	0.000558922	0.0195925	0.0110074	-6.50538	-90.8478
ALKBH6	ALKBH6	protein_coding	9.79291e-05	0.00556268	0.0109998	-6.50638	-90.9109
AL442663.3	AL442663.3	lncRNA	0.000591769	0.0202772	0.0109112	-6.51805	-91.6492
PACC1	PACC1	protein_coding	2.96569e-14	4.3512e-11	0.0109035	-6.51906	-91.7133
TMEM134	TMEM134	protein_coding	2.40923e-12	2.16014e-09	0.0107977	-6.53313	-92.6122
TAS2R4	TAS2R4	protein_coding	0.000164588	0.00832694	0.0107748	-6.5362	-92.8096
SEC14L2	SEC14L2	protein_coding	0.000491614	0.0178149	0.0107405	-6.54079	-93.1053
AC073957.2	AC073957.2	lncRNA	0.00181339	0.0441423	0.0106624	-6.55133	-93.7878
AC002464.1	AC002464.1	lncRNA	1.25965e-05	0.00120293	0.0106541	-6.55245	-93.8608
UCP3	UCP3	protein_coding	0.000241075	0.0108114	0.0106385	-6.55457	-93.9985
FUOM	FUOM	protein_coding	5.02786e-05	0.00345296	0.0106379	-6.55464	-94.0034
GNRHR	GNRHR	protein_coding	0.000438385	0.0163397	0.0105816	-6.5623	-94.504
TPPP	TPPP	protein_coding	0.000407407	0.0156179	0.0105118	-6.57185	-95.1312
MDP1	MDP1	protein_coding	9.24788e-05	0.00537133	0.0104726	-6.57724	-95.4874
ANKRD34A	ANKRD34A	protein_coding	0.000609601	0.0206255	0.0104668	-6.57804	-95.5405
KCTD21	KCTD21	protein_coding	0.00185321	0.0449084	0.0104348	-6.58246	-95.8334
NCEH1	NCEH1	protein_coding	0.00189155	0.0454389	0.0102364	-6.61015	-97.6908
GPR19	GPR19	protein_coding	0.000477696	0.0175217	0.0101623	-6.62062	-98.4025
FSTL3	FSTL3	protein_coding	4.55936e-06	0.000542823	0.0101582	-6.62121	-98.4428
TMEM79	TMEM79	protein_coding	2.82554e-05	0.00220297	0.0101499	-6.62239	-98.5229
AC121761.1	AC121761.1	lncRNA	0.00132016	0.0355101	0.0101485	-6.62259	-98.5369
AC073389.1	AC073389.1	lncRNA	0.0021357	0.04903	0.0100844	-6.63173	-99.1631
AC131571.1	AC131571.1	lncRNA	0.00190182	0.0454699	0.00997624	-6.64729	-100.238
TAS2R31	TAS2R31	protein_coding	0.000404276	0.0155348	0.00995293	-6.65066	-100.473
LINC01138	LINC01138	lncRNA	2.71285e-05	0.00212537	0.00994149	-6.65232	-100.589
C16orf86	C16orf86	protein_coding	0.00119523	0.0334122	0.00989042	-6.65975	-101.108
AC016065.1	AC016065.1	lncRNA	0.000127013	0.00690187	0.00982741	-6.66897	-101.756
PARD6A	PARD6A	protein_coding	0.00183335	0.0445609	0.00980839	-6.67177	-101.954
TMEM80	TMEM80	protein_coding	5.55906e-07	0.000104323	0.00980227	-6.67267	-102.017
TOB1-AS1	TOB1-AS1	lncRNA	0.000559646	0.0195925	0.00974969	-6.68043	-102.567
FAS	FAS	protein_coding	0.00027925	0.0118412	0.00974952	-6.68045	-102.569
SYN1	SYN1	protein_coding	0.00201246	0.0473455	0.00974303	-6.68141	-102.637
BOLA2-SMG1P6	BOLA2-SMG1P6	protein_coding	6.57188e-05	0.00417214	0.00960152	-6.70252	-104.15
F8	F8	protein_coding	2.47079e-05	0.00198292	0.00957323	-6.70678	-104.458
AL603783.1	AL603783.1	lncRNA	0.00128329	0.0349259	0.00942258	-6.72966	-106.128
TMEM147-AS1	TMEM147-AS1	lncRNA	0.000141569	0.00741456	0.00935491	-6.74006	-106.896
AL513550.1	AL513550.1	lncRNA	6.25644e-06	0.000673151	0.00930841	-6.74725	-107.43
MSTO1	MSTO1	protein_coding	5.83002e-05	0.00390094	0.00929259	-6.7497	-107.613
LINC01480	LINC01480	lncRNA	0.00103085	0.0298153	0.00920446	-6.76345	-108.643
THNSL1	THNSL1	protein_coding	2.30062e-05	0.00190409	0.0090522	-6.78752	-110.47
AC008119.1	AC008119.1	lncRNA	6.87157e-05	0.00429846	0.00905079	-6.78774	-110.488
AC026356.2	AC026356.2	lncRNA	0.000919508	0.0274306	0.00900797	-6.79458	-111.013
RABL2A	RABL2A	protein_coding	7.92718e-11	4.41161e-08	0.00900263	-6.79544	-111.079
ZNF829	ZNF829	protein_coding	7.41054e-05	0.00453519	0.00890663	-6.81091	-112.276
AC079781.5	AC079781.5	lncRNA	1.07626e-05	0.00105913	0.00885112	-6.81992	-112.98
AC104109.4	AC104109.4	lncRNA	0.000340561	0.0136047	0.00884531	-6.82087	-113.054
AC004812.2	AC004812.2	lncRNA	0.00125005	0.0343104	0.00877791	-6.83191	-113.922
ATP8B3	ATP8B3	protein_coding	5.21316e-08	1.23728e-05	0.00877787	-6.83191	-113.923
AC073508.3	AC073508.3	lncRNA	9.25231e-05	0.00537133	0.00869206	-6.84609	-115.048
TMCC1-AS1	TMCC1-AS1	lncRNA	1.30346e-10	6.78596e-08	0.00867652	-6.84867	-115.254
ARRDC5	ARRDC5	protein_coding	0.000139251	0.00736843	0.0086503	-6.85303	-115.603
AL031666.2	AL031666.2	lncRNA	0.000821989	0.0252489	0.00852733	-6.87369	-117.27
NAIP	NAIP	protein_coding	0.000528688	0.0187527	0.00851249	-6.8762	-117.474
MYOF	MYOF	protein_coding	0.000273786	0.0116895	0.00829695	-6.9132	-120.526
AC105001.1	AC105001.1	lncRNA	0.00169657	0.0423852	0.00823307	-6.92435	-121.461
AC092645.2	AC092645.2	lncRNA	7.48699e-05	0.00454337	0.00816047	-6.93713	-122.542
ZNF35	ZNF35	protein_coding	0.000173041	0.00870001	0.0080864	-6.95029	-123.664
QPCTL	QPCTL	protein_coding	4.15366e-12	3.52821e-09	0.00805706	-6.95553	-124.115
AC107081.1	AC107081.1	lncRNA	0.000100387	0.0056255	0.00805236	-6.95637	-124.187
HIC1	HIC1	protein_coding	5.37157e-08	1.2564e-05	0.00803506	-6.95947	-124.455
AC008115.3	AC008115.3	lncRNA	0.000577723	0.0199916	0.00801704	-6.96271	-124.734
AC107068.1	AC107068.1	lncRNA	2.84141e-05	0.00220469	0.0079254	-6.9793	-126.177
AF131216.1	AF131216.1	lncRNA	1.89784e-06	0.000271055	0.00790287	-6.98341	-126.536
RNASEK-C17orf49	RNASEK-C17orf49	protein_coding	0.00193454	0.0459141	0.00786507	-6.99032	-127.144
PLOD3	PLOD3	protein_coding	2.40802e-06	0.00031855	0.00786152	-6.99098	-127.202
PEX12	PEX12	protein_coding	9.6532e-05	0.00552457	0.00785694	-6.99182	-127.276
CAPS	CAPS	protein_coding	1.82273e-05	0.00155646	0.00784979	-6.99313	-127.392
SLC9A9	SLC9A9	protein_coding	4.39216e-05	0.00316451	0.00778696	-7.00472	-128.42
BTG3-AS1	BTG3-AS1	lncRNA	0.00165947	0.0417819	0.00773919	-7.0136	-129.213
UBL7-AS1	UBL7-AS1	lncRNA	3.91722e-05	0.00288676	0.00767324	-7.02595	-130.323
FAM72A	FAM72A	protein_coding	1.07672e-06	0.000170365	0.00760249	-7.03931	-131.536
AL603756.1	AL603756.1	lncRNA	7.14769e-05	0.00441979	0.00747586	-7.06354	-133.764
ADAT3	ADAT3	protein_coding	0.00024342	0.0108586	0.00745701	-7.06719	-134.102
MSS51	MSS51	protein_coding	6.59208e-05	0.00417214	0.00743661	-7.07114	-134.47
NOMO3	NOMO3	protein_coding	0.00172145	0.0427435	0.00742835	-7.07274	-134.619
AL162595.1	AL162595.1	lncRNA	0.00127598	0.0347857	0.00732059	-7.09382	-136.601
ATP2B1-AS1	ATP2B1-AS1	lncRNA	7.85953e-11	4.41161e-08	0.00722404	-7.11298	-138.427
AC232271.1	AC232271.1	lncRNA	7.41861e-05	0.00453519	0.00721395	-7.11499	-138.62
MST1	MST1	protein_coding	8.72837e-05	0.00515997	0.00719629	-7.11853	-138.96
LNP1	LNP1	protein_coding	0.00142861	0.0378594	0.00717842	-7.12212	-139.306
NUDT12	NUDT12	protein_coding	0.00135339	0.0362829	0.00714355	-7.12914	-139.986
AC011466.1	AC011466.1	lncRNA	0.001416	0.0376489	0.00713798	-7.13027	-140.096
ALG14	ALG14	protein_coding	0.00145495	0.0383058	0.00713159	-7.13156	-140.221
AC005324.3	AC005324.3	protein_coding	0.000619328	0.0208063	0.00709752	-7.13847	-140.894
AL133215.2	AL133215.2	lncRNA	0.000374566	0.0146726	0.00708021	-7.14199	-141.239
AL354740.1	AL354740.1	lncRNA	9.25618e-07	0.000154006	0.00705513	-7.14711	-141.741
ACER2	ACER2	protein_coding	5.01827e-06	0.000574396	0.00705123	-7.14791	-141.819
SRP14-AS1	SRP14-AS1	lncRNA	0.000483164	0.0176431	0.0070402	-7.15017	-142.041
SENCR	SENCR	lncRNA	5.86439e-05	0.00390094	0.0069993	-7.15857	-142.871
AC024257.3	AC024257.3	lncRNA	4.89994e-05	0.00339399	0.0069714	-7.16434	-143.443
TMED2-DT	TMED2-DT	lncRNA	1.0692e-05	0.00105864	0.00694977	-7.16882	-143.89
SLC16A5	SLC16A5	protein_coding	0.000271979	0.0116799	0.00687881	-7.18363	-145.374
AL365356.1	AL365356.1	lncRNA	0.00163967	0.0414583	0.00687703	-7.184	-145.412
RDH10	RDH10	protein_coding	0.000257594	0.0111756	0.00682963	-7.19398	-146.421
AL590226.1	AL590226.1	lncRNA	0.000761911	0.0239698	0.00682119	-7.19576	-146.602
AMT	AMT	protein_coding	1.3711e-06	0.000214837	0.0068075	-7.19866	-146.897
SLC22A18	SLC22A18	protein_coding	0.000577357	0.0199916	0.00679677	-7.20093	-147.129
FAM180B	FAM180B	protein_coding	0.00158247	0.0404747	0.00676463	-7.20777	-147.828
AC021321.2	AC021321.2	lncRNA	0.000207839	0.00983668	0.00668823	-7.22416	-149.516
ANTKMT	ANTKMT	protein_coding	0.000720711	0.0231545	0.00663672	-7.23531	-150.677
SLC16A10	SLC16A10	protein_coding	1.84107e-05	0.00156384	0.00663305	-7.23611	-150.76
PDZD2	PDZD2	protein_coding	7.72419e-07	0.000134044	0.00661856	-7.23927	-151.09
AC097634.1	AC097634.1	lncRNA	0.000152737	0.00790074	0.00660878	-7.2414	-151.314
AC005480.1	AC005480.1	lncRNA	3.99883e-06	0.000485242	0.00660545	-7.24213	-151.39
TYMP	TYMP	protein_coding	0.000328072	0.0132701	0.0065385	-7.25683	-152.94
AF235103.3	AF235103.3	lncRNA	3.14863e-06	0.000393921	0.00649005	-7.26755	-154.082
ZDHHC23	ZDHHC23	protein_coding	0.0014435	0.0381286	0.00639816	-7.28813	-156.295
C7orf25	C7orf25	protein_coding	0.000338321	0.0135488	0.00638873	-7.29026	-156.526
AL162171.3	AL162171.3	lncRNA	0.00103699	0.0299392	0.00633529	-7.30237	-157.846
AC095057.3	AC095057.3	lncRNA	0.000211121	0.00996283	0.00632955	-7.30368	-157.989
NCK1-DT	NCK1-DT	lncRNA	0.00020175	0.00966186	0.00632756	-7.30414	-158.039
DERPC	DERPC	protein_coding	1.81345e-06	0.000262188	0.00632328	-7.30511	-158.146
ANKDD1A	ANKDD1A	protein_coding	0.000138965	0.00736843	0.006285	-7.31387	-159.109
AL031123.5	AL031123.5	lncRNA	0.000429048	0.0161579	0.00628415	-7.31407	-159.131
GPR82	GPR82	protein_coding	0.000273772	0.0116895	0.00624226	-7.32372	-160.199
TYRO3	TYRO3	protein_coding	0.000272115	0.0116799	0.00622929	-7.32672	-160.532
CHRNB1	CHRNB1	protein_coding	4.59591e-10	2.00469e-07	0.00617328	-7.33975	-161.989
OMD	OMD	protein_coding	0.00014141	0.00741456	0.00614542	-7.34627	-162.723
VN1R1	VN1R1	protein_coding	0.00090847	0.0272018	0.00607049	-7.36397	-164.731
AC007066.2	AC007066.2	lncRNA	0.000177411	0.00886452	0.00603065	-7.37347	-165.82
STXBP1	STXBP1	protein_coding	1.36468e-05	0.0012805	0.00600053	-7.3807	-166.652
DOK1	DOK1	protein_coding	1.62154e-09	6.38292e-07	0.00595272	-7.39224	-167.991
ZNF341	ZNF341	protein_coding	4.8185e-06	0.000555469	0.00594446	-7.39424	-168.224
PRELID3A	PRELID3A	protein_coding	0.000601419	0.0204343	0.00592848	-7.39812	-168.677
AL031432.4	AL031432.4	lncRNA	3.58749e-08	9.19023e-06	0.00589251	-7.4069	-169.707
NT5M	NT5M	protein_coding	3.8156e-05	0.00283778	0.00588424	-7.40893	-169.945
IFI27L2	IFI27L2	protein_coding	0.000778177	0.0243391	0.0057567	-7.44054	-173.711
BHLHB9	BHLHB9	protein_coding	0.000846556	0.0257784	0.00573226	-7.44668	-174.451
LINC01504	LINC01504	lncRNA	3.01006e-05	0.00231331	0.0057298	-7.4473	-174.526
MPV17L	MPV17L	protein_coding	0.000395425	0.015304	0.00566572	-7.46352	-176.5
STPG1	STPG1	protein_coding	7.30964e-07	0.000131078	0.00557217	-7.48755	-179.463
AL512791.2	AL512791.2	lncRNA	9.75114e-05	0.00556091	0.00555511	-7.49197	-180.015
NDFIP2	NDFIP2	protein_coding	0.00115261	0.0327501	0.00552544	-7.49969	-180.981
KMO	KMO	protein_coding	1.73077e-06	0.000253935	0.00552296	-7.50034	-181.062
SMIM13	SMIM13	protein_coding	2.19699e-14	3.9397e-11	0.00545924	-7.51708	-183.176
AL645728.1	AL645728.1	lncRNA	1.62816e-05	0.00142037	0.00538628	-7.5365	-185.657
ST3GAL6	ST3GAL6	protein_coding	0.000705931	0.0230162	0.0053412	-7.54862	-187.224
AL360181.3	AL360181.3	protein_coding	0.000159838	0.0081376	0.0053294	-7.55181	-187.638
GPR153	GPR153	protein_coding	4.17952e-05	0.00303844	0.00532791	-7.55221	-187.691
AC026979.2	AC026979.2	lncRNA	0.000590447	0.0202749	0.00532737	-7.55236	-187.71
AC135782.3	AC135782.3	lncRNA	0.0021121	0.0486264	0.00525836	-7.57117	-190.173
RHEBL1	RHEBL1	protein_coding	0.000231152	0.0105855	0.00523577	-7.57738	-190.994
ZNF382	ZNF382	protein_coding	1.45611e-07	3.13336e-05	0.00522728	-7.57972	-191.304
IQCK	IQCK	protein_coding	4.76662e-06	0.000553442	0.00519861	-7.58766	-192.359
LRFN3	LRFN3	protein_coding	0.00124158	0.0341944	0.00518832	-7.59052	-192.74
AC067968.1	AC067968.1	protein_coding	5.51448e-06	0.00060543	0.0051798	-7.59289	-193.058
GTF2H5	GTF2H5	protein_coding	4.31251e-05	0.00312106	0.00511521	-7.61099	-195.495
AL512306.2	AL512306.2	lncRNA	0.0020553	0.0480035	0.00492355	-7.66609	-203.106
EPOR	EPOR	protein_coding	0.00147693	0.0387579	0.00490531	-7.67144	-203.861
AL358115.1	AL358115.1	lncRNA	4.60789e-06	0.000542823	0.00489309	-7.67504	-204.37
AL118558.3	AL118558.3	lncRNA	9.41714e-06	0.000949896	0.0048823	-7.67822	-204.822
OSER1-DT	OSER1-DT	lncRNA	1.47392e-10	7.20838e-08	0.00486527	-7.68327	-205.539
MCPH1-AS1	MCPH1-AS1	lncRNA	1.75006e-05	0.00151039	0.00485319	-7.68685	-206.05
CCDC168	CCDC168	protein_coding	3.98428e-05	0.00290961	0.00477355	-7.71072	-209.488
NLRP12	NLRP12	protein_coding	0.000798671	0.024788	0.00476766	-7.7125	-209.747
CHKB-CPT1B	CHKB-CPT1B	protein_coding	2.6936e-06	0.000350581	0.00474116	-7.72055	-210.919
FZD3	FZD3	protein_coding	0.00158002	0.0404747	0.0047154	-7.72841	-212.071
TMEM254	TMEM254	protein_coding	4.90632e-07	9.42655e-05	0.00468257	-7.73848	-213.558
AL390728.6	AL390728.6	lncRNA	1.6682e-06	0.000249287	0.00467085	-7.7421	-214.094
NAT1	NAT1	protein_coding	2.36071e-06	0.000314872	0.00466205	-7.74482	-214.498
AC007431.1	AC007431.1	lncRNA	0.000173739	0.00870799	0.00459614	-7.76536	-217.574
C4orf33	C4orf33	protein_coding	8.27348e-07	0.000140553	0.00457905	-7.77073	-218.386
MYLK-AS1	MYLK-AS1	lncRNA	5.40944e-06	0.00060068	0.00457869	-7.77085	-218.403
MINAR1	MINAR1	protein_coding	0.000953099	0.0280754	0.0045617	-7.77621	-219.216
TRG-AS1	TRG-AS1	lncRNA	4.60483e-06	0.000542823	0.00455224	-7.77921	-219.672
TEF	TEF	protein_coding	1.60238e-05	0.00141098	0.00454815	-7.7805	-219.869
BBS10	BBS10	protein_coding	4.69284e-06	0.000548825	0.00452953	-7.78642	-220.773
CHRNB4	CHRNB4	protein_coding	0.000721651	0.0231545	0.00450031	-7.79576	-222.207
PIGV	PIGV	protein_coding	4.98377e-08	1.20049e-05	0.00447909	-7.80258	-223.259
CNIH4	CNIH4	protein_coding	1.72183e-11	1.2082e-08	0.00446596	-7.80681	-223.916
HSDL1	HSDL1	protein_coding	9.07516e-19	1.46464e-14	0.00443814	-7.81583	-225.319
AP003717.4	AP003717.4	lncRNA	1.23846e-05	0.00118973	0.004367	-7.83914	-228.99
VANGL2	VANGL2	protein_coding	3.75261e-05	0.00280386	0.00435229	-7.84401	-229.764
TLR7	TLR7	protein_coding	0.000238905	0.0107701	0.0043379	-7.84879	-230.526
AC092821.3	AC092821.3	lncRNA	1.57123e-05	0.0013933	0.00430918	-7.85837	-232.063
BIRC3	BIRC3	protein_coding	0.00021246	0.00999675	0.00428862	-7.86527	-233.175
POMGNT2	POMGNT2	protein_coding	0.000181422	0.00895406	0.00422646	-7.88634	-236.605
SCML1	SCML1	protein_coding	7.2308e-05	0.00445412	0.00422454	-7.88699	-236.712
AC064836.3	AC064836.3	lncRNA	9.92431e-07	0.000163437	0.00420402	-7.89402	-237.868
EVA1B	EVA1B	protein_coding	1.90327e-05	0.00159984	0.00410243	-7.9293	-243.758
AC092718.8	AC092718.8	protein_coding	1.65117e-06	0.000249049	0.00405611	-7.94569	-246.542
SURF2	SURF2	protein_coding	2.65323e-06	0.000348134	0.00403166	-7.95441	-248.037
ANXA1	ANXA1	protein_coding	0.00200331	0.0471991	0.00402253	-7.95768	-248.6
TTC30A	TTC30A	protein_coding	0.000332534	0.0134014	0.00402231	-7.95776	-248.614
NAXD	NAXD	protein_coding	1.14042e-05	0.00111547	0.00396569	-7.97821	-252.163
ALOX12-AS1	ALOX12-AS1	lncRNA	1.63709e-08	4.71803e-06	0.0039543	-7.98236	-252.889
TEFM	TEFM	protein_coding	1.01533e-11	7.80308e-09	0.00395139	-7.98342	-253.075
ADPRH	ADPRH	protein_coding	2.66636e-05	0.00209914	0.00394585	-7.98545	-253.431
SH2D2A	SH2D2A	protein_coding	0.00063639	0.0211396	0.00389641	-8.00364	-256.646
PHLDB1	PHLDB1	protein_coding	1.72723e-08	4.89048e-06	0.00379936	-8.04003	-263.202
CROT	CROT	protein_coding	7.89677e-09	2.60094e-06	0.00376972	-8.05133	-265.271
TMEM121B	TMEM121B	protein_coding	9.3765e-06	0.000949896	0.00375843	-8.05565	-266.069
TCTE3	TCTE3	protein_coding	4.1819e-08	1.0226e-05	0.00368617	-8.08366	-271.285
LINC00265	LINC00265	lncRNA	7.09096e-07	0.000130047	0.00367434	-8.0883	-272.158
ALG6	ALG6	protein_coding	3.2011e-07	6.3781e-05	0.00365409	-8.09627	-273.666
ZNF790-AS1	ZNF790-AS1	lncRNA	3.75478e-08	9.46851e-06	0.0036418	-8.10113	-274.59
SOX7	SOX7	protein_coding	0.000503834	0.0180697	0.00362265	-8.10874	-276.041
THTPA	THTPA	protein_coding	6.71983e-08	1.50627e-05	0.00360736	-8.11484	-277.211
CCDC121	CCDC121	protein_coding	4.59555e-09	1.63211e-06	0.00360167	-8.11712	-277.649
AC087623.2	AC087623.2	lncRNA	1.81241e-07	3.84876e-05	0.00353559	-8.14383	-282.838
SEC22A	SEC22A	protein_coding	3.2161e-11	2.07619e-08	0.00351876	-8.15072	-284.191
MAD2L1BP	MAD2L1BP	protein_coding	9.65426e-11	5.19367e-08	0.00349634	-8.15994	-286.013
AC124312.3	AC124312.3	lncRNA	9.61853e-05	0.00552457	0.00348163	-8.16602	-287.222
ZNF135	ZNF135	protein_coding	1.56923e-05	0.0013933	0.00335215	-8.2207	-298.316
ZDBF2	ZDBF2	protein_coding	0.0018794	0.0454067	0.0033341	-8.22848	-299.931
FAM83D	FAM83D	protein_coding	6.6125e-15	1.52456e-11	0.0032817	-8.25134	-304.72
AP000866.6	AP000866.6	lncRNA	1.51261e-08	4.43853e-06	0.00321513	-8.28091	-311.029
BPHL	BPHL	protein_coding	2.09848e-06	0.000287012	0.00321438	-8.28124	-311.102
MIR133A1HG	MIR133A1HG	lncRNA	1.78896e-09	6.87428e-07	0.00316395	-8.30406	-316.06
TMEM260	TMEM260	protein_coding	1.43815e-14	2.90129e-11	0.00312376	-8.3225	-320.127
GOLGA8B	GOLGA8B	protein_coding	5.87353e-05	0.00390094	0.00307885	-8.34339	-324.797
GLIDR	GLIDR	lncRNA	0.00145364	0.0383058	0.00307412	-8.34561	-325.296
PHETA1	PHETA1	protein_coding	7.45263e-07	0.000132174	0.0030615	-8.35155	-326.638
AP001412.1	AP001412.1	lncRNA	2.3005e-08	6.29286e-06	0.00302375	-8.36945	-330.715
TSHR	TSHR	protein_coding	0.000241162	0.0108114	0.00293005	-8.41486	-341.291
AC092164.1	AC092164.1	lncRNA	1.51131e-08	4.43853e-06	0.00292325	-8.41821	-342.085
MOSMO	MOSMO	protein_coding	6.84374e-10	2.90661e-07	0.00281392	-8.4732	-355.376
MINDY4	MINDY4	protein_coding	3.56959e-08	9.19023e-06	0.00281388	-8.47322	-355.381
AL355297.3	AL355297.3	lncRNA	4.86688e-05	0.00339399	0.00280856	-8.47596	-356.055
VNN1	VNN1	protein_coding	5.434e-06	0.00060068	0.00276964	-8.49609	-361.058
MTURN	MTURN	protein_coding	1.01987e-05	0.00102234	0.00273953	-8.51185	-365.026
SERPING1	SERPING1	protein_coding	0.00111822	0.0320548	0.00270697	-8.52911	-369.417
ZNF492	ZNF492	protein_coding	6.37896e-05	0.00407079	0.00243779	-8.68021	-410.208
BCAT2	BCAT2	protein_coding	3.66095e-14	4.55223e-11	0.00206094	-8.92248	-485.215
TVP23B	TVP23B	protein_coding	3.85401e-15	1.12694e-11	0.002016	-8.95429	-496.031
RTN4R	RTN4R	protein_coding	4.18963e-15	1.12694e-11	0.00196583	-8.99064	-508.69
ELOVL2	ELOVL2	protein_coding	4.4468e-05	0.00318964	0.00180567	-9.11325	-553.811
SMC1B	SMC1B	protein_coding	3.6422e-07	7.16848e-05	0.00168003	-9.2173	-595.229
SOCS6	SOCS6	protein_coding	2.44464e-16	1.9727e-12	0.00165087	-9.24256	-605.742
C18orf54	C18orf54	protein_coding	2.65483e-14	4.28464e-11	0.00134957	-9.53328	-740.975
AC093512.2	AC093512.2	protein_coding	3.10256e-15	1.12694e-11	0.00112723	-9.793	-887.127
AP000944.5	AP000944.5	protein_coding	1.11918e-09	4.51562e-07	4.78843e-06	-17.672	-208837
LINC02803	LINC02803	lncRNA	1.30591e-08	4.0531e-06	3.423e-06	-18.1563	-292141
MDFI	MDFI	protein_coding	9.9417e-10	4.11408e-07	1.82144e-06	-19.0665	-549017
SH3BP4	SH3BP4	protein_coding	3.41555e-09	1.28194e-06	1.26432e-06	-19.5932	-790941
AL033519.5	AL033519.5	lncRNA	8.0788e-16	4.34612e-12	1.15086e-06	-19.7289	-868916
KLHDC7B	KLHDC7B	protein_coding	2.4084e-11	1.61955e-08	1e-06	-19.9316	-1000000
TMEM163	TMEM163	protein_coding	3.87473e-10	1.7867e-07	1e-06	-19.9316	-1000000
TNR	TNR	protein_coding	4.1337e-10	1.85316e-07	1e-06	-19.9316	-1000000

## Sheet: Supplementary Table 6
Supplementary Table 6: Enriched functional annotations and gene sets based on the the NBDG-low differential transcript expression profile.
Category	ID	Name	Source	p-value	q-value Bonferroni	q-value FDR B&H	q-value FDR B&Y	Hit Count in Query List	Hit Count in Genome	Hit in Query List
Coexpression	M42508	HOUNKPE_HOUSEKEEPING_GENES	MSigDB C2: CGP Curated Gene Sets (v7.5.1)	4.081e-37	4.82e-33	4.82e-33	4.797e-32	201	1129	ZRSR2,SMC1A,MAX,MAZ,MBD1,BAP1,ADH5,AKT1,STK24,ACAD9,PHRF1,KHSRP,ARF4,NOP14,GET3,SSNA1,CCAR2,EIF3A,EIF3B,RERE,EIF3G,SRSF9,SNX3,NACA,BAG1,HNRNPM,NAP1L1,NCL,LDB1,MBD2,ANKRD52,NUMA1,BAZ1B,POLE3,SART1,MRPL39,FAM50A,PAFAH1B2,PCSK7,PCBP1,PCBP2,CDC42,CDKN1B,CFL1,SRSF11,TERF2IP,SCAF1,RBM25,AP2M1,CUEDC2,TMEM259,PIN1,STRN4,TSR3,BRMS1,STX8,COMT,POLD2,ZC3H18,SYF2,PAF1,CRK,PPP6C,PPT1,PRCC,CSNK1D,CSNK1G2,MARCHF…
Coexpression	16872506-SuppTable1	Human Leukemia_Yukinawa06_2000genes	GeneSigDB	4.219e-31	4.983e-27	2.492e-27	2.48e-26	228	1504	MKKS,ABCB7,ACLY,MBD1,ACTG1,MFGE8,AKT1,TAGLN2,UXT,ALDOA,ANXA1,PLEKHA4,DGKZ,ARF4,SCRN2,ARHGDIA,MRPL15,CNIH4,MRPS34,EIF3B,SRSF9,EDF1,MYH9,ATP6V0B,MYL6,NACA,HNRNPM,LPCAT4,NAP1L1,BCL2L2,BCR,NDUFC1,NDUFC2,RPL10A,TSC22D1,SQSTM1,TCEAL8,CAPN1,OAZ1,RPL14,SERPINH1,SART1,ARHGEF1,CD81,TMSB10,NOSTRIN,PCBP1,PCBP2,LRRFIP2,CDK9,CDKN1B,CFL1,CHD4,RPL23,PPIG,CUEDC2,CLTA,SNX8,PLEC,TOMM7,GNL3L,COMT,NOP53,COX4I1,POLD2,…
Coexpression	M40038	BUSSLINGER_DUODENAL_IMMUNE_CELLS	MSigDB C8: Cell Type Signatures (v7.5.1)	6.491e-30	7.667e-26	2.556e-26	2.544e-25	162	910	MBP,ACTG1,KMT2A,ANXA1,MSN,ARHGDIA,EIF3G,MYH9,MYL6,MYO5A,NAP1L1,NCL,IL18RAP,RPL10A,NFKBIA,HERC1,MBD2,H1-10,CAPZA1,OAZ1,RPL14,SH2D2A,PSTPIP1,ARHGEF1,CD53,CD81,TMSB10,SEPTIN7,PCBP1,CDC42,LRRFIP1,CFL1,CHD2,CHD4,TERF2IP,RPL23,PPIG,TRIR,ZNF655,PIP4K2A,CCR6,LBHD1,TOMM7,NOP53,GMFG,PCED1B,PPT1,ITSN2,DEF6,PPP1R16B,CTBP1,PKN1,CTSW,CCDC69,GIT2,PITPNC1,PTGER2,PTMA,PTPN6,WDR1,FERMT3,RALGDS,RAP1B,REST,ARPC3,EEF…
Coexpression	M40023	BUSSLINGER_GASTRIC_IMMUNE_CELLS	MSigDB C8: Cell Type Signatures (v7.5.1)	2.525e-28	2.982e-24	7.456e-25	7.422e-24	220	1491	MBP,TTC14,KMT2A,STK24,ANXA1,BIRC3,FAS,MSN,ZBTB44,ANKRD11,MYH9,SNX3,ATRX,MYO5A,NAP1L1,IL18RAP,RPL10A,BST2,NFKBIA,HERC1,MBD2,CAPZA1,NUMA1,BAZ1B,OAZ1,RPL14,SH2D2A,PSTPIP1,CD27,ARHGEF1,NEMF,CD53,CD81,TMSB10,SCAF11,LRBA,SEPTIN7,PCBP1,CDC42,LRRFIP1,CDKN1B,CDK17,CFL1,CHD2,TERF2IP,RPL23,PPIG,PIK3R1,ZNF655,PIP4K2A,SELENOF,BOD1L1,CCR6,QKI,TOMM7,PNN,IFFO1,NOP53,GMFG,PCED1B,NCOR1,PPT1,CSNK1G2,ITSN2,DEF6,PPP1…
Coexpression	17676974-TableS2	Mouse StemCell_Chambers07_1521genes	GeneSigDB	4.057e-25	4.791e-21	9.583e-22	9.539e-21	168	1059	MBD1,ABHD6,REXO1,DGKZ,DENND1A,SSNA1,ANTKMT,MRPS34,EIF3G,EDF1,MYH9,ATP6V0B,NUBP1,TMEM80,LDB1,NFKB2,NFKBIA,AP1G2,TRIM41,HIP1R,CASP6,RPL14,PSTPIP1,SART1,CDK5,CUEDC2,CLCN5,PRPF40B,CLK3,PIN1,DDX54,MAP4K4,TECPR1,BRMS1,FAM193B,DDX49,COMT,COX4I1,GDPD3,COX7C,FBXL15,APBA3,THTPA,ZC3H18,GTF2IRD1,PPOX,NCOR1,NCOR2,CSNK1G2,PRIM1,PRKAB1,CYHR1,SAFB2,PKN1,GPSM1,MLEC,DHX38,PSMB6,PSMD3,GIT2,SREK1,PITPNC1,DCTN1,RBM19…
Coexpression	M5611	PUJANA_BRCA1_PCC_NETWORK	MSigDB C2: CGP Curated Gene Sets (v7.5.1)	1.133e-23	1.338e-19	1.914e-20	1.905e-19	221	1624	NAT1,ABCB7,ACLY,SMC1A,MAX,MAZ,SPC25,MCM2,MFAP1,STK24,RECK,GEMIN2,IFT20,PARG,AGPS,FAS,KHSRP,NOP14,EIF3B,SRSF9,MYB,EED,RNGTT,NACA,BAG1,HNRNPM,NAP1L1,NCL,SAP30,RPL10A,BRCA2,BTK,AP1G2,MBD2,CNOT3,NRL,CAPZA1,BAZ1B,RPL14,POLE3,SLC16A5,CD27,ARHGEF1,PAFAH1B2,CD40,CDK11B,PCBP1,CETN3,SRSF11,RCC1,CHD4,CREBZF,RPL23,PPIG,PIK3CB,ATAD2B,SELENOF,COL10A1,DDX49,PNN,IFFO1,POLD2,GOSR1,POU5F1,RWDD3,TRAF4,RSAD2,PPP6C,C…
Coexpression	M11197	HSIAO_HOUSEKEEPING_GENES	MSigDB C2: CGP Curated Gene Sets (v7.5.1)	1.273e-23	1.503e-19	1.914e-20	1.905e-19	89	399	MAZ,ACTG1,TAGLN2,ALDOA,FAS,ARF4,MSN,BECN1,MYH9,NACA,NAP1L1,NCL,RPL10A,SQSTM1,NFKBIA,CAPZA1,OAZ1,RPL14,CD81,TMSB10,PCBP2,CFL1,CHI3L2,RPL23,CLTA,COMT,COX4I1,COX7C,NCOR2,TRAF4,CST3,EIF4A3,PSMB6,PTMA,PTPN6,RAC1,EEF1D,EEF2,EIF4G2,RPL4,RPL7,RPL7A,RPL8,RPL13,RPL17,RPL18A,RPL19,RPL27A,RPL36AL,RPL38,RPLP2,RPS6,RPS8,RPS15,RPS19,RPS25,IFITM3,SET,FNTA,ANP32B,SLC6A8,FTH1,SNRNP70,SSB,SSR2,RFTN1,OS9,GNAS,GNB1,C…
Coexpression	17023574-TableS1	Human BoneMarrow_Zhan07_2181genes	GeneSigDB	1.296e-23	1.531e-19	1.914e-20	1.905e-19	224	1657	ZNF93,DNAJC19,MCC,ACTG1,CHIC1,MFAP1,KMT2A,PIP4K2B,UXT,ALDOA,GEMIN2,HIPK2,ZBTB26,ZBTB44,NOP14,EIF3B,EIF3G,BECN1,EDF1,RNGTT,MYL6,BAG1,HNRNPM,NAP1L1,TMEM80,BID,RPL10A,NFE2L1,BST2,HERC1,TMEM50B,PGBD2,H1-10,YBEY,CAPN1,RPL14,USP6,PABPC3,CD53,TMSB10,ARHGEF2,PCBP2,CFL1,CHD4,SOCS6,PPIG,GRHPR,ZNF655,HS6ST1,MIOS,MED26,ZDHHC13,MRM2,TOMM7,PNN,NOP53,COX4I1,COX7C,TMEM87A,NCOR2,PPP2R5D,PPP6C,PDP1,MARCHF5,ITSN2,C…
Coexpression	17210682-SuppTable3	Human Colon_Grade07_1102genes	GeneSigDB	5.661e-23	6.686e-19	7.429e-20	7.395e-19	139	833	ABCA2,ACTG1,AXIN1,MFGE8,HYAL3,TAGLN2,RSPH9,AMPD3,AGPS,KHSRP,ARHGDIA,GET3,SSNA1,MYH9,MYL6,HNRNPM,NCL,RPL10A,AP1G2,BRAT1,TMEM50B,PLOD3,OAZ1,RPL14,ARHGEF1,PABPC3,TMSB10,PCBP1,PCBP2,RCC1,GRHPR,IQCK,BRMS1,GNL3L,PNN,NOP53,POLD2,COX7C,LRRC58,GTF2IRD1,PPP4C,IQCB1,PKN1,MAPK13,MLEC,EIF4A3,PSMB7,DCTN1,PTMA,RAD23A,TRIM68,ARPC3,PALB2,RFWD3,EEF1D,EEF2,DAZAP1,EIF4B,EIF5A,ALYREF,RPL7,RPL8,RPL13,RPL18A,RPL19,RPL2…
Coexpression	17660535-TableS4b	Mouse InnerEar_Sajan08_2230genes	GeneSigDB	1.827e-22	2.158e-18	2.158e-19	2.148e-18	248	1948	MAFG,ABCB7,ACLY,SPC25,ADH5,ADPRH,PIP5K1B,AKT1,NLGN2,ALDOA,ACAD9,ATP6V1E2,NIPSNAP1,PLEKHA4,GET3,EDF1,ATP6V0B,RNGTT,ATRX,CDS2,BAG1,NAP1L1,NDUFC1,TSC22D1,LDB1,PER2,VNN1,NFKB2,AP1G2,TRIM41,HIP1R,BAZ1B,RPL14,SERPINH1,SART1,MRPL39,TMSB10,CDK11B,LRBA,PCBP2,SDHAF1,CYTH2,PFKL,PPIG,CUEDC2,PRPF40B,ASB8,ATAD2B,NTN1,PLCD1,MED26,MAP4K4,CHAC1,BRMS1,MIER2,STX8,CHST10,LNX2,COMT,EFHD2,PAF1,GTF2IRD1,NCOR1,RSAD2,PPT…
Coexpression	M9585	PUJANA_ATM_PCC_NETWORK	MSigDB C2: CGP Curated Gene Sets (v7.5.1)	3.784e-21	4.469e-17	4.063e-18	4.044e-17	192	1395	NAT1,ABCB7,SMC1A,MAX,MCC,MCM2,MDFI,RECK,AMPD3,GEMIN2,IFT20,IKBKG,FAS,NOP14,MARCHF3,SRSF9,EED,RNGTT,ZNF862,NACA,HNRNPM,NAP1L1,SNAP23,NCL,TNFRSF10D,SAP30,BID,RPL10A,BTK,AP1G2,MBD2,CNOT3,CAPZA1,BAZ1B,RPL14,POLE3,SLC16A5,ARHGEF1,CD40,CD53,SCAF11,CDK11B,PCBP1,LRRFIP1,SRSF11,RCC1,CREBZF,RPL23,PPIG,SELENOF,COL10A1,PNN,IFFO1,GOSR1,GMFG,POU5F1,RWDD3,RSAD2,CSNK1G2,ZNF516,EIF5B,PKN1,CUX1,KNTC1,SETD1A,ZNF337…
Coexpression	M5797	GSE9006_TYPE_1_VS_TYPE_2_DIABETES_PBMC_AT_DX_UP	MSigDB C7: Immunologic Signatures (v7.5.1)	3.332e-20	3.935e-16	3.279e-17	3.264e-16	56	200	DGKZ,ANTKMT,SRSF9,EDF1,HNRNPM,LPCAT4,NDUFC1,CNOT3,SART1,ARHGEF1,CD81,CDK9,CFL1,TMEM259,PIN1,TSR3,BRMS1,POLD2,APBA3,PAF1,PRCC,SAFB2,PTMA,PTPN6,AP5Z1,AURKAIP1,RALGDS,E4F1,EEF1D,DAZAP1,RASGRP2,CDK2AP2,RPLP2,MRPL12,FABP5,SAFB,SIPA1,KLF13,SMARCD2,SNRNP70,GCDH,SSRP1,STARD3,ERP29,CCDC85B,HTRA2,GPS2,GSN,CDC37,CORO1A,GTF2H4,TKT,ILKAP,PDAP1,IMPDH2,MARCKSL1
Coexpression	M12921	BLALOCK_ALZHEIMERS_DISEASE_UP	MSigDB C2: CGP Curated Gene Sets (v7.5.1)	5.059e-20	5.975e-16	4.596e-17	4.575e-16	215	1671	MAFG,ABCA2,ZRSR2,RBM10,SMC1A,MAX,MAZ,MBP,MC1R,MFAP1,KMT2A,AMPD3,ANXA1,PPFIBP2,HIPK2,KHSRP,NOP14,IRS2,EIF3B,EDF1,RNGTT,BAG1,HNRNPM,NAIP,NAP1L1,BCAT2,SAP30,PER2,NFE2L1,SPHK1,NFKBIA,SERPING1,H1-10,PLOD3,MAP3K14,NUMA1,HIP1R,CASP6,CTDSP1,SART1,FAM50A,PABPC3,KCNK10,CDK11B,PDCL,LRRFIP1,LRRFIP2,CENPB,CHD2,PPIG,PIP4K2A,PLEC,TSR3,QKI,GGPS1,COG4,PML,ZNF473,COMT,NOP53,GOSR1,POLRMT,APBA3,SYF2,NFE2L3,NCOR2,PPP…
Coexpression	17210682-SuppTable2	Human Colon_Grade07_1950genes	GeneSigDB	8.136e-19	9.61e-15	6.864e-16	6.833e-15	200	1549	MAFG,ABCA2,RBM10,SMC1A,ACTG1,AXIN1,ADH5,MFGE8,KMT2A,AKT1,TAGLN2,STK24,AMPD3,HIPK2,ZDBF2,AGPS,KHSRP,SPTBN4,ARHGDIA,GET3,RERE,MYL6,HNRNPM,NCL,BID,RPL10A,BPHL,TMTC3,AP1G2,BRAT1,AP3D1,TMEM50B,PLOD3,CAPZA1,OAZ1,RPL14,SH2D2A,CCDC34,ARHGEF1,PABPC3,CD81,TMSB10,ARHGEF2,PCBP1,PCBP2,CDK17,CENPB,RCC1,CHD4,PFKL,LRFN4,VKORC1,CUEDC2,GRHPR,CCR6,IQCK,BRMS1,MIER2,GNL3L,DDX49,PNN,NOP53,POLD2,NDFIP2,CLIC4,EFHD2,GTF2…
Coexpression	16484322-SuppTable3	Mouse StemCell_Schimmer06_1554genes	GeneSigDB	2.771e-18	3.273e-14	2.182e-15	2.172e-14	174	1291	HDHD3,ABCB7,MAZ,TRIM59,AXIN1,ADH5,ADPRH,MFGE8,PIP5K1B,TAGLN2,ALDOA,AMPD3,ACAD9,HIPK2,MSN,MRPL15,RERE,SNX3,ATP6V0B,BAG1,BCAT2,NCL,LDB1,BRCA2,NFE2L1,SQSTM1,NFKBIA,AP3D1,PLOD3,TRIM41,CAPZA1,CASP6,ATP6V0D1,CD81,TMSB10,SEPTIN7,PCBP2,CDC42,CDK9,MTA2,CENPB,CETN3,PFKL,RPL23,OTUB2,PPIG,GRHPR,PIK3R1,CLTA,DDX54,STRN4,GGPS1,GOSR1,CLIC4,CRK,NCOR1,CROT,PPP4C,PRIM1,PRKAB1,CST3,SAFB2,PRKAG1,EIF5B,CTBP1,DNAJC3,PS…
Coexpression	20460173-ImmPortCD40LandAnti-IgMvsControl	Human Immune_Kong10_2491genes_ImmPort_CD40LandAnti-IgMvsControl	GeneSigDB	9.52e-18	1.124e-13	6.625e-15	6.595e-14	200	1584	TSR2,NAT1,ACLY,SMC1A,ACTG1,MCM2,LAGE3,ADH5,STK24,MPI,DEXI,IFT20,NIPSNAP1,GAS7,FAS,KMO,TP63,RERE,EIF3G,SRSF9,SNX3,TNFSF9,BCAT2,BMP3,TSC22D1,LDB1,VNN2,NFE2L1,BST2,SQSTM1,NFKB2,BTK,NFKBIA,MBD2,CNOT3,CALCB,NTHL1,CAPN1,BAZ1B,OAT,OAZ1,POLE3,ATP6V0D1,CD27,CD40,CD81,LRBA,ARHGEF2,CDK5,CLCN5,GRHPR,PIN1,MIOS,PLEC,PLK3,COG4,PML,BRMS1,STX8,CHST10,TOMM7,COMT,EEF1AKMT3,IFFO1,COX4I1,POLD2,GMFG,CLIC4,TMEM87A,PRIM…
Coexpression	M1865	WANG_TUMOR_INVASIVENESS_UP	MSigDB C2: CGP Curated Gene Sets (v7.5.1)	9.536e-18	1.126e-13	6.625e-15	6.595e-14	77	384	RBM10,SMC1A,ACTG1,ADH5,AGPS,SSNA1,EIF3B,ATP2A1,NACA,BAG1,NAP1L1,NCL,NDUFC2,NFKBIA,AP1G2,RPL14,TMSB10,SEPTIN7,PCBP1,CDC42,TRIR,HS6ST1,PIP4K2A,CLTA,PLCD1,PNN,COX4I1,COX7C,PAF1,NCOR1,EIF5B,SZRD1,PSMD3,RALGDS,UBXN1,ARPC3,TAF3,DAZAP1,ABCE1,EIF4B,EIF4G1,EIF4G2,RPL7,RPL8,RPL18A,RPL19,RPL27A,RPLP2,RPS6,RPS8,FASN,MDP1,IFITM3,ATP5PD,EVL,FN1,CTCF,SSB,BLOC1S1,STAT5A,STK11,PMPCA,RALBP1,LOXL3,GNAS,TKT,BRD4,H3-…
Coexpression	M41667	TRAVAGLINI_LUNG_CAPILLARY_INTERMEDIATE_2_CELL	MSigDB C8: Cell Type Signatures (v7.5.1)	1.01e-16	1.193e-12	6.626e-14	6.595e-13	78	408	TSR2,MBP,MYH9,MYL6,ATRX,BAG1,HNRNPM,NAP1L1,OAZ1,TMSB10,NOSTRIN,SEPTIN7,RPL23,TRIR,TOMM7,COX4I1,GMFG,COX7C,SYF2,EIF5B,SZRD1,CCDC69,DCTN1,PTMA,MTRNR2L8,DYNLRB1,RALA,C1orf54,OPTN,UBL5,SERF2,LHFPL6,RPL27A,IFI27L2,RPL36AL,RPL38,RPLP2,TNIP1,RCSD1,RPS25,IFITM3,ATP5PD,SET,SRSF4,ANP32B,CFAP36,RTF2,CHMP5,C7orf50,LARP7,FTH1,KIF1C,BRK1,C9orf78,BLOC1S1,CHMP2A,RNF115,CCNI,UBE2Q2,GOLGA4,ELOB,GPX1,DYNLT1,ATP5MK,…
Coexpression	M2099	MARTENS_TRETINOIN_RESPONSE_DN	MSigDB C2: CGP Curated Gene Sets (v7.5.1)	6.91e-16	8.161e-12	4.295e-13	4.276e-12	123	839	DNAJC19,MAZ,MC1R,ACTG1,COMTD1,MFAP1,HYAL3,FOXO4,UXT,SMIM19,IFT20,FUOM,SSNA1,ANTKMT,MRPS34,EIF3G,HNRNPM,RPL10A,TRIM41,RPL14,PCBP1,PEX12,ABT1,RPL23,CENPM,ZNF655,DDX49,PNN,COX4I1,POLD2,COX7C,THTPA,ADGRA2,NFE2L3,CSNK1D,SNHG11,IRF2BP1,RSL1D1,GPATCH4,DCAF16,METTL23,PTMA,TRMT10C,RAD23A,SCO2,RAN,CCDC121,E2F1,REST,RFWD3,TEFM,DNAAF2,EIF5A,RPL4,TMEM140,RPL7,RPL7A,SS18L2,RPL17,RPL18A,RPL19,RPL26,FSTL3,MRPL12…
Coexpression	M41703	FAN_OVARY_CL1_GPRC5A_TNFRS12A_HIGH_SELECTABLE_FOLLICLE_STROMAL_CELL	MSigDB C8: Cell Type Signatures (v7.5.1)	7.497e-16	8.855e-12	4.427e-13	4.407e-12	73	380	ACTG1,ARF4,MARCHF3,EIF3A,NACA,HNRNPM,NAP1L1,NCL,RPL10A,BST2,SQSTM1,SERPING1,OAT,RPL14,OGN,ATP6V0D1,LRRFIP2,RBM25,TRIR,NOP53,TMEM87A,MARCHF5,SAFB2,EIF5B,RSL1D1,EIF4A3,GPATCH4,TRMT10C,WDR1,RAN,CHMP4B,EEF2,SBDS,EIF4G2,LHFPL6,RPL4,RPL7A,RPL8,EPS8,DNAJA2,EWSR1,LRRC59,SAFB,TOMM40,SDC2,NOP16,PHLDA1,SRP19,SSB,ST13,C11orf96,CCNI,GNL1,GOLGA4,ELOC,GSN,TIMP1,RNF139,TPT1,TSPYL1,HNRNPA1,HNRNPAB,HNRNPU,UBB,UBC,…
Coexpression	18818702-SuppTable2	Human Leukemia_Murati09_1686genes	GeneSigDB	1.013e-15	1.197e-11	5.698e-13	5.672e-12	149	1107	HDHD3,ABCB7,MAZ,MBP,ACTG1,NDRG3,RAB8A,ARID1B,KMT2A,ABCD1,UXT,STK24,ZBTB26,TMC4,CBX4,FAS,SCRN2,CNIH4,MRPS34,IRS2,EIF3A,EIF3B,SRSF9,MYB,MYO5A,CDS2,NAP1L1,TMEM80,NDUFC1,BIK,TSC22D1,VNN2,PPIL3,NFKBIA,AP1G2,ATP8B3,H1-10,CASP6,RPL14,FAM50A,CD81,LRBA,PCBP2,CENPB,CHD2,CHRNA7,LRFN4,APOO,NOP53,GDPD3,SYF2,ADGRA2,SOGA1,DEF6,MAP2K6,CTSO,CTSW,CUX1,NLRP12,MLEC,WDR55,GIT2,KCTD1,CASZ1,PTGR3,PTMA,PTPN6,CD302,MARCH…
Coexpression	20460173-ImmPortAnti-IgMvsControl	Human Immune_Kong10_1790genes_ImmPort_Anti-IgMvsControl	GeneSigDB	1.21e-15	1.429e-11	6.497e-13	6.467e-12	153	1151	TSR2,ACLY,SMC1A,TAGLN2,IFT20,NIPSNAP1,BIRC3,FAS,TP63,EIF3G,MYB,MYL6,BCAT2,NCL,BCL2L2,BID,VNN2,BST2,SQSTM1,NFKB2,NFKBIA,NTHL1,CAPN1,OAZ1,SH2D2A,POLE3,ATP6V0D1,ARHGEF1,CD53,CD81,LRBA,ARHGEF2,CDC42,LRRFIP1,CDK5,CYTH2,PEX12,RPL23,GRHPR,PIN1,CLTA,MIOS,PLK3,COG4,PML,BRMS1,STX8,TOMM7,EEF1AKMT3,COX4I1,GMFG,CLIC4,TMEM87A,TRAF4,PRIM1,IQCB1,PPP1R16B,DNM3,MAP2K6,CUX1,SETD1A,CNNM2,ECI1,PTPN6,G3BP2,IQSEC1,RCE1…
Coexpression	15474998-tableS1c	Mouse StemCell_Lindmark04_2514genes	GeneSigDB	2.275e-15	2.687e-11	1.168e-12	1.163e-11	225	1950	MCM2,MDFI,ZSWIM1,COMTD1,TRIM59,MFGE8,TAGLN2,ALDOA,ANXA1,ARF4,ARHGDIA,SSNA1,IRS2,EIF3A,EIF3B,EIF3G,ATP2A1,SRSF9,MYH9,SNX3,EED,TNFSF9,HNRNPM,NAP1L1,NUBP1,BCAT2,NDUFC1,BID,RPL10A,LDB1,BTK,NNAT,HERC1,CNOT3,PLOD3,NRL,CAPN1,CAPZA1,BAZ1B,OAT,POLE3,PSTPIP1,MRPL39,ATP6V0D1,FAM50A,ARHGEF1,PAFAH1B2,CD40,CD53,CD81,TMSB10,SCAF11,LRBA,SEPTIN7,TRIM47,PCBP1,PCBP2,CETN3,SRSF11,RCC1,PFKL,ENOPH1,MAP4K4,TOMM7,POLD2,…
Coexpression	M40865	THAKAR_PBMC_INACTIVATED_INFLUENZA_AGE_21_30YO_RESPONDERS_28DY_DN	MSigDB C7: Immunologic Signatures (v7.5.1)	7.328e-15	8.656e-11	3.607e-12	3.59e-11	127	906	MBD1,MBD6,REXO1,AXIN1,EHBP1L1,TP53I13,AKT1,ALDOA,USP36,AMT,IKBKG,GAS7,ANKRD11,HNRNPM,IL18RAP,AP1G2,PPP1R35,BRAT1,MBD2,AP3D1,CAPS,PSTPIP1,ZNF786,SLC22A18,SLC16A5,PCSK7,CDK11B,CDK9,CFL1,CYTH2,PFKL,CREBZF,INIP,TMEM259,CLK3,CCR6,LRP5L,COMT,IFFO1,EFHD2,PPOX,PCED1B,CSNK1D,CSNK1G2,CST3,SAFB2,SMCR5,CUX1,PPP1R12C,PHF19,GON4L,GIT2,CWC25,MIDEAS,CASZ1,IQSEC1,CD302,MARCHF1,QSOX2,SCO2,SLC25A42,H3-5,E4F1,MYOF,G…
Coexpression	18535662-TableS1b	Mouse Lymphoma_Wu08_1114genes	GeneSigDB	9.415e-15	1.112e-10	4.448e-12	4.428e-11	84	495	DNAJC19,RBM10,SMC1A,ACTN4,BAP1,USP36,MRPL15,EIF3B,EIF3G,SRSF9,NACA,NAP1L1,NCL,RPL10A,BRCA2,NNAT,NUMA1,POLE3,PCBP1,SDHAF1,CETN3,RCC1,TOMM7,DHX58,PNN,GOSR1,PRIM1,PRKAA1,POLDIP2,MLEC,EIF4A3,RAN,METTL9,EIF4G2,PSPC1,RPL8,RNF121,EPOR,RPL36AL,RPL38,RNF168,MRPL12,RPS25,FABP5,FASN,ST3GAL6,IFITM3,UCHL5,ATP5PD,SEC23A,SDHD,THOC7,NOP16,DNAJC8,CCT7,LYAR,DDX27,CTCF,H2AJ,NUDC,SSB,SSRP1,ARC,SF3B2,LIAS,ELOB,TCOF1,…
Coexpression	M5781	GSE9006_HEALTHY_VS_TYPE_2_DIABETES_PBMC_AT_DX_UP	MSigDB C7: Immunologic Signatures (v7.5.1)	1.194e-14	1.41e-10	5.425e-12	5.4e-11	48	200	DGKZ,CBX4,MSN,BECN1,SRSF9,EDF1,MYH9,HNRNPM,LPCAT4,NDUFC1,CNOT3,SART1,ARHGEF1,CD81,PCBP1,CFL1,TSR3,DDX49,FBXL15,PRCC,SAFB2,PKN1,AP5Z1,AURKAIP1,RAB5C,DAZAP1,RASGRP2,RPLP2,MRPL12,SAFB,SMARCD2,SSRP1,STARD3,ERP29,CCDC85B,ELOC,GPS2,GSN,CDC37,GTF2F1,TKT,BICRAL,ILKAP,PDAP1,HNRNPU,MARCKSL1,SMIM10L1,PABPN1
Coexpression	M14665	SPIELMAN_LYMPHOBLAST_EUROPEAN_VS_ASIAN_UP	MSigDB C2: CGP Curated Gene Sets (v7.5.1)	2.159e-14	2.55e-10	9.443e-12	9.4e-11	82	484	ACTG1,TM6SF1,RAB8A,KHSRP,MYL6,NACA,NAP1L1,BCAT2,LDB1,NFE2L1,BAZ1B,OAZ1,SART1,PABPC3,CDK11B,CDC42,CDK5,GATB,ENOPH1,TERF2IP,RPL23,PIN1,ZDHHC13,MRM2,COX4I1,POLRMT,APBA3,NCOR1,CSNK1G2,CST3,PKN1,PTMA,PTPN6,DOK1,UBL5,DAZAP1,SERF2,RPL4,RPL19,MRPL23,RPL27A,ERCC1,CDK2AP2,ERCC5,NET1,RPLP2,RPS8,RPS25,RREB1,CLIP1,SAFB,FDXR,TOMM40,FKBP2,DNAJC8,SEC22A,HEXIM1,CNPY3,SMARCD2,VPS11,SRP19,BLOC1S1,VAMP2,RRP7A,GNL1,C…
Coexpression	M41650	TRAVAGLINI_LUNG_PROXIMAL_CILIATED_CELL	MSigDB C8: Cell Type Signatures (v7.5.1)	6.181e-14	7.3e-10	2.607e-11	2.595e-10	204	1770	MKKS,NAT1,ACLY,MAZ,AK9,EHBP1L1,CC2D2A,UXT,RSPH9,SMIM19,DOC2A,AMPD3,IFT20,ANXA1,GAS7,TMC4,ZBTB44,STPG1,LAMTOR4,SSNA1,LRRC61,BECN1,DCBLD2,MYB,NAP1L1,NDUFC1,NDUFC2,SAP30,BIK,IDNK,DUOX1,BPHL,OSCP1,MBD2,TMEM50B,H1-10,TRIM41,CAPS,OAZ1,ODF2,CCDC34,SNHG10,MTURN,SEPTIN7,CETN3,CHD4,TRIR,CENPM,PIN1,CLTA,C4orf33,IQCK,APOO,POLD2,TMEM59,COX7C,NDFIP2,EFHD2,LRRC58,PPOX,IQCB1,CEP41,PRKCE,PKN1,CCDC69,RIBC2,PSMB7,K…
Coexpression	M39227	LAKE_ADULT_KIDNEY_C8_DECENDING_THIN_LIMB	MSigDB C8: Cell Type Signatures (v7.5.1)	2.284e-13	2.698e-09	9.304e-11	9.261e-10	56	278	ACTG1,ALDOA,HIPK2,EDF1,MYL6,NACA,HNRNPM,NAP1L1,NCL,RPL10A,TSC22D1,SERPING1,RPL14,TMSB10,PCBP1,RPL23,CLTA,TMEM59,PTMA,RAN,EEF1D,EEF2,SERF2,EIF4G2,RPL4,RPL7,RPL7A,RPL8,RPL13,RPL19,RPLP2,RPS6,RPS8,RPS15,RPS19,RPS25,IFITM3,PRPF40A,FTH1,CYSTM1,UBXN4,GNAS,CCNI,GPX1,DYNLT1,TMBIM6,TIMP1,TMF1,H3-3B,RPL35,TPT1,HNRNPU,UBB,YWHAB,VMP1,LDHB
Coexpression	M11961	PUJANA_CHEK2_PCC_NETWORK	MSigDB C2: CGP Curated Gene Sets (v7.5.1)	3.706e-13	4.378e-09	1.459e-10	1.452e-09	108	761	NAT1,ABCB7,ACLY,SMC1A,SPC25,MCM2,MFAP1,STK24,RECK,GEMIN2,IFT20,PARG,KHSRP,NOP14,SRSF9,EED,NACA,HNRNPM,NAP1L1,NCL,BIK,BRCA2,CNOT3,NRL,CAPZA1,BAZ1B,POLE3,SRSF11,RCC1,RPL23,PPIG,SELENOF,PNN,EIF5B,CTBP1,SART3,KNTC1,ZNF337,EIF4A3,PSMD3,ZBTB24,PTMA,DDX10,SMG7,WASHC5,EXOG,RAN,CHAF1A,RFX5,ABCE1,AATF,DDX39A,RPL4,BET1,RPS6,EWSR1,FABP5,TOMM40,SET,CDV3,NOP16,LARP7,POLR3G,SLC7A1,MTX2,KHDRBS1,CTCF,GNA13,SMN1,S…
Coexpression	M535	DIAZ_CHRONIC_MYELOGENOUS_LEUKEMIA_UP	MSigDB C2: CGP Curated Gene Sets (v7.5.1)	3.992e-13	4.715e-09	1.474e-10	1.467e-09	168	1398	ACLY,ADH5,MFAP1,PIP5K1B,AKT1,TAGLN2,STK24,AMPD3,GEMIN2,ANXA1,NIPSNAP1,AGPS,FAS,KHSRP,ARF4,MSN,GET3,EIF3A,EIF3B,BECN1,SRSF9,SNX3,ATRX,SNAP23,NDUFC2,BID,TSC22D1,LDB1,SQSTM1,BTK,CASP6,OAT,POLE3,NEMF,SCAF11,SEPTIN7,LRRFIP2,CETN3,CYTH2,RCC1,ENOPH1,TERF2IP,AP2M1,PIK3CB,SELENOF,MAP4K4,MRM2,COMT,PNN,POLD2,TMEM59,POLRMT,CLIC4,PPOX,NCOR1,PPP6C,CSNK1D,PRKAB1,PRKAG1,LEPROT,SART3,PSMD3,DDX10,PTPN6,G3BP2,PWP2,…
Coexpression	M19907	KRIGE_RESPONSE_TO_TOSEDOSTAT_6HR_DN	MSigDB C2: CGP Curated Gene Sets (v7.5.1)	3.992e-13	4.715e-09	1.474e-10	1.467e-09	126	946	ACADSB,MAZ,APOOL,EHBP1L1,ZNF530,TP53I13,MPI,CYB5RL,FBRSL1,AGPS,ARHGDIA,ANTKMT,EIF3B,DCBLD2,MYB,RNGTT,BAG1,NCL,BCR,NDUFC1,BID,SQSTM1,TMEM50B,NTHL1,PAFAH1B2,CD81,MTURN,SEPTIN7,SRSF11,RCC1,NREP,RBM25,VKORC1,CENPM,DDX54,TSR3,C4orf33,LBHD1,GNL3L,ATP23,POLD2,NFE2L3,PPP2R5D,PRKACA,EIF5B,GPATCH4,CWC25,PTGER2,ZBTB24,PTMA,DDX10,NUDT12,TRMT10C,CD302,AURKAIP1,SCO2,DUSP4,RDH10,DNAAF2,UBL5,ABCE1,SERF2,ALYREF,M…
Coexpression	18535662-TableS2d	Mouse Lymphoma_Wu08_1167genes	GeneSigDB	1.342e-12	1.585e-08	4.803e-10	4.781e-09	93	627	RBM10,SMC1A,SPC25,MCM2,ACTN4,BAP1,ADH5,USP36,GEMIN2,NIPSNAP1,NOP14,MRPL15,MYO5A,NAP1L1,NCL,BRCA2,POLE3,SCAF11,PCBP2,SDHAF1,RCC1,ENOPH1,CENPM,ASPM,PNN,POLD2,PRIM1,PRKAA1,RSL1D1,TRMT10C,RBM19,WDR1,DPP4,RALGDS,CHAF1A,EXOSC1,RFWD3,EEF1D,ABCE1,EIF4B,EIF4G2,EIF5A,AATF,PSPC1,CSPP1,RPL4,EPOR,B3GNT5,MRPL12,EWSR1,FZR1,FASN,SEC23A,SET,NOP16,DNAJC8,CCT7,FASTKD2,LYAR,DDX27,YKT6,CTCF,TET1,TNKS2,SNRNP70,FTSJ3,S…
Coexpression	16740760-TableS1	Human Bladder_Osman06_1054genes	GeneSigDB	1.667e-12	1.969e-08	5.79e-10	5.764e-09	108	779	TMCC3,AKT1,ZNF319,USP36,IFT20,HIPK2,GAS7,AGPS,CCAR2,RERE,EDF1,HNRNPM,SAP30,RPL10A,H1-10,RPL14,SART1,NEMF,CD53,SCAF11,ARHGEF2,LRRFIP1,SRSF11,CHD2,EPS15L1,PIK3R1,ASB8,PML,NOP53,GOSR1,DYNLL2,EIF5B,SART3,PITPNC1,SPATA2,PTGER2,MARCHF1,ZNF875,CCDC88C,EIF4G1,CYB561D1,WDR41,TUBD1,RPL4,SS18L2,RPL13,RASGRP2,RPL18A,RPL19,EPOR,RPL38,RPLP2,STRBP,RPS6,RPS15,EWSR1,RPS25,CLIP1,MEX3C,SAFB,RHBDD1,SRSF4,TMEM107,PRP…
Coexpression	M6202	GSE2405_0H_VS_9H_A_PHAGOCYTOPHILUM_STIM_NEUTROPHIL_DN	MSigDB C7: Immunologic Signatures (v7.5.1)	3.739e-12	4.417e-08	1.262e-09	1.256e-08	44	200	ACTG1,OAZ1,RPL14,RPL23,CHST10,TRAF4,RAN,RAP1B,ARPC3,EIF4B,EIF4G2,RPL4,RPL7,RPL7A,RPL13,RPL17,RPL18A,RPL19,RPL26,RPL27A,RPL38,RPLP2,RPS6,RPS8,RPS19,RPS25,FABP5,SDHD,SELENOP,SKIV2L,SMARCC2,SMARCD2,SNRPG,DYNLT1,TKT,HADHA,RPL35,TPT1,HNRNPAB,HNRNPU,NUCKS1,LDHB,PTP4A2,PABPN1
Coexpression	18689800-TableS7	Human EmbryonicStemCell_Thomas08_1088genes	GeneSigDB	4.87e-12	5.752e-08	1.598e-09	1.59e-08	130	1023	MAX,MAZ,MBD1,ACTG1,MCM2,ACTN4,BAP1,KMT2A,AKT1,ANXA1,HIPK2,DGKZ,IRS2,DCBLD2,EDF1,NAP1L1,BCR,BID,TSC22D1,NFKB2,NFKBIA,MBD2,CAPN1,CAPZA1,OAZ1,SERPINH1,SART1,ARHGEF1,CD81,TMSB10,ARHGEF2,CDC42,CDK5,CDK9,CDKN1B,CFL1,PIK3CB,PIN1,PLCD1,PML,PNN,CRK,TRAF4,PPT1,PRCC,CSNK1D,CST3,CTBP1,PKN1,PPP1R12C,SART3,PTMA,RAB1A,RAC1,DNM2,RCE1,DOK1,RALA,RALGDS,RAP1B,HDAC5,E2F1,PHC1,EEF1D,OPTN,EIF4B,EIF4G2,EIF5A,TNK2,AATF,…
Coexpression	18160665-TableS5	Human Lymphoma_Lam08_1502genes	GeneSigDB	6.065e-12	7.163e-08	1.936e-09	1.927e-08	118	899	MAFG,MAX,ACTG1,AK9,MBD6,AGER,AKT1,STK24,PARG,BIRC3,FAS,WDFY4,MARCHF3,RERE,MYB,SNAP23,NCL,IL18RAP,NFKB2,BTK,NFKBIA,MAP3K14,POLE3,CD27,CD40,CD53,CDC42,CDK9,CETN3,RCC1,CHD2,CLK3,ASPM,CRK,NCOR2,PPP4C,PPP6C,CSNK1D,IQCB1,ITSN2,PRKACA,CTSW,GIT2,TESC,WDR1,MARCHF1,RAB5C,RAC1,RAD23A,DOK1,RALA,RAN,RAP1B,CHAF1A,VPS37B,EIF4G1,EIF4G2,TNK2,YY1AP1,PSPC1,RPL13,RASGRP2,EPS8,NET1,STRBP,DNAJA2,IER5,EWSR1,F2RL2,ATP6A…
Coexpression	M8525	KRIGE_RESPONSE_TO_TOSEDOSTAT_24HR_DN	MSigDB C2: CGP Curated Gene Sets (v7.5.1)	6.972e-12	8.234e-08	2.167e-09	2.157e-08	131	1039	ACADSB,MAZ,ZNF530,TRMT5,MPI,CYB5RL,ATP6V1E2,FBRSL1,AGPS,FAS,KHSRP,ARHGDIA,NOP14,ANTKMT,EIF3B,DCBLD2,MYB,RNGTT,BAG1,NCL,BCR,BID,TMEM50B,NTHL1,PAFAH1B2,CD81,SCAF11,MTURN,SEPTIN7,SRSF11,RCC1,NREP,RBM25,VKORC1,CENPM,DDX54,TSR3,LBHD1,GNL3L,ATP23,POLD2,NFE2L3,PPP2R5D,PRKACA,EIF5B,GPATCH4,CWC25,PTGER2,ZBTB24,PTMA,DDX10,NUDT12,TRMT10C,PVT1,PWP2,CD302,AURKAIP1,SCO2,RDH10,DNAAF2,UBL5,DAZAP1,ABCE1,SERF2,ALY…
Coexpression	12456497-Table4	Human Leukemia_Durig03_88genes	GeneSigDB	9.267e-12	1.095e-07	2.806e-09	2.794e-08	26	80	RPL10A,RPL14,PCBP2,RPL23,EEF1D,EEF2,EIF4B,RPL4,RPL7,RPL7A,RPL8,RPL13,RPL17,RPL18A,RPL19,RPL38,RPS6,RPS8,RPS19,RPS25,ANP32B,SSR2,CCNI,RPL35,TPT1,HNRNPU
Coexpression	M39237	LAKE_ADULT_KIDNEY_C18_COLLECTING_DUCT_PRINCIPAL_CELLS_MEDULLA	MSigDB C8: Cell Type Signatures (v7.5.1)	1.121e-11	1.323e-07	3.309e-09	3.294e-08	58	322	ACTG1,ALDOA,MYL6,NACA,BAG1,NAP1L1,RPL10A,RPL14,SLC16A5,CD81,TMSB10,SEPTIN7,RPL23,COX4I1,TMEM59,COX7C,PTMA,RDH10,EEF1D,EEF2,SERF2,EIF4G2,RPL4,RPL7,RPL7A,RPL8,RPL13,RPL19,RPLP2,RPS6,RPS8,RPS15,RPS19,RPS25,IFITM3,PRPF40A,FTH1,CYSTM1,SPTBN2,UBXN4,RALBP1,GNAS,CCNI,METAP2,GPX1,DYNLT1,TMBIM6,GUK1,H3-3B,HADHA,RPL35,TPM4,TPT1,HNRNPU,UBB,NUCKS1,YWHAB,LDHB
Coexpression	17676974-TableS1	Mouse StemCell_Chambers07_1667genes	GeneSigDB	1.456e-11	1.72e-07	4.195e-09	4.176e-08	148	1236	SMC1A,TTC14,PIP5K1B,ALDOA,STK24,AMPD3,IKBKG,ERI1,ARF4,MSN,ZBTB44,EIF3A,BECN1,MYH9,SNX3,RNGTT,HNRNPM,NAP1L1,SNAP23,TSC22D1,BTK,TMEM50B,BAZ1B,PAFAH1B2,CD81,SCAF11,SEPTIN7,CDC42,CFL1,SOCS6,ENOPH1,JAM2,RPL23,GRHL1,RBM25,AP2M1,PIK3R1,HS6ST1,PIP4K2A,CHAC1,FBXL14,NDFIP2,CLIC4,CRK,PPP6C,CSNK1D,MARCHF5,EIF5B,EPDR1,DNAJC3,PSMB7,PSMD11,PITPNC1,DDX10,YTHDF1,WDR1,RAC1,DNMT3A,RALA,RAP1B,E2F6,REST,TMEM38B,ABHD5…
Coexpression	M4120	LOPEZ_MBD_TARGETS	MSigDB C2: CGP Curated Gene Sets (v7.5.1)	1.501e-11	1.773e-07	4.222e-09	4.203e-08	122	954	MAX,MAZ,ACTN4,RAB8A,MFAP1,DISP3,KMT2A,ABCD1,ALDOA,ANXA1,BIRC3,GAS7,ARHGDIA,MRPL15,SSNA1,ATP6V0B,NAP1L1,NDUFC1,RPL10A,TSC22D1,NFKBIA,SERPING1,CAPN1,NUMA1,SERPINH1,SLC22A18,ATP6V0D1,CD27,CD53,ARHGEF2,SEPTIN7,PCBP2,CDC42,LRRFIP1,CDK5,CFL1,EPS15L1,MED27,MED7,QKI,TOMM7,POLRMT,POU5F1,PPP2R5D,PPP6C,SOGA1,CX3CR1,PHF19,PSMB7,METTL23,MIDEAS,RAB1A,MUL1,RABIF,RAB5C,RCE1,RALGDS,RAN,RAP1B,HDAC5,ABCB6,ARPC3,CCD…
Coexpression	M40866	THAKAR_PBMC_INACTIVATED_INFLUENZA_AGE_21_30YO_RESPONDERS_7DY_DN	MSigDB C7: Immunologic Signatures (v7.5.1)	1.617e-11	1.91e-07	4.442e-09	4.422e-08	91	635	MBD6,REXO1,AXIN1,TP53I13,AKT1,ALDOA,USP36,AMT,CBX4,ANKRD11,HNRNPM,NFKBIA,AP1G2,MBD2,CAPS,SLC22A18,SLC16A5,PCSK7,CDK11B,PCBP1,CDK9,CYTH2,PFKL,CREBZF,CLK3,LRP5L,PNN,IFFO1,EFHD2,CSNK1D,CSNK1G2,SAFB2,SMCR5,CUX1,PHF19,GIT2,CWC25,MIDEAS,CASZ1,IQSEC1,CD302,MARCHF1,QSOX2,RALGDS,SLC25A42,INAFM1,E4F1,TNK2,IER5,VPS52,ASCC2,CCL3,NBPF3,EVL,SRSF4,ARRDC5,ZNF674,SKIV2L,WDR37,MAP7D1,TRABD,CNPY3,SMARCC2,KDM2A,SNRN…
Coexpression	M41118	HARALAMBIEVA_PBMC_FLUARIX_AGE_50_74YO_CORR_WITH_28D_MEM_B_CELL_RESPONSE_AT_3DY_NEGATIVE	MSigDB C7: Immunologic Signatures (v7.5.1)	1.923e-11	2.272e-07	5.163e-09	5.139e-08	91	637	HDHD3,DNAJC19,MBP,LAGE3,PSMG3-AS1,PARG,MYL6,TMEM50B,ZFP62,CACNA1C,NTHL1,NFS1,CCDC34,PFKL,CHRNB1,RECQL5,ZDHHC13,LBHD1,ALG6,GGPS1,EEF1AKMT3,NDFIP2,SLC30A7,PPP2R5D,CYHR1,EIF5B,PPIP5K1,PHF19,GPATCH4,DBT,METTL23,MRC2,RALA,RIC8B,UBL5,ZMAT2,SERF2,CYB561D1,YY1AP1,PIGP,CNPY2,MRPL35,MDP1,FDXR,TRPV2,WDR83OS,TRAPPC4,THOC7,VEZT,DNAJC8,ZNF674,BTBD10,TMEM79,TMEM107,OSGEP,LYAR,RBMX2,HLTF,SMARCC2,ZNF527,LYSMD2,ST…
Coexpression	M39228	LAKE_ADULT_KIDNEY_C9_THIN_ASCENDING_LIMB	MSigDB C8: Cell Type Signatures (v7.5.1)	2.452e-11	2.896e-07	6.435e-09	6.405e-08	51	268	ACTG1,ALDOA,MYL6,NACA,HNRNPM,NAP1L1,NCL,RPL10A,RPL14,SLC16A5,RPL23,COX4I1,TMEM59,COX7C,PTMA,RAC1,RAN,EEF1D,EEF2,SERF2,EIF4G2,RPL4,RPL7,RPL7A,RPL8,RPL13,RPL19,RPLP2,RPS6,RPS8,RPS15,RPS19,RPS25,IFITM3,FTH1,CYSTM1,UBXN4,GNAS,CCNI,GPX1,TMBIM6,TIMP1,H3-3B,RPL35,TPT1,HNRNPU,UBB,YWHAB,VMP1,LDHB,DANCR
Coexpression	M39250	MENON_FETAL_KIDNEY_0_CAP_MESENCHYME_CELLS	MSigDB C8: Cell Type Signatures (v7.5.1)	3.053e-11	3.606e-07	7.84e-09	7.804e-08	27	90	SMC1A,ANKRD11,EIF3A,ATRX,NAP1L1,NCL,BST2,NNAT,BAZ1B,CHD4,RBM25,CUX1,PTMA,SET,ANP32B,SNRNP70,SOX4,BDP1,RSF1,SEPTIN6,SF3B2,GOLGA4,PSIP1,KAT6B,ZKSCAN1,ILF3,HNRNPA1L3
Coexpression	18535662-TableS2b	Mouse Lymphoma_Wu08_1016genes	GeneSigDB	3.94e-11	4.653e-07	9.9e-09	9.855e-08	72	460	AKT1,TAGLN2,TRIM71,CNIH4,EIF3A,EIF3G,ATP2A1,SRSF9,EED,ATRX,HNRNPM,NAP1L1,NDUFC2,NNAT,CCDC34,PPIG,RBM25,HS6ST1,TOMM7,COX7C,PPP4C,MLEC,PSMD11,KCTD1,G3BP2,DPP4,RAN,FEM1B,DAZAP1,EIF4G1,EIF4G2,SLTM,LEF1,RPL4,RPL7A,EWSR1,MRPL35,FABP5,ST3GAL6,UCHL5,THOC7,CDV3,LARP7,KHDRBS1,CTCF,RBMX2,ACIN1,SNRPG,POP4,ZC3H15,SSB,SSRP1,PRRC2C,RALBP1,TAF1,METAP2,ELOC,TCOF1,ATP5MK,INTS5,PSIP1,YLPM1,HDGF,ORC6,PDAP1,HNRNPAB,H…
Coexpression	M39238	LAKE_ADULT_KIDNEY_C19_COLLECTING_DUCT_INTERCALATED_CELLS_TYPE_A_MEDULLA	MSigDB C8: Cell Type Signatures (v7.5.1)	5.683e-11	6.712e-07	1.398e-08	1.392e-07	57	326	ACTG1,TBC1D14,ALDOA,SNX3,ATP6V0B,MYL6,NACA,RPL10A,RPL14,SLC16A5,PCBP1,TERF2IP,RPL23,COX4I1,TMEM59,COX7C,MARCHF1,EEF2,SERF2,RPL4,RPL7,RPL7A,RPL8,RPL13,RPL19,EPS8,RPLP2,RPS6,RPS8,RPS15,RPS19,RPS25,CLIP1,PRPF40A,PTGR1,DHRS7,FTH1,CYSTM1,SNTB1,SPTBN2,UBXN4,RALBP1,GNAS,GPX1,DYNLT1,TMBIM6,TMF1,H3-3B,HADHA,RPL35,TPT1,HNRNPU,UBB,EZR,YWHAB,ARHGAP18,LDHB
Coexpression	M40939	NAKAYA_B_CELL_FLUMIST_AGE_18_50YO_7DY_DN	MSigDB C7: Immunologic Signatures (v7.5.1)	6.22e-11	7.346e-07	1.495e-08	1.488e-07	65	399	MFAP1,KMT2A,HIPK2,GAS7,CNIH4,RERE,CDS2,TMEM11,NFE2L1,BST2,HIP1R,PSTPIP1,ATP6V0D1,SCAF11,NREP,PIK3CB,PIK3R1,PIN1,ATAD2B,CLTA,PLCD1,PLEC,MED27,QKI,PLK3,PML,CLIC4,CSNK1D,MARCHF5,UTP14C,EIF4A3,PITPNC1,MRC2,RBM19,RAB1A,DPP4,SCO2,PHC1,APIP,EIF4G1,TTC21B,WDR41,ERCC1,CDK2AP2,TLR7,CAMSAP1,PPP1R9A,RUFY3,TPK1,MAP7D1,NECAB3,VPS11,SSRP1,RNF115,LILRA2,SYNE1,CDC37,TIMP1,YLPM1,HADHA,KAT6B,HDGF,IDH3B,RBPJ,RNPEPL1
Coexpression	M16858	OSMAN_BLADDER_CANCER_DN	MSigDB C2: CGP Curated Gene Sets (v7.5.1)	6.33e-11	7.476e-07	1.495e-08	1.488e-07	68	427	TMCC3,AKT1,USP36,IFT20,CCAR2,RERE,EDF1,HNRNPM,RPL10A,RPL14,SART1,CD27,CD53,ARHGEF2,MOSMO,CHD2,EPS15L1,TSR3,PML,NOP53,GOSR1,EIF5B,SART3,PITPNC1,SPATA2,ZNF875,TEFM,SERF2,CYB561D1,TUBD1,RPL4,RPL7A,SS18L2,RPL13,RASGRP2,RPL18A,RPL19,EPOR,RPL38,RPLP2,STRBP,RPS6,RPS15,RPS25,CLIP1,SAFB,RHBDD1,SRSF4,AVIL,SMARCA2,SMARCC2,FAM120AOS,ST13,SEPTIN6,GNAS,DIDO1,H3-3B,BICRAL,RPL35,ARHGAP45,TRAF5,MRPS6,LINC01138,AD…
Coexpression	M2428	WELCSH_BRCA1_TARGETS_DN	MSigDB C2: CGP Curated Gene Sets (v7.5.1)	7.439e-11	8.787e-07	1.723e-08	1.715e-07	34	141	MCM2,EIF3B,AP3D1,H1-10,SRSF11,RCC1,CHD4,CLTA,POLRMT,PRKACA,PKN1,MLEC,DDX10,PWP2,CHAF1A,FASN,SAFB,SKIV2L,SLC1A3,SLC6A8,SNRNP70,SOX4,SSRP1,PMPCA,BOP1,SF3B2,CCDC85B,TCOF1,LMNB2,CDC37,HDLBP,EZR,PRRC2A,DANCR
Coexpression	M39202	HAY_BONE_MARROW_NAIVE_T_CELL	MSigDB C8: Cell Type Signatures (v7.5.1)	1.071e-10	1.265e-06	2.432e-08	2.421e-07	65	404	USP36,RGL4,RPL10A,RPL14,CD27,ARHGEF1,CDKN1B,PIK3R1,CCR6,PLK3,TOMM7,NOP53,COX7C,PCED1B,TESPA1,G3BP2,DPP4,EEF1D,SBDS,EIF4B,RORA,LEF1,RPL4,RPL7,RPL13,RPL17,RPL18A,RPL19,RPL27A,RPL36AL,RPL38,RPLP2,RPS6,RPS8,RPS15,RPS19,RPS25,EVL,LINC00513,FLT3LG,CFAP36,BICDL1,HIPK1-AS1,C9orf78,SEPTIN9,GPR82,SUSD3,TNRC6B,SSR2,SIT1,SEPTIN6,VAMP2,ANKRD12,TCEA3,RPL35,ARHGAP45,SEC14L2,TPT1,U2AF1L4,PIK3IP1,MHENCR,SF1,MPZL3…
Coexpression	M39229	LAKE_ADULT_KIDNEY_C10_THIN_ASCENDING_LIMB	MSigDB C8: Cell Type Signatures (v7.5.1)	1.684e-10	1.989e-06	3.753e-08	3.735e-07	59	353	ACTG1,ALDOA,STK24,ATP6V0B,MYL6,HNRNPM,NCL,RPL10A,TSC22D1,SERPING1,RPL14,CD81,SEPTIN7,PCBP1,LRRFIP1,COX4I1,TMEM59,COX7C,PITPNC1,PTMA,RAN,EEF1D,EEF2,SERF2,EIF4G2,RPL4,RPL7,RPL7A,RPL8,RPL13,RPL19,RPLP2,RPS6,RPS8,RPS15,RPS19,RPS25,IFITM3,FTH1,CYSTM1,ZC3H15,UBXN4,GNAS,GPX1,TMBIM6,TIMP1,TMF1,H3-3B,HADHA,RPL35,TPT1,MGLL,HNRNPU,UBB,UBC,YWHAB,MRFAP1,VMP1,LDHB
Coexpression	17724462-TableS2	Human StemCell_Nuytten08_2072genes	GeneSigDB	1.814e-10	2.142e-06	3.967e-08	3.949e-07	189	1752	ABCB7,ACADSB,MAX,APOOL,SPC25,ABHD6,MCM2,LAGE3,MFAP1,TRMT5,RECK,USP36,NIPSNAP1,PLEKHA4,BIRC3,TMC4,FAS,KMO,ZBTB44,MYB,EDF1,MYH9,NAP1L5,SNAP23,BRCA2,NFE2L1,SPHK1,SQSTM1,NFKBIA,MAP3K14,BAZ1B,CASP6,SEMA5A,ODF2,USP6,OXTR,TRIM47,CDK5,CDK17,CETN3,ENOPH1,RBM25,GRHPR,CENPM,PIK3CB,PIP4K2A,QKI,ZDHHC13,MAP4K4,PCDH18,PML,CLIC4,EFHD2,PPP2R5B,PRIM1,DYNLL2,CEP41,CYHR1,PRKCE,MAP2K6,DNAJC3,KNTC1,LRFN3,GPATCH4,GIT2,…
Coexpression	18387200-Genes	Human Breast_Mutarelli08_1488genes	GeneSigDB	1.971e-10	2.328e-06	4.233e-08	4.214e-07	138	1169	MKKS,MCM2,AXIN1,ALDOA,DGKZ,TMC4,SCRN2,MRPL15,MRPS34,EIF3A,RERE,MYB,MYH9,ATRX,NCL,NDUFC2,BIK,TSC22D1,SQSTM1,NFKBIA,H1-10,PLOD3,CAPN1,CAPZA1,CASP6,POLE3,ZNF786,SLC22A18,USP6,PABPC3,PCSK6,RCC1,LRFN4,VKORC1,CENPM,PIK3R1,PIP4K2A,ASPM,ARMCX6,PLEC,DSCC1,GNL3L,COMT,GDPD3,POLD2,PPT1,PRIM1,EIF5B,KNTC1,MLEC,PSMD11,PITPNC1,ECI1,TWF1,DDX10,PWP2,DOK1,PLEKHF2,E2F6,RFX5,TMEM38B,MSTO1,MYOF,PLLP,OPTN,EVA1B,ABCE1,E…
Coexpression	M8331	GSE24574_BCL6_HIGH_TFH_VS_TFH_CD4_TCELL_DN	MSigDB C7: Immunologic Signatures (v7.5.1)	2.056e-10	2.428e-06	4.337e-08	4.317e-07	41	200	AXIN1,MFGE8,AMT,DGKZ,EIF3A,EIF3G,MYH9,NUMA1,CENPB,RPL23,PLCD1,IFFO1,LEPROT,CTSO,CTSW,RCE1,UBXN1,RFX5,TNK2,LEF1,RPL13,RPLP2,RPS8,RXRB,FASN,FTH1,SNRNP70,SETD1B,BLCAP,VAMP2,CCNI,SYNE1,GPS2,TIMP1,H3-3B,BICRAL,RNF139,TPT1,PIK3IP1,EZR,ATXN7L3B
Coexpression	M17094	GINESTIER_BREAST_CANCER_ZNF217_AMPLIFIED_DN	MSigDB C2: CGP Curated Gene Sets (v7.5.1)	2.144e-10	2.532e-06	4.442e-08	4.421e-07	57	337	RBM10,REXO1,FOXO4,SNHG3,FBRSL1,KHSRP,ZDHHC24,CCAR2,EIF3B,CNOT3,HIP1R,BAZ1B,ARHGEF2,RCC1,SCAF1,TMEM259,TECPR1,ZNF473,APBA3,CSNK1G2,SAFB2,PPP1R12C,SETD1A,SMG7,AP5Z1,DRG2,MSTO1,KLF16,DAZAP1,TNK2,MARK2,TMCC1-DT,ABCA7,TRABD,PUS1,ACIN1,DOT1L,SNRNP70,GRAMD4,STK11,EHMT2,ANKRD13D,TCOF1,GPS2,GTF2H4,TLN1,HNRNPD,HNRNPU,RNF214,MIIP,LINC02693,SF1,ILF3,CDC42SE1,PRRC2A,PABPN1,ZNF611
Coexpression	M5653	GSE6269_FLU_VS_E_COLI_INF_PBMC_UP	MSigDB C7: Immunologic Signatures (v7.5.1)	2.963e-10	3.499e-06	6.034e-08	6.006e-07	36	163	ACTN4,ARHGDIA,AP3D1,CNOT3,LRRFIP1,PPIG,STRN4,COMT,RSAD2,SZRD1,SART3,MLEC,RNF40,DCTN1,SMG7,HERC6,DNM2,RFWD3,EIF4G1,MARK2,PTK2B,IFITM3,PROSER1,SH2B2,TRABD,ACIN1,GAK,TRIM21,GNAI2,TMBIM6,TLN1,TYK2,WAS,YWHAE,PANX1,ZYX
Coexpression	M40025	BUSSLINGER_DUODENAL_DIFFERENTIATING_STEM_CELLS	MSigDB C8: Cell Type Signatures (v7.5.1)	3.357e-10	3.965e-06	6.72e-08	6.689e-07	53	305	ACTG1,EIF3A,HNRNPM,NCL,RPL10A,RPL14,TMSB10,RPL23,ASPM,COX4I1,COX7C,EIF5B,MLEC,PTMA,RAN,EEF2,EIF4B,SERF2,RPL4,RPL7,RPL7A,RPL8,RPL13,RPL17,RPL18A,RPL19,RPL26,RPL27A,RPL38,RPLP2,RPS6,RPS8,RPS15,RPS19,RPS25,TOMM40,ATP5PD,SET,ANP32B,SOX4,RCC2,TKT,RPL35,HNRNPA1,HNRNPAB,HNRNPD,TUFM,HNRNPU,NUCKS1,YWHAB,ILF3,IMPDH2,LBR
Coexpression	M11891	MONNIER_POSTRADIATION_TUMOR_ESCAPE_UP	MSigDB C2: CGP Curated Gene Sets (v7.5.1)	4.353e-10	5.142e-06	8.57e-08	8.53e-07	64	408	MAFG,MCC,BAP1,SNHG3,MRPL15,EIF3B,TSC22D1,NEMF,PCBP2,RCC1,CHD4,SOCS6,CREBZF,RBM25,PIK3R1,DDX54,LBHD1,MAP4K4,PNN,TTPAL,ZC3H18,TRAF4,MARCHF5,DYNLL2,POLDIP2,MLEC,GON4L,SREK1,RBM19,G3BP2,PWP2,RAB5C,FASTKD1,ABCE1,EIF4G1,SLTM,LHFPL6,LRRC59,SLC15A3,VAT1,PROSER1,NPLOC4,SLC6A8,G6PD,FTSJ3,USP20,GPD1L,RRP7A,BOP1,SLC35B4,MMD,PDAP1,SLC35A4,ILRUN,TXLNA,EAF1,TADA2B,RUNDC1,MARCKSL1,DUS3L,RBM14-RBM4,LETM1,PABPN1,T…
Coexpression	18757322-TableS1	Human Breast_Creighton08_2154genes	GeneSigDB	4.459e-10	5.266e-06	8.634e-08	8.594e-07	186	1736	NAT1,ABCB7,ACADSB,ACLY,RBM10,SMC1A,SPC25,MCM2,ACTN4,H3C2,PIP5K1B,TAGLN2,ALDOA,GEMIN2,IFT20,MAGEH1,CBX4,KMO,KHSRP,TP63,ANTKMT,IRS2,MYB,EED,NAP1L1,BCL2L2,TMEM80,BIK,BRCA2,SPHK1,H1-10,PLOD3,NUMA1,OAT,NFS1,PCSK6,ARHGEF2,CDKN1B,RBM25,CENPM,PIK3R1,ATAD2B,RECQL5,STRN4,ASPM,MIOS,CRIPT,DSCC1,QKI,IQCK,MRM2,ZNF473,PNN,POLD2,TMEM59,EFHD2,SYF2,PPOX,TRAF4,CROT,PPT1,PRIM1,PRKACA,PRKAR1B,MAP2K6,UTP14C,KNTC1,KREM…
Coexpression	M42509	IBRAHIM_NRF1_UP	MSigDB C2: CGP Curated Gene Sets (v7.5.1)	5.095e-10	6.018e-06	9.706e-08	9.662e-07	65	419	MBD1,ISY1,ATP6V1C2,ABCD1,ALDOA,NACA,TMTC3,SART1,LRRFIP2,MAP4K4,ITSN2,DYNLL2,MLEC,DDX10,BPNT2,RBM19,GCC1,RAB1A,YRDC,E2F6,ABCE1,SBDS,EIF4G2,SLTM,LRRC59,TFG,CLIP1,FBXO30,TAOK3,SEC23A,SEC13,SET,CDV3,NOP16,VEZT,CCT7,LYAR,MAP7D1,SNW1,FTH1,NUDC,C9orf78,SSB,CLCC1,JMJD6,FBXO28,GPAT4,ATMIN,KIAA0930,TMBIM6,CDC37,GTF2F1,HARS1,PDAP1,SLC7A11,HNRNPA1,TYRO3,ILRUN,GNPNAT1,YWHAG,MRFAP1,ZNF746,IK,ACTR8,LDHB
Coexpression	M4490	GSE22886_NAIVE_CD8_TCELL_VS_DC_UP	MSigDB C7: Immunologic Signatures (v7.5.1)	6.301e-10	7.443e-06	1.181e-07	1.176e-06	40	199	RBM10,KMT2A,UXT,VNN2,CTDSP1,RPL14,PCSK7,LRBA,PIP4K2A,TTPAL,PRIM1,CX3CR1,RAD51B,WRAP53,CCDC88C,EEF2,EIF4B,AATF,RPL19,RPS15,RPS25,MEX3C,FLT3LG,CYFIP2,ZNF430,HOPX,GCDH,VAMP2,BTN3A2,CD160,BICRAL,RPL35,TGIF2,STK38,HNRNPA1,HNRNPD,EZR,ACD,ADPRM,PBXIP1
Coexpression	M39197	HAY_BONE_MARROW_ERYTHROBLAST	MSigDB C8: Cell Type Signatures (v7.5.1)	6.495e-10	7.671e-06	1.199e-07	1.193e-06	145	1269	MKKS,HDHD3,DNAJC19,MCM2,LAGE3,MFAP1,PIP5K1B,NCEH1,TRMT5,AMT,DEXI,GEMIN2,ACAD9,ERI1,KHSRP,NOP14,MRPL15,GET3,MRPS34,EIF3A,BAG1,NCL,NDUFC1,LDB1,BRCA2,SPHK1,OAT,POLE3,NFS1,MRPL39,CCDC34,SNHG10,CETN3,GATB,RCC1,AP2M1,AUNIP,CLTA,SNX8,DSCC1,MRM2,ATP23,FAM72C,POLD2,PPOX,PRIM1,PRKAB1,EIF5B,PRKAR1B,POLDIP2,EPDR1,PSMB6,PSMB7,PSMD3,GPATCH4,RNF40,PSMD11,TRMT10C,HPF1,TESC,AURKAIP1,RAD23A,RAN,CHAF1A,RFWD3,ABCE1,…
Coexpression	M40024	BUSSLINGER_DUODENAL_STEM_CELLS	MSigDB C8: Cell Type Signatures (v7.5.1)	6.931e-10	8.187e-06	1.247e-07	1.241e-06	53	311	ACTG1,ARF4,EIF3A,MYB,ATRX,HNRNPM,NCL,RPL10A,TSC22D1,RPL14,CDKN1B,RPL23,PIK3R1,TOMM7,COX7C,EIF5B,MLEC,PTMA,RAN,EEF2,EIF4B,EIF4G2,RPL4,RPL7,RPL7A,RPL8,RPL13,RPL18A,RPL26,RPL27A,RPL38,RPS6,RPS8,RPS15,RPS19,RPS25,SET,ANP32B,KHDRBS1,SOX4,RCC2,UBXN4,TKT,RPL35,TPT1,HNRNPA1,HNRNPD,HNRNPU,SH3BP4,NUCKS1,YWHAE,IMPDH2,MARCKSL1
Coexpression	M3835	BENPORATH_SOX2_TARGETS	MSigDB C2: CGP Curated Gene Sets (v7.5.1)	7.219e-10	8.527e-06	1.247e-07	1.241e-06	96	734	MKKS,ABCB7,ARID1B,PARG,ARF4,MRPL15,GET3,SAP30,TSC22D1,PER2,POLE3,NEMF,TMSB10,PDCL,PCBP1,CDK17,CETN3,CFL1,GDAP1,SCAF1,TRIR,DSCC1,GGPS1,FBXL14,CLIC4,POU5F1,NFE2L3,TBC1D10B,PRCC,ZNF516,CEP41,KNTC1,LRFN3,DHX38,SMG7,C14orf119,OBI1,DNM2,RAD23A,C1orf54,RDH10,REST,HEXIM2,EEF2,RIC8B,EIF4G2,DDX39A,RPL7,MEX3C,VPS52,FEM1A,SDHD,VAT1,SET,SRSF4,ANP32B,OSGEP,LARP7,POLR3G,PCF11,POLR3E,GNA13,NAXD,HLTF,ACIN1,H2AJ,S…
Coexpression	M6204	GSE2405_0H_VS_24H_A_PHAGOCYTOPHILUM_STIM_NEUTROPHIL_UP	MSigDB C7: Immunologic Signatures (v7.5.1)	7.363e-10	8.696e-06	1.247e-07	1.241e-06	40	200	ACTG1,MYL6,NDUFC2,OAZ1,RPL14,RPL23,FERMT3,RAN,ARPC3,EIF4B,EIF4G2,RPL4,RPL7,RPL7A,RPL13,RPL17,RPL18A,RPL19,RPL26,RPL27A,RPL38,RPLP2,RPS6,RPS8,RPS19,RPS25,FABP5,SET,ANP32B,SNRPG,BRK1,CORO1A,TKT,HADHA,RPL35,TPT1,TGIF2,YWHAE,LASP1,LY9
Coexpression	M9484	GSE41867_DAY8_EFFECTOR_VS_DAY30_MEMORY_CD8_TCELL_LCMV_ARMSTRONG_DN	MSigDB C7: Immunologic Signatures (v7.5.1)	7.363e-10	8.696e-06	1.247e-07	1.241e-06	40	200	TSR2,ACTG1,ISY1,DGKZ,FAS,MYH9,LDB1,NFKB2,HIP1R,SART1,CDK9,HYPK,RECQL5,CLTA,ZDHHC13,DHX58,NCOR2,LACC1,TCTN3,RSL1D1,PLEKHF2,AMDHD2,REST,VPS37B,EMID1,ASCC2,NOP10,NOP16,C7orf50,OSGEP,LARP7,RSF1,TRIM21,RRAGC,TCOF1,TMEM209,PDSS1,VASP,ILF3,PANX1
Coexpression	M5779	GSE9006_HEALTHY_VS_TYPE_1_DIABETES_PBMC_4MONTH_POST_DX_UP	MSigDB C7: Immunologic Signatures (v7.5.1)	7.363e-10	8.696e-06	1.247e-07	1.241e-06	40	200	ACTG1,ALDOA,AGPS,MSN,SRSF9,HNRNPM,NFKB2,NFKBIA,MBD2,ODF2,SART1,PCBP2,TERF2IP,PIK3R1,TSR3,QKI,SAFB2,PKN1,TWF1,G3BP2,SCO2,TYMP,FEM1B,CARF,AATF,DNAJA2,IER5,TAOK3,SAFB,NPTN,ATMIN,KIAA0930,TUBA3D,DUSP10,HADHA,ILKAP,MKRN1,HNRNPA1,HNRNPD,HNRNPU
Coexpression	M6882	GSE9601_UNTREATED_VS_PI3K_INHIBITOR_TREATED_HCMV_INF_MONOCYTE_UP	MSigDB C7: Immunologic Signatures (v7.5.1)	7.388e-10	8.726e-06	1.247e-07	1.241e-06	37	176	USP36,ARHGDIA,ANKRD11,MYH9,ARHGEF1,DDX54,CSNK1G2,CTBP1,GIT2,CHMP4B,RFWD3,SERF2,RPL38,TNIP1,ARL6IP4,DDX41,MYO18A,SIPA1,MED15,SSRP1,RCC2,H2AW,EHMT2,OS9,PPP1R9B,SF3B2,ELOB,CORO1A,GTF2F1,TLN1,H2BC3,ARHGAP45,UCP3,FKBP8,MIIP,EZR,CDC42SE1
Coexpression	M15709	ACEVEDO_LIVER_CANCER_UP	MSigDB C2: CGP Curated Gene Sets (v7.5.1)	8.257e-10	9.753e-06	1.374e-07	1.367e-06	118	972	DNAJC19,ACLY,MFAP1,TAGLN2,RGS5,CNIH4,IRS2,BCAT2,RPL14,SERPINH1,ZDHHC23,ZMYM6,CDK5,MPV17L,ENOPH1,INIP,RPL23,MSANTD3,C7orf25,SELENOF,ASPM,TSR3,C4orf33,MED7,ALG6,GGPS1,SUMF2,PNN,C16orf91,GMFG,PPT1,MTRFR,PRKAB1,CTSO,UTP14C,RAB33B,EIF4A3,BPNT2,WASHC5,HPF1,DYNLRB1,HERC6,C1orf54,H3-5,YRDC,PDCD7,TYMP,RFX5,TMEM38B,APIP,DNAAF2,RIC8B,ABHD5,CNEP1R1,SBDS,WDR41,RPL7,RPL7A,RPL17,BET1,CWC27,STRBP,LRRC59,TFG,UCHL…
Coexpression	M15774	DANG_BOUND_BY_MYC	MSigDB C2: CGP Curated Gene Sets (v7.5.1)	8.689e-10	1.026e-05	1.425e-07	1.419e-06	126	1061	SMC1A,MBD1,ACTG1,LAGE3,RAB8A,MFAP1,TAGLN2,UXT,AMPD3,GEMIN2,PARG,BIRC3,AGPS,KHSRP,ARF4,MSN,MST1,JRKL,SNX3,NACA,NAP1L1,NUBP1,NCL,SAP30,SQSTM1,HERC1,PLOD3,NTHL1,CAPZA1,BAZ1B,CTDSP1,OAZ1,POLE3,NFS1,CDKN1B,CYTH2,GDAP1,GATB,SRSF11,RCC1,ABT1,ENOPH1,CHRNB1,RECQL5,CRIPT,TRMT13,POLD2,COX7C,APBA3,PPP6C,DEF6,PRKAB1,PPP1R12C,PSMB7,PSMD3,PTGER2,PTMA,DDX10,PTPN6,RAB1A,ABCB6,E2F1,UBXN1,TYMP,RFX5,FRY,EIF4B,RPL8,R…
Coexpression	16081686-SuppTable4	Human Lymphoma_Tome05_1333genes	GeneSigDB	9.153e-10	1.081e-05	1.481e-07	1.474e-06	88	654	MAZ,ACTG1,MCM2,AKT1,STK24,PARG,KHSRP,EIF3B,ATP6V0B,BAG1,NDUFC2,PPIL3,BTK,AP1G2,NTHL1,BAZ1B,POLE3,CDK9,CETN3,RCC1,ABT1,NCAPH2,CLK3,ASPM,POLD2,MAD2L1BP,CRK,PPP2R5D,PPP4C,PPP6C,CSNK1G2,PRKAB1,PKN1,PHF19,GON4L,RNF40,RABIF,RAD23A,RALGDS,RAN,RAP1B,CHAF1A,E2F1,EEF1D,EIF4G1,EIF4G2,TNK2,SS18L2,RPL8,RPL13,ERCC1,RPLP2,RPS6,EWSR1,RPS25,F2RL2,SAFB,SET,RPAIN,NPTN,SNW1,POLR3E,SMARCC2,SMN1,SNRPG,RNF115,ST13,STK3…
Coexpression	M1105	GRAESSMANN_APOPTOSIS_BY_DOXORUBICIN_DN	MSigDB C2: CGP Curated Gene Sets (v7.5.1)	1.273e-09	1.504e-05	2.033e-07	2.023e-06	187	1771	MKKS,HDHD3,ABCB7,RBM10,APOOL,TTC14,MCM2,MDFI,TP53I13,KMT2A,ALDOA,RECK,USP36,GEMIN2,HIPK2,IKBKG,ZBTB12,FUOM,DENND1A,MSN,MRPL15,LAMTOR4,MYB,RNGTT,ATRX,NUBP1,BCL2L2,TMEM80,BCR,PER2,BRCA2,SPHK1,BRAT1,MBD2,AP3D1,CAPZA1,CTDSP1,PAFAH1B2,SCAF11,LRBA,ZMYM6,CDKN1B,CETN3,GATB,CHD4,SOCS6,PFKL,NREP,RBM25,PIK3R1,MIOS,QKI,STX8,CHST10,PNN,C16orf91,POLD2,EFHD2,LRRC58,GTF2IRD1,CRK,NCOR1,CSNK1D,ITSN2,CEP41,EIF5B,TC…
Coexpression	16740760-TableS2b	Human Bladder_Osman06_346genes_BladderVsTesticularVsKidney	GeneSigDB	1.335e-09	1.577e-05	2.075e-07	2.066e-06	48	272	AKT1,USP36,GAS7,AGPS,CCAR2,EDF1,RPL10A,RPL14,SART1,CD53,LRRFIP1,ASB8,PML,EIF5B,PITPNC1,ZNF875,EIF4G1,CYB561D1,WDR41,RPL4,RPL13,RPL38,RPLP2,RPS15,MEX3C,SAFB,SRSF4,TMEM107,SMARCC2,TNKS2,SPI1,RSF1,SNX16,NXT2,SEPTIN6,STRN,ATP11B,GNAS,GNB1,TAPBP,IL24,LILRA2,LNPK,TPM4,PDAP1,IFNAR2,PTP4A2,ELL
Coexpression	16740760-TableS2a	Human Bladder_Osman06_346genes_CancerVsControl	GeneSigDB	1.335e-09	1.577e-05	2.075e-07	2.066e-06	48	272	AKT1,USP36,GAS7,AGPS,CCAR2,EDF1,RPL10A,RPL14,SART1,CD53,LRRFIP1,ASB8,PML,EIF5B,PITPNC1,ZNF875,EIF4G1,CYB561D1,WDR41,RPL4,RPL13,RPL38,RPLP2,RPS15,MEX3C,SAFB,SRSF4,TMEM107,SMARCC2,TNKS2,SPI1,RSF1,SNX16,NXT2,SEPTIN6,STRN,ATP11B,GNAS,GNB1,TAPBP,IL24,LILRA2,LNPK,TPM4,PDAP1,IFNAR2,PTP4A2,ELL
Coexpression	M41652	TRAVAGLINI_LUNG_PROXIMAL_BASAL_CELL	MSigDB C8: Cell Type Signatures (v7.5.1)	1.44e-09	1.701e-05	2.209e-07	2.199e-06	85	629	ADH5,TP53I13,UXT,ALDOA,ANXA1,ZBTB44,TP63,EIF3G,SRSF9,NACA,BAG1,HNRNPM,NAP1L1,NCL,RPL10A,TSC22D1,PER2,AP1G2,CAPN1,SEMA5A,OAT,RPL14,SEPTIN7,PCBP2,RPL23,AP2M1,GRHPR,CLTA,NOP53,COX4I1,SYF2,RSL1D1,PSMB7,KCTD1,ECI1,PTMA,RAD23A,UBXN1,PDCD7,RGS12,EEF1D,EEF2,EIF4B,RPL4,RPL7,RPL7A,RPL8,RPL13,RPL17,RPL18A,RPL19,RPL26,RPL27A,NET1,RPLP2,RPS6,RPS8,RPS15,RPS19,RPS25,KRCC1,SDHD,SET,ALKBH7,ANP32B,CCT7,TRABD,BRK1,…
Coexpression	M41752	RUBENSTEIN_SKELETAL_MUSCLE_T_CELLS	MSigDB C8: Cell Type Signatures (v7.5.1)	1.679e-09	1.983e-05	2.542e-07	2.531e-06	37	181	UXT,RPL10A,RPL14,RPL23,TOMM7,NOP53,GMFG,COX7C,RSL1D1,EEF1D,RPL4,RPL7,RPL7A,RPL8,RPL13,RPL17,RPL18A,RPL19,RPL26,RPL27A,RPL36AL,RPL38,RPLP2,RPS6,RPS8,RPS15,RPS19,RPS25,EVL,ERP29,CORO1A,RPL35,TPT1,HNRNPA1,UBE2D2,CDC42SE1,LDHB
Coexpression	M41720	FAN_OVARY_CL18_B_LYMPHOCYTE	MSigDB C8: Cell Type Signatures (v7.5.1)	1.755e-09	2.073e-05	2.624e-07	2.612e-06	64	422	MBP,LAGE3,ACTN4,RAB8A,TAGLN2,BIRC3,ARHGDIA,ANKRD11,ATP6V0B,BID,SQSTM1,NFKB2,CAPZA1,POLE3,ATP6V0D1,CD53,LRRFIP1,COX4I1,TRAF4,CST3,G3BP2,RAB5C,FERMT3,RALA,RAN,TYMP,ARPC3,EIF5A,DDX39A,CDK2AP2,RPLP2,TNIP1,FABP5,NOP10,FKBP2,SEC13,RTF2,GNA13,DHRS7,FTH1,TCF25,CNPY3,NUDC,SNRPG,SEPTIN6,ERP29,ANKRD12,TAPBP,GPX1,CDC37,CORO1A,GUK1,BRD4,TPT1,SLC7A11,EZR,SF1,MRPS6,IK,RILPL2,MRPL47,PTP4A2,MIR155HG,LSP1
Coexpression	M41751	RUBENSTEIN_SKELETAL_MUSCLE_MYELOID_CELLS	MSigDB C8: Cell Type Signatures (v7.5.1)	1.848e-09	2.183e-05	2.729e-07	2.716e-06	56	347	ALDOA,LAMTOR4,SNX3,ATP6V0B,NACA,NAP1L1,BID,NFKBIA,CAPZA1,OAZ1,ATP6V0D1,CD53,TMSB10,PCBP2,CDC42,LRRFIP1,CFL1,RPL23,COX4I1,GMFG,COX7C,EFHD2,PPT1,CST3,TYMP,ARPC3,METTL9,SERF2,RPL4,RPL7,RPL17,RPL19,RPL26,RPL36AL,RPL38,RPLP2,RPS19,CCL3,NOP10,FTH1,SPI1,SSB,BLOC1S1,SSR2,CCNI,GPX1,DYNLT1,CORO1A,TIMP1,TKT,PPP1R18,CDC42SE1,JUND,VMP1,PTP4A2,LSP1
Coexpression	M5848	GSE9988_ANTI_TREM1_VS_ANTI_TREM1_AND_LPS_MONOCYTE_UP	MSigDB C7: Immunologic Signatures (v7.5.1)	2.202e-09	2.6e-05	3.183e-07	3.168e-06	39	199	TSR2,ALDOA,STK24,FUOM,MYL6,CTDSP1,PAFAH1B2,PCBP1,CLTA,PPP4C,CSNK1D,PTPN6,G3BP2,DOK1,RALA,EOLA1,REST,FEM1B,TM2D2,CNEP1R1,CYB561D1,PLEKHO1,RNF168,RREB1,FABP5,CDV3,FASTKD2,MAP7D1,KLF13,FTH1,TMEM121B,MKRN1,YY1,YWHAG,ZNF35,MRFAP1,ZYX,LASP1,LY9
Coexpression	M39218	ZHENG_CORD_BLOOD_C9_GRANULOCYTE_MACROPHAGE_PROGENITOR	MSigDB C8: Cell Type Signatures (v7.5.1)	2.21e-09	2.61e-05	3.183e-07	3.168e-06	26	100	ACTG1,TAGLN2,ANXA1,EIF3A,HNRNPM,NAP1L1,NCL,H1-10,TMSB10,LRRFIP1,CFL1,PIK3R1,PTMA,SERF2,SET,ANP32B,PRPF40A,C9orf78,SF3B2,H3-3B,HDGF,TPM4,HNRNPA1,HNRNPU,NUCKS1,YY1
Coexpression	M2417	WAKABAYASHI_ADIPOGENESIS_PPARG_RXRA_BOUND_8D	MSigDB C2: CGP Curated Gene Sets (v7.5.1)	2.515e-09	2.97e-05	3.579e-07	3.562e-06	106	859	DNAJC19,MBD6,TMCC3,EHBP1L1,TP53I13,ANXA1,CALCOCO1,ARF4,BCAT2,NDUFC2,NFE2L1,PLOD3,BAZ1B,PROX2,CD53,PCBP2,PFKL,SCAF1,GRHL1,TMEM259,ZNF655,NTN1,QKI,COG4,GOSR1,TMEM87A,CSNK1D,CSNK1G2,MARCHF5,CST3,GIGYF2,PPIP5K1,FITM2,PCSK4,UTP14C,B3GNT4,NUDT12,PTPN6,G3BP2,DYNLRB1,CD302,PLEKHF2,AMDHD2,MSTO1,EEF2,UBL5,METTL9,SLC38A7,TTC30A,PSPC1,TMEM140,NET1,BET1,TNIP1,RPS19,RRAS,DLC1,TOMM40,ZNHIT1,SELENOP,SRSF4,NATD1,…
Coexpression	M9901	GSE42088_UNINF_VS_LEISHMANIA_INF_DC_2H_DN	MSigDB C7: Immunologic Signatures (v7.5.1)	2.557e-09	3.02e-05	3.595e-07	3.578e-06	39	200	TAGLN2,UXT,ANXA1,NACA,RPL10A,BST1,RPL14,CDK9,ABT1,PIK3R1,NOP53,SYF2,CX3CR1,TESC,GABPB1-IT1,EEF2,EIF4B,RPL4,RPL7,RPL7A,RPL8,RPL13,RPL17,RPL19,RPL26,RPL27A,RPL38,RPS8,RPS15,CPED1,PTK2B,IFITM3,CNPY3,STK38L,TKT,RPL35,HAL,JUND,KRT10
Coexpression	15489324-TableS2	Human Messina_04_1962genes_TranscriptionFactors	GeneSigDB	2.76e-09	3.26e-05	3.836e-07	3.818e-06	183	1741	MAFG,ZNF93,MAX,MAZ,MBD1,ARID1B,TP53I13,KMT2A,FOXO4,ZNF319,ZBTB2,PHRF1,ZBTB26,CBX4,ZBTB44,TP63,RERE,MYB,EED,ATRX,ZNF862,SAP30,TSC22D1,LDB1,PER2,NFE2L1,NFKB2,NFKBIA,ZNF558,MBD2,CNOT3,ZFP62,NPAS2,NRL,TRIM41,HMX3,BAZ1B,ZNF786,TRIM47,ZNF682,ZMYM6,CDK5,MTA2,ABT1,CHD2,CHD4,CREBZF,GRHL1,ZNF655,MED26,MED27,MED7,PML,TECPR1,ZNF473,ZNF596,POU5F1,GTF2IRD1,NFE2L3,NCOR1,NCOR2,TBC1D10B,ZNF516,CUX1,SART3,SETD1A,Z…
Coexpression	M17753	BENPORATH_MYC_MAX_TARGETS	MSigDB C2: CGP Curated Gene Sets (v7.5.1)	2.885e-09	3.408e-05	3.963e-07	3.945e-06	98	775	SMC1A,LAGE3,RAB8A,MFAP1,TAGLN2,UXT,GEMIN2,PARG,AGPS,KHSRP,JRKL,SNX3,NACA,NUBP1,NCL,SAP30,SQSTM1,HERC1,PLOD3,CAPZA1,BAZ1B,OAZ1,POLE3,NFS1,CDKN1B,CYTH2,GDAP1,GATB,SRSF11,ABT1,RECQL5,TRMT13,COX7C,APBA3,PPP6C,DEF6,PRKAB1,PRKAG1,PSMB7,PSMD3,DDX10,PTPN6,RAB1A,ABCB6,UBXN1,RFX5,FRY,ABCE1,RPL8,RPL13,RPL19,RPL27A,PIGP,STUB1,CWC27,RPS6,DNAJA2,IER5,RPS19,RPS25,CNPY2,RRAS,RXRB,FABP5,VPS52,DDX41,FKBP2,FLOT2,CC…
Coexpression	M41062	KANNAN_BLOOD_2012_2013_TIV_AGE_65PLS_REVACCINATED_IN_6_9_MO_VS_REVACCINATED_IN_12_13_MOS_DN	MSigDB C7: Immunologic Signatures (v7.5.1)	3.258e-09	3.848e-05	4.423e-07	4.403e-06	55	343	MAZ,NDRG3,ALDOA,PPFIBP2,CALCOCO1,PHRF1,CBX4,RERE,ATP6V0B,TTC9C,BST2,BTK,ATP6V0D1,PABPC3,TERF2IP,VKORC1,QKI,COMT,IFFO1,CSNK1D,CTBP1,NLRP12,GIT2,TECPR2,IQSEC1,WDR1,H3-5,RDH10,EIF4G2,PSPC1,EWSR1,SEC13,NBPF3,CCT7,ORAI2,NPLOC4,RABL6,FTH1,CNPY3,KIAA2026,OS9,GNAI2,LILRB3,HTRA2,DTWD2,LRTOMT,BICRAL,HAL,CEP19,SCN11A,HNRNPAB,SF1,ITPK1,LSP1,PBXIP1
Coexpression	18310505-TableS7	Human StemCell_Matushansky08_1453genes	GeneSigDB	3.7e-09	4.37e-05	4.966e-07	4.943e-06	140	1245	ZNF93,RBM10,MAZ,MCM2,NDRG3,TRMT5,GEMIN2,MAGEH1,KHSRP,ARF4,GET3,JRKL,ATP6V0B,EED,RNGTT,NAP1L1,SAP30,SYNJ1,BRCA2,NPAS2,PLOD3,CAPZA1,CASP6,OAZ1,POLE3,MRPL39,PDCL,CDC42,CDK5,CETN3,RCC1,SOCS6,EPS15L1,AP2M1,ASPM,ARMCX6,TRMT13,ZDHHC13,MAP4K4,ALG6,MRM2,DDX49,PNN,POLD2,APBA3,CLIC4,PAF1,CROT,PPT1,PRCC,CSNK1G2,PRIM1,PRKAA1,SAFB2,SART3,KNTC1,KREMEN2,PSMB7,WDR55,GON4L,ZBTB24,ELOVL2,YTHDF1,AP5Z1,G3BP2,WDR1,RAB…
Coexpression	M6747	GSE6259_FLT3L_INDUCED_33D1_POS_DC_VS_CD4_TCELL_DN	MSigDB C7: Immunologic Signatures (v7.5.1)	3.767e-09	4.45e-05	4.999e-07	4.977e-06	35	170	MBP,TRIM59,AKT1,WDFY4,KMO,EIF3B,EDF1,TMSB10,NOP53,CCDC69,KCTD1,AURKAIP1,RALA,DPP4,CENPQ,DAZAP1,SERF2,RPL26,NET1,STRBP,RPS15,RPS19,CDV3,NOP16,PRPF40A,DDX27,MREG,GPR153,PUS1,SNRPG,GPR82,SEPTIN6,UBE2D2,AP1S3,SF1
Coexpression	M41700	TRAVAGLINI_LUNG_OLR1_CLASSICAL_MONOCYTE_CELL	MSigDB C8: Cell Type Signatures (v7.5.1)	3.849e-09	4.546e-05	5.051e-07	5.028e-06	93	726	MKKS,ACTG1,EHBP1L1,STK24,AMPD3,HIPK2,ARF4,MSN,ARHGDIA,IRS2,MYH9,MYL6,HNRNPM,BID,HCAR3,SPHK1,NFKBIA,CD53,PCBP1,PLEC,QKI,MAP4K4,PLK3,CLIC4,EFHD2,NCOR2,PPP4C,LACC1,CUX1,TET2,PTGER2,MTRNR2L8,NECTIN2,WDR1,RAB1A,RAC1,FERMT3,RALA,RALGDS,SCO2,TYMP,CHMP4B,TLNRD1,UBL5,METTL9,SERF2,EIF4G1,EIF4G2,ERCC1,B3GNT5,TNIP1,SLC15A3,IFITM3,CCL3,NOP10,SDC2,CDV3,CARD19,FPGS,SLC1A3,GNA13,FTH1,CYSTM1,DOT1L,SLC16A10,SPI1,R…
Coexpression	17555561-Table1	Human Breast_Mackay07_1264GenesDownRegulated	GeneSigDB	4.702e-09	5.553e-05	6.102e-07	6.074e-06	117	990	HDHD3,MAX,SPC25,TAGLN2,STK24,KIF6,NIPSNAP1,FAS,ARHGDIA,LRRC61,ZNF385C,ATRX,MYO5A,CASR,POLE3,MRPL39,CD53,LRBA,PCBP2,CDC42,CDK5,CDKN1B,CYTH2,RCC1,COG4,SUMF2,APOO,COMT,IFFO1,THTPA,TTPAL,GTF2IRD1,PCED1B,NCOR1,TBC1D10B,PPP2R5B,PPP4C,SOGA1,PRKACA,CYHR1,SAFB2,PPIP5K1,DNAJC3,CNNM2,RSL1D1,ELOVL2,PARD6A,NECTIN2,PVT1,RABIF,DTNB,E2F1,IGFLR1,VPS37B,RGS12,HEXIM2,FRY,ABHD5,ADGRG2,ABCE1,PHF11,EIF4G1,MARK2,CDK2AP…
Coexpression	20937356-TableS2	Rat Hypothalamic_Mansuy10_1931genes	GeneSigDB	5.038e-09	5.95e-05	6.468e-07	6.438e-06	140	1251	ABCB7,SPC25,MCM2,ACTN4,TRIM59,EHBP1L1,STK24,ERI1,AGPS,MSN,NOP14,EIF3A,BAG1,NAP1L1,NUBP1,NCL,TTC9C,BID,BRCA2,PPIL3,NPAS2,C1QL3,HIP1R,CCDC34,SEPTIN7,LRRFIP1,LRRFIP2,CETN3,ENOPH1,PPIG,CLCN5,CENPM,SNX8,ASPM,DSCC1,ZDHHC13,CHAC1,POLD2,PRIM1,CEP41,EIF5B,KNTC1,PHF19,RSL1D1,DDX10,PWP2,WDR1,OBI1,QSOX2,DOK1,RALA,RAN,EFL1,DUSP4,FASTKD1,ABCB6,E2F1,VPS37B,PALB2,ABCE1,ALYREF,AATF,ERCC1,BRIP1,MRPL12,FSIP1,STRBP,…
Coexpression	20003503-SuppTable1	Mouse Lung_Moulos09_925genes	GeneSigDB	5.594e-09	6.607e-05	7.104e-07	7.071e-06	87	668	MKKS,SPC25,TBC1D14,MPI,AMPD3,MSN,NAP1L1,TSC22D1,SQSTM1,ANKRD52,CASP6,POLE3,PCSK6,PCBP2,LRRFIP2,CDK9,RBM25,CENPM,PIN1,CRIPT,STX8,MXRA8,CSNK1G2,CEP41,PCSK4,MLEC,IRF2BP1,PITPNC1,ZBTB24,EXOG,AURKAIP1,DRP2,HDAC5,WRAP53,CHMP4B,BBS10,EEF2,SIDT2,UBL5,EIF4G2,PSPC1,IMMP2L,THNSL1,RPLP2,TNIP1,PDZD7,RPS25,MRPL35,STRADB,MBTPS2,RHBDD1,TXNRD2,TMEM107,DHRS7,FTH1,H2AJ,SNRNP70,KDSR,SLC16A10,KDM4C,TOGARAM1,USP20,YIF…
Coexpression	M17693	GARY_CD5_TARGETS_UP	MSigDB C2: CGP Curated Gene Sets (v7.5.1)	5.735e-09	6.773e-05	7.206e-07	7.172e-06	68	474	ACLY,MAZ,MBP,ABHD6,BAP1,ARHGDIA,ANKRD11,TNFSF9,LPCAT4,NFE2L1,SQSTM1,NFKB2,NFKBIA,CNOT3,LRBA,CDC42,PFKL,CHI3L2,STRN4,PKN1,PTPN6,MARCHF1,RALA,MEGF9,METTL9,LHFPL6,PIGP,FASN,CCL3,DHTKD1,SET,ALKBH7,SIPA1,PACS1,SLC7A1,GNA13,DHRS7,CYSTM1,SPI1,SUSD3,SEPTIN6,VAMP2,PPP1R9B,GNAI2,TAF1,GNB1,UBXN6,KIF3A,ERLIN2,TKT,TLN1,PPP1R18,TPM4,MKRN1,SLC7A11,PIK3IP1,WAS,YWHAE,ZNF207,JUND,CDT1,PRRC2A,VMP1,REXO5,LDAF1,LEPR,…
Coexpression	M43616	GAUTAM_EYE_CORNEA_FIBROBLASTS	MSigDB C8: Cell Type Signatures (v7.5.1)	6.118e-09	7.226e-05	7.606e-07	7.571e-06	34	165	RECK,ARHGDIA,IRS2,NCL,H1-10,CD81,PIK3R1,CLIC4,RSL1D1,UBXN1,TYMP,EIF4B,RPL4,RPL8,RPL18A,RPL36AL,ERF,RPLP2,RPS15,RPS25,SELENOP,ANKRD12,FERMT2,GOLGA4,CCDC85B,CDC37,BRD4,TLN1,CLDN5,RPL35,HNRNPA1,RBPJ,LUZP1,JUND
Coexpression	M2107	KIM_BIPOLAR_DISORDER_OLIGODENDROCYTE_DENSITY_CORR_UP	MSigDB C2: CGP Curated Gene Sets (v7.5.1)	6.216e-09	7.342e-05	7.648e-07	7.613e-06	88	680	ACTG1,BAP1,AKT1,ALDOA,STK24,CALCOCO1,EIF3G,SRSF9,ATP6V0B,NACA,BAG1,LPCAT4,NCL,BCL2L2,NDUFC1,RPL10A,NFE2L1,NNAT,OAZ1,ATP6V0D1,CD81,ARHGEF2,CDK5,CFL1,GRHPR,PIN1,CLTA,PLCD1,TMEM59,COX7C,PPP2R5B,PPP6C,PPP1R16B,CTBP1,CX3CR1,UTP14C,PSMB6,PSMD11,DCTN1,G3BP2,RAN,ARPC3,OPTN,EIF4B,RPL4,RPL7,RPL8,RPL36AL,RPS6,RPS19,RPS25,VPS52,ATP5PD,RNF44,CYFIP2,CTCF,SMARCC2,SPTBN2,SRP19,BLCAP,STXBP1,OS9,ERP29,GNAS,GNB1,CC…
Coexpression	M5138	GSE34205_HEALTHY_VS_FLU_INF_INFANT_PBMC_UP	MSigDB C7: Immunologic Signatures (v7.5.1)	6.451e-09	7.619e-05	7.822e-07	7.786e-06	38	198	UXT,NACA,NAP1L1,ODF2,SNHG10,TRIR,LINC00921,NOP53,DCAF16,ZNF575,EEF1D,EEF2,RPL4,RPL7,RPL7A,RPL8,RPL13,RPL19,RABEP2,RPL38,RPLP2,KDM4C,ST13,RFTN1,SUDS3,CBX7,HADHA,RPL35,TPT1,HLA-DOB,TUFM,SH3BP4,HSPA1L,FBXL17,YY1,LRP8,DTWD1,PBXIP1
Coexpression	M2105	KIM_ALL_DISORDERS_OLIGODENDROCYTE_NUMBER_CORR_UP	MSigDB C2: CGP Curated Gene Sets (v7.5.1)	6.49e-09	7.665e-05	7.822e-07	7.786e-06	95	755	RBM10,ACTG1,BAP1,AKT1,ALDOA,STK24,NIPSNAP1,DGKZ,SSNA1,EIF3G,BECN1,ATP6V0B,BAG1,NCL,NDUFC1,RPL10A,NFE2L1,NNAT,BSN,NTHL1,OAT,OAZ1,ATP6V0D1,CD81,CDK5,CFL1,GATB,NREP,AP2M1,GRHPR,PIN1,CLTA,COX4I1,TMEM59,COX7C,PPP2R5B,PPP1R16B,CX3CR1,UTP14C,PSMB6,ECI1,DOCK3,RAN,EEF2,EIF4G2,RPL8,RPL13,MRPL23,RPL36AL,RPS8,RPS19,VPS52,ANP32B,RNF44,CCT7,CYFIP2,MTX2,CTCF,NUDC,SNRPG,SPTBN2,BLOC1S1,CHMP2A,BLCAP,STXBP1,SYN1,OS…
Coexpression	M41668	TRAVAGLINI_LUNG_BRONCHIAL_VESSEL_1_CELL	MSigDB C8: Cell Type Signatures (v7.5.1)	7.027e-09	8.3e-05	8.384e-07	8.345e-06	41	224	UXT,EIF3G,NACA,RPL10A,RPL14,RPL23,MLEC,RSL1D1,PITPNC1,PTMA,TESC,EEF2,EIF4B,RPL4,RPL7,RPL8,RPL13,RPL18A,RPL19,RPL26,EPS8,RPL27A,RPL38,NET1,RPLP2,RPS6,RPS8,RPS15,RPS19,RELL1,EVL,NOP16,ANP32B,C11orf96,CCDC85B,CDC37,RPL35,TPT1,MGLL,HNRNPA1,IMPDH2
Coexpression	M9964	GSE45365_WT_VS_IFNAR_KO_CD8A_DC_MCMV_INFECTION_UP	MSigDB C7: Immunologic Signatures (v7.5.1)	7.454e-09	8.804e-05	8.804e-07	8.764e-06	38	199	KMT2A,CBX4,RERE,SRSF9,CNOT3,CAPN1,CRK,TBC1D10B,PRCC,PRKACA,CST3,PKN1,MLEC,SMG7,C1orf54,EIF4G1,ERCC5,FASN,RNF44,KIF16B,MED15,MAP7D1,LUC7L2,FTSJ3,GAK,SSRP1,VAMP2,OS9,TAPBP,BRD4,TLN1,TYK2,GORASP1,CMC2,ZYX,JUND,LASP1,LSP1
Coexpression	M39226	LAKE_ADULT_KIDNEY_C7_PROXIMAL_TUBULE_EPITHELIAL_CELLS_S3	MSigDB C8: Cell Type Signatures (v7.5.1)	7.531e-09	8.895e-05	8.807e-07	8.767e-06	30	135	NCL,RPL14,TMSB10,RPL23,COX4I1,COX7C,PTMA,EEF2,SERF2,RPL4,RPL7,RPL7A,RPL8,RPL13,RPL19,RPL27A,RPL38,RPLP2,RPS6,RPS8,RPS15,RPS19,RPS25,FTH1,CCNI,AGBL4,RPL35,TPT1,NUCKS1,EZR
Coexpression	M9894	GSE45837_WT_VS_GFI1_KO_PDC_DN	MSigDB C7: Immunologic Signatures (v7.5.1)	8.603e-09	0.0001016	9.586e-07	9.542e-06	38	200	HDHD3,NDRG3,TRMT5,MPI,NIPSNAP1,MRPS34,EDF1,BST2,NTHL1,NUMA1,GRHPR,PIN1,COG4,DDX49,GMFG,PSMB6,ECI1,BANP,DYNLRB1,RAB5C,RALGDS,RAN,EEF2,UBL5,RASGRP2,MRPL23,ARL6IP4,ATP5PD,SET,CCT7,SEPTIN9,ERP29,COPS6,TCF20,CBX7,MRPL58,CDC42SE1,KRT10
Coexpression	M7423	GSE16450_CTRL_VS_IFNA_6H_STIM_MATURE_NEURON_CELL_LINE_DN	MSigDB C7: Immunologic Signatures (v7.5.1)	8.603e-09	0.0001016	9.586e-07	9.542e-06	38	200	RAB8A,TMC4,LAMTOR4,CCAR2,MYH9,CD53,CD81,CENPB,RBM25,NTN1,TRAF4,LRFN3,PSMB7,WDR1,EIF4B,MARK2,ERF,SAFB,ORAI2,NPLOC4,LARP7,FTH1,TCF25,CNPY3,SMN1,SETD1B,TNRC6B,STK11,OS9,CCNI,HADHA,PNPLA7,ILKAP,TTC1,HNRNPD,HNRNPU,ITGAL,PTP4A2
Coexpression	M8320	GSE28726_NAIVE_VS_ACTIVATED_CD4_TCELL_UP	MSigDB C7: Immunologic Signatures (v7.5.1)	8.603e-09	0.0001016	9.586e-07	9.542e-06	38	200	MFGE8,FOXO4,DGKZ,VNN2,H1-10,TMSB10,PLCD1,IFFO1,MXRA8,PPP2R5D,LEPROT,CTSO,CD302,TNK2,RASGRP2,RPS8,PTK2B,FLOT2,SIPA1,CYFIP2,FTH1,KDM2A,SOX4,VPS11,SETD1B,SEPTIN9,SIT1,STK10,MICA,SYNE1,CORO1A,BICRAL,RNF139,ARHGAP45,SEC14L2,PIK3IP1,JUND,PBXIP1
Coexpression	M5777	GSE9006_HEALTHY_VS_TYPE_1_DIABETES_PBMC_1MONTH_POST_DX_UP	MSigDB C7: Immunologic Signatures (v7.5.1)	8.603e-09	0.0001016	9.586e-07	9.542e-06	38	200	ACTG1,ALDOA,AGPS,MSN,SRSF9,BAG1,HNRNPM,MBD2,ODF2,SART1,PCBP2,PIK3R1,QKI,STX8,DDX49,PRKAA1,SAFB2,PKN1,G3BP2,AATF,MRPL12,DNAJA2,IER5,SAFB,ORAI2,NPTN,SMARCA2,SOX4,ATMIN,CHEK2,DUSP10,HADHA,MKRN1,HNRNPA1,HNRNPD,HNRNPU,EZR,PTP4A2
Coexpression	M6623	GSE5589_LPS_VS_LPS_AND_IL10_STIM_IL6_KO_MACROPHAGE_180MIN_UP	MSigDB C7: Immunologic Signatures (v7.5.1)	8.603e-09	0.0001016	9.586e-07	9.542e-06	38	200	MBD1,TTC14,TBC1D14,TP53I13,AKT1,DGKZ,WDFY4,LAMTOR4,BST2,PLEC,TOMM7,DHX58,COMT,NOP53,CUX1,PPP1R12C,FBXL4,CD302,HSDL1,RASA4,RPL27A,IFI27L2,PIGP,MDP1,ABTB1,SETD1B,ZC3H4,KDM2B,ERP29,TEF,LSM10,ARHGAP45,MMD,VASP,INCENP,PDSS2,RNPEPL1,LSP1
Coexpression	19841744-TableS5	Human Liver_Tzur09_1908genes	GeneSigDB	9.276e-09	0.0001096	1.024e-06	1.019e-05	160	1496	NAT1,ACLY,MAZ,APOOL,ABHD6,MCC,NDRG3,TRIM59,BAP1,ADH5,NCEH1,TAGLN2,GEMIN2,PARG,CALCOCO1,HIPK2,ARF4,ZBTB44,GET3,SRSF9,SNX3,RNGTT,ATRX,BAG1,SNAP23,TSC22D1,BRCA2,TCEAL8,OAT,OAZ1,POLE3,ODF2,MRPL39,PCSK6,NEMF,SCAF11,PCBP1,PCBP2,CDC42,CDK17,CFL1,ENOPH1,CREBZF,PIK3R1,BOD1L1,TRMT13,MED7,QKI,APOO,PNN,NDFIP2,TTPAL,CRK,SLC30A7,NCOR1,PPP2R5D,PPP6C,MARCHF5,LEPROT,DNAJC3,KNTC1,SREK1,DBT,PTGR3,FBXL4,BPNT2,NECTIN…
Coexpression	M2419	WAKABAYASHI_ADIPOGENESIS_PPARG_BOUND_8D	MSigDB C2: CGP Curated Gene Sets (v7.5.1)	1.104e-08	0.0001305	1.208e-06	1.202e-05	84	646	MKKS,ZRSR2,ACLY,ACTN4,ABCD1,ZBTB2,HIPK2,DCBLD2,EDF1,SAP30,BID,HCAR3,AP3D1,TRIM41,NUMA1,ARHGEF2,CENPB,GRHPR,LNX2,RWDD3,NCOR1,TRAF4,PPP2R5D,IQCB1,SAFB2,PRKCE,KNTC1,RAD51B,TMEM38B,HEXIM2,OPTN,MEGF9,TM2D2,EIF2AK4,WDR41,MARK2,ZNF672,DNAJA2,PEMT,ST3GAL6,PRELID2,CFAP36,ACSF2,PRPF40A,MXD4,TRABD,GNA13,DHRS7,PUS1,FKBP7,IFT122,FGD6,SOX4,HOPX,SEPTIN9,RBKS,STK11,BLCAP,KLHL7,GNAS,CCNI,DIDO1,TMBIM6,GSTM2,ERLIN2…
Coexpression	M41190	OCONNOR_PBMC_MENVEO_ACWYVAX_AGE_30_70YO_7DY_AFTER_SECOND_DOSE_VS_7DY_AFTER_FIRST_DOSE_UP	MSigDB C7: Immunologic Signatures (v7.5.1)	1.132e-08	0.0001337	1.227e-06	1.221e-05	31	145	EIF3B,MYL6,LPCAT4,NFKB2,CHD4,TRIR,PLEC,BRMS1,PKN1,CUX1,TYMP,UBL5,SLC38A7,RPL13,STUB1,ARL6IP4,FKBP2,C7orf50,MED15,ACIN1,KDM2A,ERC1,SURF2,RRP7A,ANKRD13D,GTF2F1,LNPK,KAT6B,UBE2D2,ILRUN,LETM1
Coexpression	18689800-TableS5	Human EmbryonicStemCell_Thomas08_839genes	GeneSigDB	1.204e-08	0.0001422	1.292e-06	1.287e-05	97	786	MAX,MAZ,MBD1,KMT2A,AKT1,HIPK2,BCL9L,EDF1,MYH9,ATRX,NAP1L1,BCR,TSC22D1,NFE2L1,SQSTM1,NFKB2,NFKBIA,MBD2,CTDSP1,CDC42,LRRFIP2,CDK9,CDKN1B,CHD2,CHD4,PIN1,DDX54,MAP4K4,PML,POLRMT,CRK,NCOR1,NCOR2,PPP4C,PRIM1,CTBP1,PKN1,SART3,PTMA,RAC1,RAC3,HDAC5,CHAF1A,DUSP4,E2F1,RGS12,KLF16,EEF1D,TAF3,EIF4G2,ALYREF,RPL7A,ERF,STUB1,EWSR1,TFG,RXRB,ZBTB7A,SAFB,ZBTB18,SET,FN1,MXD4,SNW1,KHDRBS1,GNA13,HLTF,SMARCC2,SUFU,RSF1…
Coexpression	M41706	FAN_OVARY_CL4_T_LYMPHOCYTE_NK_CELL_1	MSigDB C8: Cell Type Signatures (v7.5.1)	1.271e-08	0.0001501	1.352e-06	1.346e-05	43	246	TAGLN2,ANXA1,BIRC3,MSN,ARHGDIA,MYL6,CAPZA1,OAZ1,SH2D2A,CD53,CDC42,LRRFIP1,CFL1,TERF2IP,TRIR,PIK3R1,PPP4C,CTSW,PTMA,AURKAIP1,RAB5C,RAN,RAP1B,ARPC3,EIF5A,NOP10,FTH1,TCF25,HOPX,C9orf78,PRRC2C,SF3B2,TMBIM6,CDC37,CORO1A,GUK1,UBB,UBC,EZR,YWHAB,MRPS6,CDC42SE1,LSP1
Coexpression	M40937	OSMAN_BLOOD_CHAD63_KH_AGE_18_50YO_HIGH_DOSE_SUBJECTS_24HR_DN	MSigDB C7: Immunologic Signatures (v7.5.1)	1.301e-08	0.0001537	1.372e-06	1.366e-05	192	1886	ACADSB,DNAJC19,CHIC1,TM6SF1,NDRG3,PSMG3-AS1,TRIM59,AXIN1,MFGE8,ZNF530,RECK,AMPD3,MAGEH1,COX10-DT,ZDBF2,SCRN2,ZBTB44,IRS2,MYB,RNGTT,MYO5A,ZNF862,NAP1L1,BCR,VNN1,ZNF558,ZFP62,NPAS2,CALCB,NUMA1,HIP1R,RPL14,ZNF786,CD27,PROX2,SNHG10,LRBA,MOSMO,ELAPOR2,FAM185A,SRSF11,CREBZF,C7orf25,PIK3R1,TRMT13,PLCD1,ALG6,NOP53,RWDD3,PCED1B,CROT,SAMD10,MTRFR,DEF6,PPIP5K1,MAPK13,FITM2,IRGM,NLRP12,ZNF337,C6orf163,SREK1,…
Coexpression	17676974-TableS5	Mouse StemCell_Chambers07_395genes	GeneSigDB	1.33e-08	0.0001571	1.39e-06	1.384e-05	51	319	TSR2,TM6SF1,ALDOA,STK24,DEXI,ARF4,ARHGDIA,BECN1,SNAP23,PSTPIP1,PFKL,PIN1,CLTA,MAP4K4,NOP53,PPP4C,PKN1,POLDIP2,PTPN6,RAN,RAP1B,PLEKHF2,EXOSC1,METTL9,EIF5A,ALYREF,PACC1,STRBP,UCHL5,SDHD,NOP16,KHDRBS1,GALNT11,SMO,FUCA2,USP33,GALC,SPAST,JAGN1,RNF115,VAMP2,COPS6,CCNI,TSPYL1,HNRNPAB,RNF214,SLAIN1,YWHAE,PRPF6,IVD,MAFK
Coexpression	M41746	RUBENSTEIN_SKELETAL_MUSCLE_SMOOTH_MUSCLE_CELLS	MSigDB C8: Cell Type Signatures (v7.5.1)	1.452e-08	0.0001715	1.504e-06	1.497e-05	64	445	ACTN4,MFGE8,PIP5K1B,ALDOA,RGS5,CNIH4,SNX3,MYL6,BAG1,RPL10A,TSC22D1,RPL14,RPL23,PPIG,AP2M1,COX4I1,COX7C,NCOR1,PSMB6,PTMA,DYNLRB1,AURKAIP1,WDR1,RAN,CHMP4B,TMEM38B,OPTN,UBL5,SBDS,RPL4,RPL7,RPL7A,RPL8,MRPL23,EPS8,RPL36AL,NET1,RPS25,MRPS36,AIG1,ATP5PD,SDHD,ANP32B,CCT7,C7orf50,NPTN,FTH1,CYSTM1,NUDC,BRK1,C11orf96,COPS6,CCNI,SF3B2,DYNLT1,ATP5MK,SYNPO2,HNRNPA1,UBB,UBE2D2,MRPS6,IK,ZYX,LDHB
Coexpression	M41129	NAKAYA_PBMC_FLUMIST_AGE_18_50YO_7DY_DN	MSigDB C7: Immunologic Signatures (v7.5.1)	1.501e-08	0.0001773	1.542e-06	1.535e-05	102	844	MAX,TMCC3,MFAP1,USP36,BIRC3,CBX4,IRS2,HCAR3,HIP1R,SCAF11,PDCL,CDC42,CDKN1B,CDK17,ABT1,CHD2,TERF2IP,PIK3R1,ZNF655,MED26,QKI,COX4I1,GOSR1,MAD2L1BP,DYNLL2,GIGYF2,DNAJC3,DCAF16,CASZ1,TWF1,TRMT10C,G3BP2,RAMAC,GCC1,RAB1A,RABIF,PLEKHF2,VPS37B,TMEM38B,FEM1B,ABHD5,TM2D2,CNEP1R1,SBDS,PHF11,RORA,NUDT15,SS18L2,B3GNT5,NET1,TNIP1,TFG,MEX3C,TRAPPC4,ZBTB18,VCPIP1,FOXO3,PHLDA1,RPAIN,SIAH2,ORAI2,DDX27,MXD4,LARP7,G…
Coexpression	M2369	GOBERT_OLIGODENDROCYTE_DIFFERENTIATION_DN	MSigDB C2: CGP Curated Gene Sets (v7.5.1)	1.943e-08	0.0002295	1.978e-06	1.969e-05	123	1083	ABCA2,ZRSR2,MBP,CHIC1,DSCAML1,TMCC3,TBC1D14,NCEH1,NLGN2,RECK,MPI,CALCOCO1,HIPK2,GAS7,MRPL15,TNFSF9,TMEM80,TSC22D1,NFKB2,NINJ2,C1QL3,HIP1R,CASP6,CD81,CDK5,CHD4,SOCS6,NREP,JAM2,RBM25,LRFN4,PLEC,QKI,PLK3,BRMS1,PNN,IFFO1,THTPA,NCOR1,PPT1,SOGA1,PPP1R16B,DNM3,PRKAR1B,TET2,IRGM,SSC5D,FBXO6,ABCD4,WDR1,DNMT3A,RALGDS,SLC25A42,HDAC5,VPS37B,RFX5,PLLP,LHFPL6,RORA,PSPC1,ZDHHC2,EPS8,IFI27L2,ERCC1,IER5,ABCA7,MDP…
Coexpression	M1107	GRAESSMANN_RESPONSE_TO_MC_AND_DOXORUBICIN_DN	MSigDB C2: CGP Curated Gene Sets (v7.5.1)	1.962e-08	0.0002317	1.981e-06	1.972e-05	95	772	ABCB7,RBM10,MCM2,MDFI,TP53I13,USP36,GEMIN2,ZBTB12,MSN,NUBP1,BCL2L2,BRAT1,MBD2,ZMYM6,CETN3,GATB,CHD4,SOCS6,STX8,PNN,C16orf91,POLD2,GTF2IRD1,CSNK1D,CEP41,TCTN3,PSMD11,SREK1,TWF1,DDX10,NECTIN2,RABIF,RAD23A,RCE1,EXOSC1,TEFM,DAZAP1,ABCE1,CNEP1R1,EIF4B,AATF,PIGP,MRPL12,BET1,KRCC1,ZNF771,MDP1,NOP10,TOMM40,POMK,RHBDD1,FASTKD2,RUFY3,TPK1,KHDRBS1,LUC7L2,ACIN1,WDR4,ERC1,COQ3,BBS9,ST13,STAT5A,PARD6B,NSFL1C,K…
Coexpression	M14427	DODD_NASOPHARYNGEAL_CARCINOMA_DN	MSigDB C2: CGP Curated Gene Sets (v7.5.1)	1.997e-08	0.0002358	1.999e-06	1.989e-05	151	1407	MKKS,SMC1A,MCM2,TM6SF1,ADH5,TICRR,ZBTB2,NIPSNAP1,ZDBF2,ERI1,DDX55,FAS,DENND1A,KHSRP,CNIH4,TP63,EIF3B,HNRNPM,NAP1L1,NCL,BID,BRCA2,SPINDOC,BAZ1B,CASP6,PCSK6,NREP,ENOPH1,CUEDC2,ASPM,DSCC1,QKI,ALG6,PCDH18,MRM2,COL10A1,ZNF473,FAM72C,PNN,SLC30A7,NFE2L3,RSAD2,PRIM1,MTRFR,GPSM1,EDRF1,KNTC1,TCTN3,RSL1D1,KREMEN2,ZBTB24,RAN,CHAF1A,FASTKD1,E2F1,E2F6,TMEM38B,PALB2,CENPQ,TM2D2,ABCE1,ALYREF,AATF,EIF2AK4,DDX39A,…
Coexpression	M12707	MILI_PSEUDOPODIA_HAPTOTAXIS_UP	MSigDB C2: CGP Curated Gene Sets (v7.5.1)	2.122e-08	0.0002506	2.061e-06	2.051e-05	71	520	ABCB7,ZRSR2,MFAP1,ZBTB12,ERI1,ANKRD11,SMIM13,ATRX,MYO5A,NAP1L1,SNAP23,CAPZA1,CCDC34,NEMF,SEPTIN7,CENPB,CETN3,SRSF11,RBM25,PIP4K2A,CRIPT,QKI,NCOR1,PRIM1,DYNLL2,EIF5B,IRGM,GPATCH4,DDX10,RALA,CENPQ,ZMAT2,EIF4G2,SLTM,SS18L2,ZDHHC2,NET1,STRBP,UCHL5,VCPIP1,THOC7,CDV3,FASTKD2,PRPF40A,LARP7,TNKS2,KIF1C,ARMCX5-GPRASP2,TOGARAM1,SSB,SNX16,NXT2,RNF115,ST13,SEPTIN6,STRN,MTHFD2L,METAP2,PSIP1,CARNMT1,PDSS1,MKRN…
Coexpression	M16651	RODRIGUES_THYROID_CARCINOMA_POORLY_DIFFERENTIATED_DN	MSigDB C2: CGP Curated Gene Sets (v7.5.1)	2.124e-08	0.0002509	2.061e-06	2.051e-05	97	795	MBP,TMCC3,ARID1B,PIP4K2B,ZNF319,RECK,ZNF492,ZBTB2,DEXI,RGS5,HIPK2,RERE,SNAP23,TMEM80,BCR,TSC22D1,NFKBIA,HERC1,H1-10,CAPN1,CASP6,PCBP2,ZNF682,LRRFIP1,SRSF11,CHD2,CRIPT,NOP53,NCOR1,CROT,DYNLL2,CST3,MAPK13,GON4L,CD302,GABPB1-IT1,CCDC18-AS1,ZNF875,ECM2,C3orf52,TEFM,PLLP,SIDT2,METTL9,RASA4,SERF2,PHF11,ZDHHC2,NET1,STRBP,CLIP1,FBXO30,RELL1,ZBTB18,SDC2,SELENOP,FMO5,MED29,ASAP3,PIGV,SNTB1,RSF1,TNRC6B,TAB2…
Coexpression	M3246	GSE13411_NAIVE_VS_MEMORY_BCELL_DN	MSigDB C7: Immunologic Signatures (v7.5.1)	2.129e-08	0.0002514	2.061e-06	2.051e-05	37	198	EHBP1L1,PPFIBP2,GET3,MRPS34,EIF3G,ATP6V0B,BCL2L2,ATP6V0D1,CD27,PIP4K2A,CCR6,PPP1R16B,RAC1,EOLA1,EIF4B,MRPL12,TNIP1,CNPY2,FOXO3,MIA3,NAXD,ATG2A,RETREG3,H2AW,PMPCA,STK39,GNAS,DYNLT1,BTN3A2,GSTM2,GUK1,CEP250,H2BC3,HIVEP1,MKRN1,CDT1,LDHB
Coexpression	M4408	GSE22886_UNSTIM_VS_STIM_MEMORY_TCELL_UP	MSigDB C7: Immunologic Signatures (v7.5.1)	2.129e-08	0.0002514	2.061e-06	2.051e-05	37	198	NDRG3,UXT,SNX3,NAIP,TMEM80,TSC22D1,VNN2,VNN1,NINJ2,CTDSP1,SLC22A18,CHI3L2,PIK3R1,PIP4K2A,DNM3,ZNF337,PITPNC1,EEF1D,GOLGA7,RPLP2,MXD4,SMARCA2,CNPY3,CSGALNACT1,KDM4C,SEPTIN9,SSR2,GPD1L,ZGPAT,CCNI,TCF20,STK38,IFNAR2,MARCKSL1,HMCES,JUND,LDAF1
Coexpression	M8294	GSE23114_PERITONEAL_CAVITY_B1A_BCELL_VS_SPLEEN_BCELL_IN_SLE2C1_MOUSE_UP	MSigDB C7: Immunologic Signatures (v7.5.1)	2.444e-08	0.0002887	2.347e-06	2.336e-05	37	199	MCC,AXIN1,MFGE8,AMT,IKBKG,LPCAT4,H1-10,NUMA1,TMSB10,CHD2,RECQL5,PLCD1,PPP2R5D,DNM3,PRKCE,CTSO,CTSW,CCDC69,IRF2BP1,OPTN,TNK2,RASGRP2,ERICH1,TAOK3,IFITM3,SIPA1,KDM2A,VPS11,SETD1B,SIT1,STARD3,MICA,CORO1A,RNF139,ARHGAP45,PIK3IP1,JUND
Coexpression	M41099	HARALAMBIEVA_PBMC_FLUARIX_AGE_50_74YO_CORR_WITH_28D_MEM_B_CELL_RESPONSE_AT_28DY_POSITIVE	MSigDB C7: Immunologic Signatures (v7.5.1)	2.682e-08	0.0003168	2.541e-06	2.529e-05	137	1250	MAFG,NAT1,RAB8A,MFAP1,PIP5K1B,ABCD1,IFT20,ANXA1,ACAD9,IKBKG,GAS7,WDFY4,DENND1A,KHSRP,ARF4,CNIH4,IRS2,EIF3A,SRSF9,ATP6V0B,MYO5A,NUBP1,BCL2L2,SAP30,HCAR3,VNN1,SPHK1,SQSTM1,BTK,NFKBIA,CAPZA1,OAT,SLC22A18,SLC16A5,HS6ST1,STRN4,MED26,MIER2,DDX49,RAD9B,CLIC4,LRRC58,ADGRA2,CRK,NCOR2,PPP2R5B,SOGA1,ZNF516,PRKACA,CST3,DNAJC3,TET2,EIF4A3,PSMB7,PSMD3,PSMD11,CWC25,MIDEAS,COL24A1,IQSEC1,CD302,RAB1A,MUL1,RAB5C,D…
Coexpression	M17915	KRIGE_RESPONSE_TO_TOSEDOSTAT_24HR_UP	MSigDB C2: CGP Curated Gene Sets (v7.5.1)	2.689e-08	0.0003176	2.541e-06	2.529e-05	95	777	ZRSR2,APOOL,MBD6,EHBP1L1,TP53I13,NCEH1,RECK,HIPK2,GAS7,CBX4,MYO5A,NAP1L1,TNFRSF10D,TMEM80,IL18RAP,NDUFC1,SYNJ1,BST1,NFE2L1,SQSTM1,AP1G2,H1-10,PSTPIP1,PITX1-AS1,CD40,MOSMO,LRRFIP1,CDK17,CYTH2,CHD2,ATAD2B,TRMT13,C4orf33,GGPS1,CHAC1,PML,PTPN23,CLIC4,SLC30A7,LACC1,PPIP5K1,CCDC69,GCC1,GABPB1-IT1,SRD5A3,INAFM1,DUSP4,CCDC88C,PHF11,C18orf32,EPOR,B3GNT5,TCP11L1,RCSD1,LMBRD2,CLIP1,KRCC1,PTK2B,GORAB,CCL3,SD…
Coexpression	M6616	BENPORATH_NANOG_TARGETS	MSigDB C2: CGP Curated Gene Sets (v7.5.1)	2.79e-08	0.0003296	2.548e-06	2.536e-05	114	988	MKKS,ABCB7,MCC,ARID1B,ANXA1,PARG,KHSRP,ARF4,BCL9L,CDS2,TSC22D1,PPIL3,TCEAL8,NPAS2,NFS1,SERPINH1,NEMF,TMSB10,PDCL,PCBP1,CDK17,CETN3,CFL1,CHD2,SCAF1,EPS15L1,TMEM259,DSCC1,IQCK,DDX49,ZNF473,TMEM59,FBXL14,CLIC4,POU5F1,TMEM87A,SLC30A7,NFE2L3,NCOR1,TBC1D10B,ZNF516,PPP1R16B,SART3,KNTC1,LRFN3,DHX38,OBI1,DNM2,RAD23A,C1orf54,REST,IGFLR1,PALB2,HEXIM2,EEF2,RIC8B,EIF4B,EIF4G2,DDX39A,SS18L2,RPL17,RNF121,ERCC1,…
Coexpression	M9895	GSE42088_UNINF_VS_LEISHMANIA_INF_DC_24H_UP	MSigDB C7: Immunologic Signatures (v7.5.1)	2.804e-08	0.0003312	2.548e-06	2.536e-05	37	200	ABCB7,TRMT5,PPFIBP2,GAS7,NACA,H1-10,ARHGEF1,PCBP2,LRRFIP1,PIK3R1,CSNK1G2,RAB33B,CCDC69,PTMA,IQSEC1,CD302,RALGDS,EIF4B,PTK2B,SIPA1,HEXIM1,GALNT11,TRABD,DOP1A,SPAST,TNRC6B,ATG2A,SPIN1,TKT,KAT6B,ARHGAP45,ORC6,TYK2,NUCKS1,SPATA20,JUND,LBR
Coexpression	M7436	GSE21670_TGFB_VS_TGFB_AND_IL6_TREATED_CD4_TCELL_DN	MSigDB C7: Immunologic Signatures (v7.5.1)	2.804e-08	0.0003312	2.548e-06	2.536e-05	37	200	ABCA2,MAZ,RAB8A,CCAR2,MYH9,SLC16A5,RBM25,ASB8,ZC3H18,PCED1B,MIDEAS,WDR1,EIF4B,LEF1,ERF,SAFB,ORAI2,FTH1,TCF25,SMN1,SETD1B,TNRC6B,PACS2,OS9,GNB1,CCNI,TAPBP,CBX7,BICRAL,LNPK,PNPLA7,ILKAP,RAVER1,HNRNPA1,HNRNPD,HNRNPU,ITGAL
Coexpression	M3074	GSE10239_MEMORY_VS_DAY4.5_EFF_CD8_TCELL_DN	MSigDB C7: Immunologic Signatures (v7.5.1)	2.804e-08	0.0003312	2.548e-06	2.536e-05	37	200	MCM2,TRIM59,SRSF9,EED,SAP30,MRPL39,CCDC34,PAFAH1B2,LRBA,CDK17,RPL23,CRK,MARCHF5,PRIM1,MLEC,OBI1,DUSP4,RFX5,FEM1B,TAF3,PSPC1,EWSR1,MBTPS2,THOC7,SET,SLC7A1,LUC7L2,GNA13,KDSR,STRN,METAP2,DIDO1,ALG10,HARS1,VKORC1L1,EAF1,NAA30
Coexpression	M7911	GSE16385_UNTREATED_VS_12H_ROSIGLITAZONE_IL4_TREATED_MACROPHAGE_UP	MSigDB C7: Immunologic Signatures (v7.5.1)	2.804e-08	0.0003312	2.548e-06	2.536e-05	37	200	MAX,MAZ,STK24,BCAT2,SPINDOC,CNOT3,PAFAH1B2,MTURN,ARHGEF2,CFL1,PNN,PPP4C,GIGYF2,KCTD1,PTPN6,WDR1,RAB5C,EIF5A,PLEKHO1,IFITM3,WDR83OS,EVL,SIAH2,SNRNP70,SOX4,SLC9A9,POP4,SEPTIN9,RCC2,ERP29,TAPBP,CCDC85B,ANKRD13D,SUDS3,TLE1,CEP250,UBTF
Coexpression	M6328	GSE3565_CTRL_VS_LPS_INJECTED_SPLENOCYTES_DN	MSigDB C7: Immunologic Signatures (v7.5.1)	2.889e-08	0.0003413	2.605e-06	2.593e-05	34	175	SMC1A,ADAM11,TRIM59,EIF3G,MYB,SLC16A5,CD27,PCBP1,PIP4K2A,GPATCH4,DNMT3A,DPP4,EEF2,EIF4B,LEF1,PLEKHO1,RPL8,RPL13,RCSD1,FASN,EVL,SELENOP,ACSF2,BICDL1,KLF13,TET1,RTP4,GNAS,TCF20,GPX1,CTNNBL1,DUSP10,SNHG1,VASP
Coexpression	M41081	OSMAN_BLOOD_CHAD63_KH_AGE_18_50YO_HIGH_DOSE_SUBJECTS_24HR_UP	MSigDB C7: Immunologic Signatures (v7.5.1)	2.936e-08	0.0003468	2.627e-06	2.615e-05	199	1992	ACLY,MAX,RAB8A,ADPRH,EHBP1L1,NCEH1,ATP6V1C2,ABCD1,STK24,RSPH9,ERI1,FUOM,FAS,DENND1A,KMO,CNIH4,FAM72A,RERE,BECN1,BID,HCAR3,BRCA2,BST2,SPHK1,SQSTM1,NFKB2,BTK,NFKBIA,SERPING1,NINJ2,MBD2,AP3D1,CAPZA1,SART1,ATP6V0D1,CD40,CD53,TMSB10,SCAF11,CDK17,CHRNB1,CLCN5,CLK3,C4orf33,QKI,PML,BRMS1,DHX58,FAM72C,TMEM59,CLIC4,EFHD2,MAD2L1BP,NFE2L3,RSAD2,PPP4C,TLDC2,LACC1,CSNK1G2,CST3,PRKCE,MAP2K6,CTSO,SZRD1,RAB33B,PS…
Coexpression	M11234	THEILGAARD_NEUTROPHIL_AT_SKIN_WOUND_DN	MSigDB C2: CGP Curated Gene Sets (v7.5.1)	3.21e-08	0.0003792	2.837e-06	2.824e-05	40	227	ACLY,SMC1A,ACTN4,AKT1,FOXO4,STK24,GAS7,RERE,ATRX,SNAP23,OAZ1,ARHGEF1,LRRFIP1,PNN,RABIF,HDAC5,ARPC3,EIF4G2,MARK2,RASGRP2,TAOK3,FLOT2,SET,SRSF4,SMARCA2,SPAST,RALBP1,GNAI2,GNAS,LILRA2,GPR19,CORO1A,TKT,STK38,TYK2,WAS,YY1,LASP1,LBR,LSP1
Coexpression	18081427-TableS8	Mouse Breast_Crawford07_981genes	GeneSigDB	3.219e-08	0.0003802	2.837e-06	2.824e-05	85	672	ACADSB,MCC,ALDOA,RECK,CALCOCO1,DENND1A,EIF3A,MYH9,CDS2,LDB1,BPHL,PER2,BST1,OSCP1,CASP6,NFS1,SERPINH1,RBM25,STX8,TOMM7,GDPD3,MXRA8,EFHD2,CSNK1G2,DYNLL2,PRKCE,POLDIP2,CTSO,CNNM2,KCTD1,FBXO6,MUL1,RABIF,DOCK3,RALGDS,RDH10,REST,FRY,OPTN,IMMP2L,TMEM140,PIGP,IER5,CNPY2,RRAS,MINDY4,EVL,NUDT14,ALKBH7,RNF44,HEXIM1,RUFY3,HHAT,SMARCA2,SMARCC2,IFT122,FUCA2,SOX4,SLC9A9,FAM114A1,RBKS,RCC2,FBXO28,CCNI,TAPBP,CCDC…
Coexpression	M41070	SCHERER_PBMC_YF_VAX_AGE_18_40YO_4_TO_7DY_DN	MSigDB C7: Immunologic Signatures (v7.5.1)	3.327e-08	0.0003929	2.911e-06	2.897e-05	42	245	RBM10,DCBLD2,BCR,RPL10A,BRAT1,PSTPIP1,TMEM259,PLEC,TOMM7,FBXL15,PAF1,PPP1R12C,BANP,UBXN1,EEF1D,EEF2,EIF4B,RPL7A,RPL13,RPL18A,RPS6,RPS15,ARL6IP4,FKBP2,CCT7,SIPA1,RABL6,MAP7D1,TRABD,TCF25,KIF1C,STK11,CCNI,IL24,TCOF1,CORO1A,GUK1,CBX7,HADHA,TUFM,PRPF6,LDHB
Coexpression	18381933-SuppTableS4	Human Breast_Vincent-Salomon08_1001genes	GeneSigDB	3.45e-08	0.0004074	2.996e-06	2.982e-05	95	781	NAT1,RBM10,MFAP1,AMT,RGS5,CALCOCO1,HIPK2,KMO,MST1,IRS2,RERE,BECN1,MYB,SNX3,BAG1,BCAT2,TMEM80,PER2,NFE2L1,NUMA1,SLC22A18,OXTR,PCSK6,TMSB10,LRBA,CDKN1B,CETN3,SRSF11,MAP4K4,GOSR1,NCOR2,PDP1,CST3,GIGYF2,PPIP5K1,UTP14C,ELOVL2,WASHC5,NECTIN2,DYNLRB1,CD302,RALA,HDAC5,TVP23B,VPS37B,FEM1B,MYOF,FRY,SIDT2,RASA4,SLTM,TNK2,DDX39A,PIGP,F8,KRCC1,CAMSAP1,EVL,CDV3,FNTA,CHMP5,SIAH2,HEXIM1,LUC7L2,SMARCA2,NECAB3,SMA…
Coexpression	M10914	STARK_PREFRONTAL_CORTEX_22Q11_DELETION_DN	MSigDB C2: CGP Curated Gene Sets (v7.5.1)	3.66e-08	0.0004323	3.152e-06	3.137e-05	71	527	MKKS,TRIM59,ADH5,ALDOA,MPI,NIPSNAP1,MRPL15,GET3,NACA,PPIL3,TCEAL8,BAZ1B,OAT,SNHG10,TMSB10,CDK5,GDAP1,ABT1,ENOPH1,INIP,AP2M1,TRIR,CUEDC2,COMT,COX7C,PPT1,CYHR1,PSMB6,HPF1,DYNLRB1,RAD23A,CHMP4B,SBDS,SERF2,CARF,EIF4G2,PLEKHO1,RPL4,SS18L2,RPL8,RPL26,STRBP,CNPY2,NOP10,ZNHIT1,ATP5PD,FKBP2,THOC7,FNTA,PPP1R9A,TXNRD2,MRPL17,RABL6,CYSTM1,NUDC,SNX16,ST13,H2AW,MTHFD2L,RRP7A,COPS6,ELOC,ELOB,GUK1,TLN1,CLDN5,CEP…
Coexpression	M41748	RUBENSTEIN_SKELETAL_MUSCLE_SATELLITE_CELLS	MSigDB C8: Cell Type Signatures (v7.5.1)	3.683e-08	0.0004349	3.152e-06	3.137e-05	49	310	UXT,ALDOA,ARF4,EDF1,NACA,RPL10A,TSC22D1,RPL14,RPL23,TOMM7,COMT,NOP53,COX4I1,CST3,RSL1D1,PSMB7,PTMA,RAN,UBXN1,EEF1D,EEF2,SBDS,RPL4,RPL7,RPL7A,RPL8,RPL13,RPL17,RPL18A,RPL19,RPL26,RPL38,RPLP2,RPS6,RPS8,RPS15,RPS19,RPS25,ST13,VAMP2,GNAS,HADHA,RPL35,TPT1,HNRNPA1,IMPDH2,JUND,LDHB,LSP1
Coexpression	M40026	BUSSLINGER_DUODENAL_TRANSIT_AMPLIFYING_CELLS	MSigDB C8: Cell Type Signatures (v7.5.1)	3.96e-08	0.0004677	3.365e-06	3.349e-05	36	194	ACTG1,ALDOA,NCL,RPL10A,RPL14,TMSB10,RPL23,COX4I1,COX7C,MLEC,PTMA,RAN,EEF2,RPL4,RPL7,RPL7A,RPL8,RPL13,RPL17,RPL18A,RPL19,RPL26,RPL27A,RPL38,RPLP2,RPS6,RPS8,RPS15,RPS19,RPS25,ATP5PD,ANP32B,RPL35,HNRNPA1,TUFM,NUCKS1
Coexpression	M9087	GSE40274_CTRL_VS_SATB1_TRANSDUCED_ACTIVATED_CD4_TCELL_UP	MSigDB C7: Immunologic Signatures (v7.5.1)	4.046e-08	0.0004779	3.405e-06	3.39e-05	33	169	TBC1D14,KMO,TMSB10,CDK5,PIP4K2A,FAM193B,CST3,PTGR3,FERMT3,FRY,ACP6,EMID1,SLC25A35,TRPV2,FMO5,MYO18A,TMEM134,PIGV,MXD4,HHAT,CYSLTR1,TNRC6B,GCDH,SIT1,H2AW,TAPBP,GPR19,CORO1A,ARHGAP45,FBXL17,DUSP19,IVD,CBX8
Coexpression	18535662-TableS2a	Mouse Lymphoma_Wu08_1777genes	GeneSigDB	4.065e-08	0.0004801	3.405e-06	3.39e-05	105	894	ACADSB,EHBP1L1,CALCOCO1,IKBKG,BIRC3,ARF4,BECN1,SNAP23,BCL2L2,BID,TSC22D1,NFE2L1,BTK,AP3D1,OAT,SERPINH1,PCSK6,CDK11B,TRIM47,CDK5,ASPM,PLCD1,IQCK,SUMF2,TMEM59,MXRA8,CLIC4,EFHD2,PPOX,SLC30A7,TRAF4,PPT1,CSNK1G2,PDP1,PRKAG1,EPDR1,GPSM1,MAP2K6,CUX1,CNNM2,PITPNC1,TWF1,CD302,RAC1,RALGDS,RAP1B,TRIM68,TMEM38B,MEGF9,SERF2,LHFPL6,RORA,RNF121,DNAJA2,RPS8,CLIP1,RXRB,ASCC2,TOMM40,SDC2,SEC23A,FN1,SIAH2,COG8,PACS…
Coexpression	M8144	KRIGE_RESPONSE_TO_TOSEDOSTAT_6HR_UP	MSigDB C2: CGP Curated Gene Sets (v7.5.1)	4.376e-08	0.0005169	3.64e-06	3.623e-05	109	940	ZRSR2,MBD6,NCEH1,TRMT5,RECK,ATP6V1E2,HIPK2,GAS7,CBX4,AGPS,FAS,KHSRP,NOP14,EIF3B,MYO5A,NAP1L1,TNFRSF10D,TMEM80,IL18RAP,BID,SYNJ1,BST1,NFE2L1,AP1G2,H1-10,PSTPIP1,PITX1-AS1,CD40,SCAF11,MOSMO,LRRFIP1,CDK17,CYTH2,CHD2,ATAD2B,TRMT13,GGPS1,CHAC1,PML,PTPN23,CLIC4,SLC30A7,LACC1,PPIP5K1,CCDC69,PVT1,PWP2,GCC1,AURKAIP1,GABPB1-IT1,SRD5A3,INAFM1,CCDC88C,DAZAP1,PHF11,C18orf32,ERICH1,EPOR,B3GNT5,TCP11L1,LMBRD2,C…
Coexpression	M1743	MARSON_BOUND_BY_FOXP3_UNSTIMULATED	MSigDB C2: CGP Curated Gene Sets (v7.5.1)	4.426e-08	0.0005228	3.656e-06	3.639e-05	133	1214	SMC1A,MBP,ACTG1,RGS5,SSNA1,ATP2A1,NDUFC1,LDB1,PPIL3,HERC1,MAP3K14,NUMA1,CTDSP1,NEMF,CD53,CDK11B,PCBP1,CDK9,CDKN1B,CDK17,FAM185A,ABT1,ENOPH1,CENPM,MAP4K4,GGPS1,PML,TMEM59,SYF2,SLC30A7,NCOR1,TBC1D10B,PPP4C,PPT1,PRCC,CSNK1G2,POLDIP2,MAP2K6,CX3CR1,SART3,QPCTL,MLEC,DHX38,TMEM251,PTGR3,EOLA1,DYNC2I1,ABCB6,REST,WRAP53,VPS37B,EEF2,ALYREF,TMEM140,C17orf49,EWSR1,CNPY2,F2RL2,ABCA7,FZR1,TMEM62,MBTPS2,TRPV2,A…
Coexpression	20081105-ST-1	Human Breast_Nagaraja10_1345genes	GeneSigDB	4.798e-08	0.0005667	3.935e-06	3.917e-05	117	1032	APOOL,SPC25,MCM2,COMTD1,MBD6,AXIN1,USP36,ATP6V1E2,HCN3,NIPSNAP1,CBX4,DDX55,KHSRP,TNFSF9,NUBP1,BIK,CNOT3,H1-10,YBEY,NTHL1,MAP3K14,HIP1R,CCDC34,PCBP2,CDKN1B,SDHAF1,RCC1,CENPM,STRN4,NTN1,NOP53,GTF2IRD1,SOGA1,PRCC,PRIM1,PRKAB1,DYNLL2,CEP41,PRKCE,KNTC1,SETD1A,KREMEN2,GPATCH4,ECI1,SPATA2,CWC25,PTPN6,IQSEC1,QSOX2,DNM2,RCE1,EXOSC1,E2F6,IGFLR1,TMEM38B,HEXIM2,MYOF,METTL9,RAVER2,ALYREF,AATF,CSPP1,RPL8,STRBP…
Coexpression	M41112	NAKAYA_B_CELL_FLUARIX_FLUVIRIN_AGE_18_50YO_7DY_DN	MSigDB C7: Immunologic Signatures (v7.5.1)	4.88e-08	0.0005764	3.975e-06	3.957e-05	47	294	USP36,AMT,HIPK2,KMO,KHSRP,ANKRD11,DUOX1,PER2,HERC1,EPS15L1,CENPM,MRM2,PNN,MAPK13,UTP14C,CD302,VPS37B,PALB2,FEM1B,EIF4G2,NIPSNAP3B,TCP11L1,RXRB,SAFB,ZNF107,SDHD,FOXO3,FMO5,DNAJC8,GALNT11,ACIN1,SOX4,HOPX,SEPTIN9,STK10,FBXO28,GNB1,DIDO1,GTF2E2,TLE1,YLPM1,PDAP1,MCM3AP-AS1,ZNF35,RBPJ,PANX1,LETM1
Coexpression	M39231	LAKE_ADULT_KIDNEY_C12_THICK_ASCENDING_LIMB	MSigDB C8: Cell Type Signatures (v7.5.1)	5.406e-08	0.0006385	4.373e-06	4.353e-05	56	381	DNAJC19,ALDOA,EDF1,ATP6V0B,MYL6,NACA,BAG1,RPL10A,CASR,RPL14,CD81,TMSB10,PFKL,RPL23,CLCN5,PIK3R1,COX4I1,TMEM59,COX7C,RANBP3L,CST3,KCTD1,EEF1D,EEF2,SERF2,EIF4G2,RPL4,RPL7,RPL7A,RPL8,RPL13,RPL19,ERICH1,RPL27A,RPLP2,RPS6,RPS8,RPS15,RPS19,RPS25,ATP5PD,FKBP2,CYFIP2,BICDL1,FTH1,GNAS,TMBIM6,GUK1,HADHA,RPL35,TPT1,STXBP4,TUFM,UBB,MRFAP1,LDHB
Coexpression	M39175	MURARO_PANCREAS_MESENCHYMAL_STROMAL_CELL	MSigDB C8: Cell Type Signatures (v7.5.1)	5.852e-08	0.0006912	4.702e-06	4.681e-05	85	681	A2M,MAX,MCC,ACTG1,ADH5,MFGE8,STK24,ANXA1,GAS7,ARF4,MSN,ANKRD11,EIF3A,DCBLD2,MYH9,NAP1L1,RPL10A,TMTC3,SPHK1,OAT,SERPINH1,PABPC3,TMSB10,ARHGEF2,CFL1,NREP,RPL23,MSANTD3,AP2M1,QKI,MAP4K4,RASAL2,MXRA8,CLIC4,ADGRA2,LACC1,PTMA,SSC5D,MRC2,WDR1,RAN,RAP1B,REST,MYOF,EEF1D,EEF2,LHFPL6,PLEKHO1,RPL4,EPS8,RNF168,LRRC59,F2RL2,DLC1,IFITM3,SDC2,SEC23A,SEC13,FN1,PHLDA1,YKT6,KLF13,STK38L,G6PD,FAM114A1,RCC2,RFTN1,PHL…
Coexpression	M1347	SCHAEFFER_PROSTATE_DEVELOPMENT_6HR_DN	MSigDB C2: CGP Curated Gene Sets (v7.5.1)	6.596e-08	0.0007791	5.264e-06	5.24e-05	64	463	MDFI,CBX4,ARHGDIA,SRSF9,TTC9C,SAP30,SART1,ARHGEF2,SEPTIN7,CHD4,NREP,ATAD2B,PCDH18,CLIC4,PHETA1,NCOR1,PPP4C,DYNLL2,GIGYF2,CTBP1,TET2,GON4L,DNMT3A,RAD23A,DYNC2I1,REST,RFWD3,DAZAP1,EIF4B,TRIM17,SERF2,ALYREF,LEF1,RPS19,CNPY2,SET,MAP7D1,SNW1,PTGR1,SMARCA2,H2AJ,SNRNP70,PDZD2,SEPTIN9,GATA2,TNRC6B,ST13,PRRC2C,GNAI2,TAF1,CCNI,SF3B2,GOLGA4,TCF20,BRD4,HNRNPU,NUCKS1,YWHAE,TXLNA,ILF3,VANGL2,PABPN1,LSP1,NAA30
Coexpression	M43608	GAUTAM_EYE_IRIS_CILIARY_BODY_CILIARY_BODY_ENDOTHELIAL_CELLS	MSigDB C8: Cell Type Signatures (v7.5.1)	7.265e-08	0.0008581	5.759e-06	5.732e-05	53	355	MAX,ISY1,MAGEH1,HIPK2,AGPS,KHSRP,BCAT2,PPP1R35,AP3D1,PLOD3,CAPZA1,HIP1R,NEMF,TRIM47,ZMYM6,CDKN1B,CENPB,LBHD1,IFFO1,PPP6C,PKN1,BPNT2,TRMT10C,SMG7,ZNF575,C1orf54,TLNRD1,RPLP2,RPS6,DNAJA2,RPS19,EWSR1,SAFB,DLC1,RELL1,TMEM107,MTX2,CTCF,JAGN1,LINC00987,TMEM106A,ANKRD13D,RIPK3,BRD4,PPAN,SH3BP4,SLC35A4,CCDC137,IFNAR2,ILF3,PDSS2,RILPL2,MIR155HG
Coexpression	20937356-TableS1	Rat Hypothalamic_Mansuy10_1270genes	GeneSigDB	7.639e-08	0.0009023	5.99e-06	5.963e-05	104	894	ABCA2,MAX,HYAL3,FOXO4,NLGN2,RECK,CALCOCO1,PLEKHA4,HIPK2,BIRC3,GAS7,FAS,MST1,MARCHF3,LRRC61,TMEM80,TSC22D1,DUOX1,LDB1,BPHL,BST1,NFKB2,NFKBIA,SERPING1,TMEM50B,CASP6,OAT,OMD,OGN,SLC22A18,CDKN1B,VKORC1,NTN1,DHX58,IFFO1,RAD9B,PCED1B,PPP2R5B,PPT1,DEF6,CST3,PRKCE,GPSM1,CTSW,IRGM,CNNM2,QPCTL,PTGR3,MRC2,NECTIN2,CD302,SIDT2,LEF1,TMEM140,ERCC5,NET1,TNIP1,SLC15A3,SLC25A35,IFITM3,POMK,FOXO3,SELENOP,FLOT2,CIB2…
Coexpression	M9332	GSE11961_GERMINAL_CENTER_BCELL_DAY7_VS_GERMINAL_CENTER_BCELL_DAY40_DN	MSigDB C7: Immunologic Signatures (v7.5.1)	7.76e-08	0.0009165	5.99e-06	5.963e-05	36	199	ZNF319,WDFY4,DENND1A,BCL9L,ATP6V0B,BPHL,NTHL1,MRPL39,SCAF11,PCBP2,CHD2,SNX8,CCR6,GPATCH4,MIDEAS,RBM19,BBS10,IMMP2L,PRG4,EPS8,KIAA0895L,ERCC5,F8,PTK2B,TAOK3,RTF2,OSGEP,MXD4,TCF25,SIT1,H2AW,SF3B2,STXBP4,UBC,MARCKSL1,MCCC1
Coexpression	M8313	GSE28726_ACT_CD4_TCELL_VS_ACT_NKTCELL_DN	MSigDB C7: Immunologic Signatures (v7.5.1)	7.76e-08	0.0009165	5.99e-06	5.963e-05	36	199	AXIN1,IKBKG,DGKZ,EIF3A,H1-10,NUMA1,PLK3,CTBP1,CCDC69,RCE1,HDAC5,UBXN1,RFX5,TNK2,RASGRP2,RPL38,TAOK3,ST3GAL6,ZBTB18,RNF44,FTH1,KDM2A,SNRNP70,STK10,BLCAP,NSFL1C,GPS2,H3-3B,BICRAL,RNF139,ARHGAP45,TPT1,TSC2,EZR,CIAPIN1,ATXN7L3B
Coexpression	M3073	GSE10239_MEMORY_VS_DAY4.5_EFF_CD8_TCELL_UP	MSigDB C7: Immunologic Signatures (v7.5.1)	7.76e-08	0.0009165	5.99e-06	5.963e-05	36	199	MAX,KMT2A,PIP4K2B,MRPS34,ZNF385C,NFE2L1,NFKB2,PPP1R35,MAP3K14,RPL14,SLC22A18,PLCD1,NFE2L3,PHF19,PSMD3,RAMAC,E4F1,RPL26,TNIP1,ARAP1,EVL,VPS25,ORAI2,VPS11,BLOC1S1,SIT1,GRAMD4,NSFL1C,INSC,GPS2,TEF,CBX7,ARHGAP45,HNRNPAB,UBC,RUNDC1
Coexpression	M8480	GSE26351_WNT_VS_BMP_PATHWAY_STIM_HEMATOPOIETIC_PROGENITORS_DN	MSigDB C7: Immunologic Signatures (v7.5.1)	8.847e-08	0.001045	6.699e-06	6.668e-05	36	200	ZRSR2,IKBKG,AGPS,IRS2,EED,ZNF862,BAZ1B,MOSMO,SOCS6,RWDD3,MARCHF5,PRKCE,METTL23,TWF1,YTHDF1,ODR4,C14orf119,E4F1,RNF121,RABEP2,PIGP,SEC22A,LUC7L2,GNA13,SPAST,RNF115,RRAGC,TEF,TMEM267,CBX7,TMF1,BICRAL,ALG14,TUBGCP6,LUZP1,SNX14
Coexpression	M8306	GSE28726_ACT_CD4_TCELL_VS_ACT_VA24NEG_NKTCELL_DN	MSigDB C7: Immunologic Signatures (v7.5.1)	8.847e-08	0.001045	6.699e-06	6.668e-05	36	200	AXIN1,MFGE8,EIF3A,VNN2,H1-10,CDK17,CENPB,RPL23,DDX49,IFFO1,DNM3,CTSO,CCDC69,HDAC5,EIF4G2,TNK2,LEF1,RASGRP2,RPL38,FASN,ST3GAL6,FLOT2,SOX4,SETD1B,BLCAP,VAMP2,TCF20,SYNE1,GPS2,H3-3B,BICRAL,ARHGAP45,PIK3IP1,CIAPIN1,PABPN1,ATXN7L3B
Coexpression	M9000	GSE37533_PPARG1_FOXP3_VS_FOXP3_TRANSDUCED_CD4_TCELL_UP	MSigDB C7: Immunologic Signatures (v7.5.1)	8.847e-08	0.001045	6.699e-06	6.668e-05	36	200	FAS,SRSF9,NDUFC2,BIK,SQSTM1,TCEAL8,GRHL1,PLCD1,DNM3,CNNM2,QSOX2,RAD51B,SS18L2,CLIP1,KRCC1,SLC25A35,WDR83OS,TASP1,VPS25,SEC22A,CYFIP2,SLC7A1,DHRS7,GALC,SEPTIN9,SRP19,COQ3,NSFL1C,LOXL3,UBE2E1,ALG14,DUSP19,ITGAL,LRP8,LCAT,TIRAP
Coexpression	19505326-SuppTable3	Human Ovarian_Li09_2322genes_cisplatinresistance	GeneSigDB	9.101e-08	0.001075	6.847e-06	6.815e-05	181	1802	ACLY,SMC1A,ABHD6,MCC,MCM2,LAGE3,EHBP1L1,TBC1D14,KMT2A,ZNF319,ALDOA,RECK,GEMIN2,ANXA1,ATP6V1E2,IKBKG,TMC4,AGPS,FAS,MSN,CNIH4,ANKRD11,DCBLD2,MYL6,NAP1L5,NDUFC1,NDUFC2,SAP30,TSC22D1,LDB1,SYNJ1,BST2,NFKBIA,NPAS2,H1-10,CAPZA1,CASP6,NFS1,MRPL39,ATP6V0D1,ZDHHC23,FAM50A,PCSK6,ARHGEF2,CDC42,LRRFIP1,LRRFIP2,CFL1,PFKL,JAM2,RPL23,PPIG,EPS15L1,PIK3R1,ZNF655,HS6ST1,ASPM,TRMT13,GGPS1,IQCK,NOP53,NDFIP2,PPP4C,DNM…
Coexpression	16651414-Supp2	Human Breast_Bertucci06_2537genes	GeneSigDB	9.317e-08	0.0011	6.965e-06	6.933e-05	166	1621	NAT1,ACADSB,MCM2,MBD6,PIP4K2B,UXT,SNHG3,RECK,IFT20,ANXA1,FBRSL1,BIRC3,WDFY4,KHSRP,MRPL15,CNIH4,EIF3G,MYL6,NACA,RPL10A,BST2,NFKB2,BTK,SERPING1,TMEM50B,CAPZA1,CTDSP1,RPL14,CD53,LRBA,NOSTRIN,CDK17,SRSF11,RPL23,VKORC1,ASPM,FAM193B,TOMM7,COL10A1,FAM72C,COX4I1,TMEM59,FBXL14,MXRA8,COX7C,EFHD2,ADGRA2,TRAF4,RSAD2,CST3,PPP1R16B,POLDIP2,FITM2,CCDC69,RSL1D1,PSMB6,PSMD3,DCAF16,CWC25,ELOVL2,YTHDF1,BPNT2,PTPN6,…
Coexpression	M40010	BUSSLINGER_GASTRIC_ISTHMUS_CELLS	MSigDB C8: Cell Type Signatures (v7.5.1)	9.982e-08	0.001179	7.415e-06	7.381e-05	63	458	ACTG1,ACTN4,TAGLN2,KHSRP,ARHGDIA,EIF3A,MYL6,HNRNPM,LPCAT4,NCL,TMSB10,LRRFIP1,CFL1,RBM25,ASPM,PLEC,EFHD2,NCOR1,EIF5B,MLEC,PSMD11,PTMA,TESC,RAC1,DNM2,RAN,MYOF,PLLP,SERF2,EIF4G1,SLTM,RPL36AL,NET1,RPS8,FABP5,ZBTB7A,FASN,FKBP2,MIA3,ACIN1,H2AJ,SNRPG,KIF1C,RALBP1,GOLGA4,GSN,CDC37,TIMP1,INF2,TKT,RPL35,HDGF,HDLBP,TPM4,MGLL,HNRNPAB,NUCKS1,VASP,EZR,YWHAB,ITGB4,VMP1,LASP1
Coexpression	15284076-TableE2	Human Lung_not_cancer_Golpon04_242genes	GeneSigDB	1.042e-07	0.001231	7.691e-06	7.656e-05	37	210	BECN1,NACA,NAP1L1,FAM50A,RPL23,CLTA,COMT,POLD2,PSMB7,RAD23A,RPL7,MRPL23,RPS6,RPS25,FKBP2,SET,ANP32B,SEPHS2,KHDRBS1,SMARCD2,GCDH,SSRP1,TMEM106A,YIF1A,PMPCA,COPS6,TCOF1,PDAP1,HNRNPA1,HNRNPU,SUMO1,MRPL58,IMPDH2,ITPK1,LBR,LDHB,PBXIP1
Coexpression	16166618-SuppTable4	Mouse Lung_not_cancer_Woodruff05_2371genes	GeneSigDB	1.051e-07	0.001241	7.711e-06	7.675e-05	156	1504	ABHD6,TMCC3,MFGE8,NCEH1,DEXI,GAS7,KMO,ANKRD11,RERE,DCBLD2,MYH9,ATRX,MYO5A,NAP1L1,SNAP23,BCAT2,BID,PER2,BST1,TCEAL8,NPAS2,PSTPIP1,ODF2,CD40,NOSTRIN,ARHGEF2,LRRFIP1,SOCS6,GRHL1,CUEDC2,PIK3CB,SNX8,ASPM,PLK3,CHAC1,IFFO1,FBXL14,CLIC4,NCOR2,PPT1,PRIM1,DEF6,PRKAR1B,PPIP5K1,KNTC1,MLEC,GIT2,NUDT12,CD302,QSOX2,DNMT3A,DPP4,NLRX1,DUSP4,AMDHD2,VPS37B,RFWD3,TLNRD1,FRY,OPTN,ABHD5,MEGF9,RASA4,PACC1,EIF2AK4,MARK2…
Coexpression	M40871	THAKAR_PBMC_INACTIVATED_INFLUENZA_AGE_21_30YO_RESPONDERS_7DY_UP	MSigDB C7: Immunologic Signatures (v7.5.1)	1.071e-07	0.001265	7.811e-06	7.775e-05	82	658	MKKS,TAGLN2,SMIM19,MAGEH1,MRPL15,EIF3A,MYB,RNGTT,NFE2L1,BST2,PPIL3,TCEAL8,RPL14,SEPTIN7,CDC42,SDHAF1,CETN3,CHI3L2,RPL23,PPIG,TRIR,GGPS1,COX7C,SLC30A7,PRIM1,DNAJC3,RAB33B,MLEC,TMEM251,RAMAC,GCC1,RAB5C,RALA,RAP1B,UBL5,RPL7,SS18L2,RPL13,IFI27L2,NET1,MRPL12,DNAJA2,CNPY2,KRCC1,MRPL35,ARL6IP4,MDP1,FKBP2,VCPIP1,PRPF40A,HLTF,SMARCD2,SNRPG,ENDOD1,HOPX,SRP19,BLOC1S1,ST13,STAT5A,BLCAP,ATP11B,METAP2,CD160,GT…
Coexpression	M41691	TRAVAGLINI_LUNG_PLATELET_MEGAKARYOCYTE_CELL	MSigDB C8: Cell Type Signatures (v7.5.1)	1.104e-07	0.001304	7.999e-06	7.962e-05	77	605	MAFG,MAX,TM6SF1,RAB8A,TAGLN2,RSPH9,ARF4,MYH9,MYL6,NAP1L1,SNAP23,TSC22D1,SPHK1,SQSTM1,CAPN1,CAPS,OAZ1,PCSK6,MTURN,CYTH2,GRHL1,MSANTD3,AP2M1,PIK3CB,PIP4K2A,CLTA,STRN4,CLIC4,MAD2L1BP,DNM3,PRKAR1B,LEPROT,WDR1,RAC1,FERMT3,DOK1,RAP1B,HDAC5,ABCB6,HEXIM2,TM2D2,EIF4G2,PLEKHO1,TMEM140,RASGRP2,EPOR,TAOK3,AIG1,CARD19,SIAH2,H2AJ,ENDOD1,SUSD3,TMBIM1,GNAS,SENCR,CCDC85B,GPX1,UBXN6,GSN,INF2,TLN1,MEPCE,CLDN5,ARHGA…
Coexpression	17009876-tableS1b	Mouse StemCell_Ramos06_1087genes	GeneSigDB	1.149e-07	0.001357	8.272e-06	8.234e-05	95	801	ACLY,NDRG3,TRIM59,AMPD3,NIPSNAP1,MST1,MRPL15,GET3,EDF1,NUBP1,RPL10A,BPHL,AP3D1,NRL,CAPN1,SH2D2A,ARHGEF1,CDC42,GDAP1,PPIG,RECQL5,PIP4K2A,CLTA,MED27,GGPS1,CSNK1G2,DNAJC3,CTSW,RAB33B,SETD1A,ELOVL2,PTPRR,RAB5C,RAC1,UBXN1,UBL5,TNK2,MARK2,LEF1,RPL7,RASGRP2,TLR7,RXRB,MRPL35,MDP1,TAOK3,SAG,ST3GAL6,ZNHIT1,EVL,TMEM134,DDX27,MTX2,KHDRBS1,KLF13,SPAST,JAGN1,COQ3,CHMP2A,CLCC1,SEPTIN6,GPD1L,YIF1A,SPIN1,STARD3,B…
Coexpression	M2328	BILANGES_SERUM_AND_RAPAMYCIN_SENSITIVE_GENES	MSigDB C2: CGP Curated Gene Sets (v7.5.1)	1.162e-07	0.001373	8.319e-06	8.281e-05	19	69	RPL14,RPL23,NOP53,EEF2,EIF4B,RPL4,RPL7,RPL7A,RPL8,RPL13,RPL18A,RPL26,RPL27A,RPS6,RPS8,RPS19,RPS25,TMEM121B,TPT1
Coexpression	M3854	MARTINEZ_RB1_AND_TP53_TARGETS_DN	MSigDB C2: CGP Curated Gene Sets (v7.5.1)	1.182e-07	0.001396	8.408e-06	8.37e-05	77	606	ABCA2,MAX,MBP,TMCC3,HIPK2,BCR,NUMA1,RPL14,MRPL39,SCAF11,PCBP2,CHD4,RPL23,GRHL1,NTN1,PLEC,CHAC1,GDPD3,APBA3,NFE2L3,CSNK1D,SAFB2,DNAJC3,CUX1,CX3CR1,SREK1,NECTIN2,HERC6,RDH10,PDCD7,UBL5,ABCE1,AATF,RPL26,STRBP,RPS6,RPS8,RPS25,ATP5PD,SET,FASTKD2,PMEL,LYAR,SEPHS2,GALNT11,GNA13,FKBPL,SMARCD2,SMO,G6PD,SNRPG,KIF1C,HOPX,ERC1,SPTBN2,RTP4,RCC2,RETREG3,OS9,SF3B2,GOLGA4,TCF20,DYNLT1,CACFD1,PDAP1,MGLL,UBC,CCDC1…
Coexpression	15459216-TableA2f	Human Leukemia_Haslinger04_126genes	GeneSigDB	1.193e-07	0.001409	8.435e-06	8.396e-05	25	112	PIP5K1B,ATP2A1,SRSF9,NAP1L1,HIP1R,RPL14,SCAF11,CDKN1B,MAP4K4,GIT2,RAP1B,ARPC3,EIF4B,RASGRP2,TAOK3,ERC1,BLOC1S1,OS9,TMBIM6,UBE2D2,UBE2N,IGSF3,LBR,LDHB,ATXN7L3B
Coexpression	M8441	GSE23321_CD8_STEM_CELL_MEMORY_VS_NAIVE_CD8_TCELL_DN	MSigDB C7: Immunologic Signatures (v7.5.1)	1.626e-07	0.001921	1.143e-05	0.0001138	35	196	MAX,CDS2,IDNK,AP1G2,ZFP62,IFFO1,TMEM59,PPOX,PRIM1,SIDT2,STUB1,VPS52,ALKBH7,TMEM134,TPK1,TET1,ABTB1,VPS11,TNRC6B,ATG2A,RETREG3,RALBP1,ATMIN,BTN3A2,ALKBH6,CEP19,HNRNPU,RNF214,DENND10,HSPA1L,WAS,FBXL17,MDM1,CFAP70,LBR
Coexpression	M7928	MITSIADES_RESPONSE_TO_APLIDIN_UP	MSigDB C2: CGP Curated Gene Sets (v7.5.1)	1.793e-07	0.002118	1.253e-05	0.0001247	61	445	PIP5K1B,USP36,KMO,ARF4,SPTBN4,IRS2,TNFSF9,NAP1L1,NFE2L1,SQSTM1,NFKBIA,H1-10,MAP3K14,SH2D2A,NEMF,TERF2IP,CLK3,ATAD2B,RECQL5,ARMCX6,GOSR1,NCOR2,PPP2R5B,SPATA2,ODR4,AP5Z1,TESC,C3orf52,EOLA1,RORA,YY1AP1,BET1,IFITM3,CCL3,TRMO,DDX27,SMN1,USP20,JMJD6,VAMP2,ARC,GNAS,THAP9-AS1,RPGRIP1L,TIMP1,TMF1,H3-3B,KDM7A,TPM4,MKRN1,TSPYL1,PIK3IP1,EZR,SLCO4A1,IVD,JARID2,JUND,ADPRM,TIGAR,LY9,CBX8
Coexpression	19843711-TableS1	Human Kidney_Sallustio10_2134genes_DiscriminatedARPCsFromRPTEC/MSC	GeneSigDB	1.803e-07	0.00213	1.253e-05	0.0001247	170	1686	ABCA2,ACLY,RBM10,MAX,MAZ,MBP,ACTG1,EHBP1L1,ALDOA,STK24,RECK,IFT20,NIPSNAP1,FAS,ARHGDIA,EIF3A,DCBLD2,NAP1L1,BID,PER2,SQSTM1,NFKBIA,AP1G2,NPAS2,PLOD3,HIP1R,CASP6,RPL14,SERPINH1,CD40,CD81,LRBA,LRRFIP1,TERF2IP,OTUB2,CUEDC2,PIK3CB,HS6ST1,CLTA,ARMCX6,PLEC,MAP4K4,CHAC1,PML,TOMM7,COMT,COX4I1,MXRA8,COX7C,CLIC4,EFHD2,TMEM87A,MAD2L1BP,PPP6C,MARCHF5,ITSN2,PPIP5K1,LEPROT,UTP14C,SART3,EIF4A3,PSMB7,PTGER2,PTPN6…
Coexpression	M2094	MARTENS_BOUND_BY_PML_RARA_FUSION	MSigDB C2: CGP Curated Gene Sets (v7.5.1)	1.91e-07	0.002256	1.319e-05	0.0001313	62	456	MBP,MBD6,TAGLN2,STK24,GAS7,ANKRD11,MYH9,CDS2,HNRNPM,SQSTM1,CACNA1C,OAZ1,ARHGEF2,CDK5,CDK9,PEX12,EFHD2,NCOR2,DEF6,EDRF1,CUX1,PSMD3,DCTN1,PTPN6,BANP,IQSEC1,TESC,DNM2,FERMT3,DRG2,NUDT15,PLEKHO1,RASGRP2,RPS6,RPS19,RCSD1,IFITM3,TOMM40,ARAP1,RTF2,KLF13,CTCF,MFSD8,DOT1L,GALC,SPI1,SUSD3,ZC3H4,BRF1,ARHGAP45,RAVER1,MGLL,TYK2,VASP,IFNAR2,MDM1,KRI1,JUND,LASP1,LBR,ANKDD1A,ELL
Coexpression	M149	FISCHER_DREAM_TARGETS	MSigDB C2: CGP Curated Gene Sets (v7.5.1)	1.961e-07	0.002316	1.347e-05	0.0001341	109	968	SMC1A,MAZ,SPC25,MCM2,TRIM59,RAB8A,ZNF530,H3C2,TICRR,ERI1,KHSRP,EIF3A,EIF3B,NAP1L1,SAP30,BRCA2,BAZ1B,POLE3,ODF2,CCDC34,RCC1,NCAPH2,CREBZF,INIP,AUNIP,CENPM,ASPM,DSCC1,ATP23,ZNF473,PNN,POLD2,CLIC4,PRIM1,MTRFR,IQCB1,PRKAA1,KNTC1,PHF19,GPATCH4,DCAF16,DDX10,OBI1,RAD23A,RAD51B,CHAF1A,E2F1,WRAP53,PALB2,RFWD3,CENPQ,ABCE1,DDX39A,TUBD1,BRIP1,NET1,CWC27,EWSR1,FZR1,UCHL5,TOMM40,ZNF107,DHTKD1,DEPDC1,LARP7,PCF1…
Coexpression	M4186	GSE17974_CTRL_VS_ACT_IL4_AND_ANTI_IL12_2H_CD4_TCELL_DN	MSigDB C7: Immunologic Signatures (v7.5.1)	2.1e-07	0.002481	1.426e-05	0.0001419	35	198	MFAP1,EED,NUBP1,KCTD21,PER2,SH2D2A,UTP14C,MED18,GPATCH4,TESPA1,TRMT10C,SDHAF2,RABIF,RALA,TUBD1,B3GNT5,FBXO30,MRPL35,DLC1,PHLDA1,PIGV,MRPL17,SLC7A1,ZNF234,SEC24A,CHMP2A,TMBIM1,NEMP1,SERAC1,CEP19,ZNF709,ATG101,GNPNAT1,YWHAE,NAA30
Coexpression	M9018	GSE39022_LN_VS_SPLEEN_DC_DN	MSigDB C7: Immunologic Signatures (v7.5.1)	2.1e-07	0.002481	1.426e-05	0.0001419	35	198	MBP,NDRG3,TRIM59,ARID1B,CDS2,LDB1,CCR6,ATP23,PCED1B,IQCB1,GPATCH4,HSDL1,CCDC24,RPL13,MRPL23,PIGP,RREB1,NOP10,MXD4,SLC7A1,KLF13,GALNT11,PUS1,LYSMD2,GPD1L,NSFL1C,GNL1,PNPLA7,TUFM,CTPS2,MRPS6,MCCC1,JARID2,PDSS2,DANCR
Coexpression	M41715	FAN_OVARY_CL13_MONOCYTE_MACROPHAGE	MSigDB C8: Cell Type Signatures (v7.5.1)	2.232e-07	0.002637	1.507e-05	0.00015	62	458	MBP,RAB8A,TAGLN2,ANXA1,MSN,ARHGDIA,LAMTOR4,SNX3,ATP6V0B,MYL6,SNAP23,BID,SPHK1,SQSTM1,NFKBIA,CAPZA1,OAZ1,ATP6V0D1,CD53,PCBP1,CDC42,LRRFIP1,CFL1,GMFG,EFHD2,PPP4C,PPT1,CST3,AURKAIP1,RAB5C,FERMT3,RALA,RAP1B,TYMP,CHMP4B,ARPC3,SERF2,DDX39A,TNIP1,FABP5,TAOK3,NOP10,FTH1,CNPY3,SPI1,BLOC1S1,GNAI2,TAPBP,GPX1,ATP5MK,CDC37,CORO1A,TIMP1,PPP1R18,VASP,EZR,WAS,CDC42SE1,JARID2,RILPL2,PTP4A2,LSP1
Coexpression	M13809	LIAO_METASTASIS	MSigDB C2: CGP Curated Gene Sets (v7.5.1)	2.375e-07	0.002805	1.59e-05	0.0001583	70	542	RBM10,ACTN4,ALDOA,DGKZ,DENND1A,ZDHHC24,NACA,ANKRD52,NPAS2,SERPINH1,FAM50A,ARHGEF1,TMSB10,ARHGEF2,CHD2,MSANTD3,CENPM,MAP4K4,TECPR1,DEF6,MAPK13,SZRD1,PHF19,PTMA,E2F1,TAF3,RASA4,B3GNT5,STRBP,RRAS,FABP5,GORAB,TRAPPC4,POMK,FLOT2,CIB2,NUDT14,PPP1R9A,ORAI2,RABL6,SLC6A8,BICDL1,PTGR1,TRABD,G6PD,SOX4,ZNF234,SEPTIN9,HIC2,RNF115,RCC2,SURF2,RRP7A,BOP1,STK39,GNAS,UBE2Q2,SENCR,NEMP1,C18orf54,TKT,MMD,PACSIN2,TRA…
Coexpression	M7607	GSE21927_C26GM_VS_4T1_TUMOR_MONOCYTE_BALBC_DN	MSigDB C7: Immunologic Signatures (v7.5.1)	2.383e-07	0.002815	1.59e-05	0.0001583	35	199	MKKS,EIF3G,ATRX,ZNF862,NACA,SNAP23,TMEM80,TSC22D1,VNN2,ARHGEF1,SCAF11,SRSF11,GMFG,PITPNC1,TMEM260,PLEKHF2,PHC1,METTL9,PLEKHO1,RPL27A,RPL36AL,EVL,LIPT1,KLF13,GALNT11,SETD1B,TAF1,SYNE1,TSC2,OXLD1,MSL1,RNPEPL1,ZFC3H1,ZNF611,LY9
Coexpression	12738660-Table2	Human Leukemia_Yagi03_36genes	GeneSigDB	2.484e-07	0.002934	1.639e-05	0.0001632	13	35	ATP6V0B,BST1,NFKBIA,TYMP,VAT1,TKT,HNRNPD,CLIP2,XPO1,ZYX,LUZP1,LBR,PTP4A2
Coexpression	M15262	YAGI_AML_RELAPSE_PROGNOSIS	MSigDB C2: CGP Curated Gene Sets (v7.5.1)	2.484e-07	0.002934	1.639e-05	0.0001632	13	35	ATP6V0B,BST1,NFKBIA,TYMP,VAT1,TKT,HNRNPD,CLIP2,XPO1,ZYX,LUZP1,LBR,PTP4A2
Coexpression	M41684	TRAVAGLINI_LUNG_CD4_NAIVE_T_CELL	MSigDB C8: Cell Type Signatures (v7.5.1)	2.534e-07	0.002993	1.663e-05	0.0001655	27	132	SNHG3,RPL10A,RPL14,CD27,RPL23,PCED1B,TESPA1,DPP4,LEF1,RPL4,RPL7,RPL8,RPL13,RPL18A,RPL19,RPL26,RPL27A,RPL38,RPLP2,RPS6,RPS8,RPS15,RPS19,SUSD3,RPL35,PIK3IP1,LDHB
Coexpression	M41131	NAKAYA_PBMC_FLUMIST_AGE_18_50YO_7DY_UP	MSigDB C7: Immunologic Signatures (v7.5.1)	2.573e-07	0.003039	1.679e-05	0.0001671	160	1574	MKKS,ABCB7,ZRSR2,ACLY,SMC1A,MBP,TTC14,ADH5,EHBP1L1,KMT2A,NCEH1,RECK,AMPD3,DGKZ,ERI1,MRPL15,GET3,EIF3B,ZNF862,NAIP,TTC9C,TMEM80,SAP30,TMEM50B,BAZ1B,CASP6,PSTPIP1,CD27,CD53,SNHG10,MOSMO,ZMYM6,CENPB,NREP,CREBZF,VKORC1,CLTA,TRMT13,QKI,ZDHHC13,MAP4K4,ALG6,GGPS1,COMT,IFFO1,SLC30A7,NCOR1,DEF6,PRKAG1,EIF5B,GIGYF2,CX3CR1,UTP14C,TET2,TCTN3,NLRP12,MLEC,TMEM251,GON4L,GPATCH4,PTGR3,TMEM260,PTPN6,WASHC5,HPF1,M…
Coexpression	19843711-TableS2	Human Kidney_Sallustio10_2134genes_CompleteListAnalysis	GeneSigDB	2.682e-07	0.003168	1.697e-05	0.0001689	168	1672	ABCA2,ACLY,RBM10,MAX,MAZ,MBP,ACTG1,EHBP1L1,ALDOA,STK24,RECK,IFT20,NIPSNAP1,FAS,ARHGDIA,EIF3A,DCBLD2,NAP1L1,BID,PER2,SQSTM1,NFKBIA,AP1G2,NPAS2,PLOD3,HIP1R,CASP6,RPL14,SERPINH1,CD40,CD81,LRBA,LRRFIP1,TERF2IP,OTUB2,CUEDC2,PIK3CB,CLTA,ARMCX6,PLEC,MAP4K4,CHAC1,PML,TOMM7,COMT,COX4I1,MXRA8,COX7C,CLIC4,EFHD2,TMEM87A,MAD2L1BP,PPP6C,MARCHF5,ITSN2,PPIP5K1,LEPROT,UTP14C,SART3,EIF4A3,PSMB7,PTGER2,PTPN6,MRC2,G…
Coexpression	M8605	GSE32128_INOS_DEPENDENT_VS_INOS_INDEPENDENT_ACTIVATED_TCELL_UP	MSigDB C7: Immunologic Signatures (v7.5.1)	2.701e-07	0.00319	1.697e-05	0.0001689	35	200	BAP1,MFGE8,PIP5K1B,TNFSF9,BCAT2,SOCS6,PLCD1,PRKACA,ABCD4,RAB1A,DNMT3A,LRRC59,SEC23A,VAT1,GALNT11,GNA13,SMO,TBC1D23,HBS1L,STAT5A,GOLGA4,GPS2,MMD,TGIF2,TRAF5,TTC1,RNF214,UBE2N,ZNF790,MARCKSL1,MCCC1,JARID2,JUND,CIAPIN1,IFFO2
Coexpression	M4531	GSE22886_UNSTIM_VS_IL2_STIM_NKCELL_DN	MSigDB C7: Immunologic Signatures (v7.5.1)	2.701e-07	0.00319	1.697e-05	0.0001689	35	200	MCM2,ARHGDIA,BRCA2,MRPL39,AUNIP,APOO,POLD2,MLEC,WDR1,RAD23A,DPP4,RAN,DDX39A,CDK2AP2,MRPL35,FABP5,FASN,NOP10,FLT3LG,CCT7,PIGV,MRPL17,SLC7A1,TUBA3D,LMNB2,CDC37,TLN1,MMD,TPM4,PDSS1,HNRNPAB,UBE2N,IMPDH2,SLCO4A1,CDT1
Coexpression	M9165	GSE40274_GATA1_VS_FOXP3_AND_GATA1_TRANSDUCED_ACTIVATED_CD4_TCELL_DN	MSigDB C7: Immunologic Signatures (v7.5.1)	2.701e-07	0.00319	1.697e-05	0.0001689	35	200	MYB,CD81,CHRNB1,DHX58,TRAF4,CSNK1D,PPP1R16B,GPSM1,CTSW,CUX1,PSMD11,SREK1,NLRX1,RGS12,DDX39A,PLEKHO1,FABP5,FASN,LYAR,SLC7A1,NDC1,SMO,IFT122,STK38L,SLC16A10,RCC2,STAT5A,MTHFD2L,METAP2,GPAT4,BHLHB9,CEP19,HNRNPD,IMPDH2,ZNF207
Coexpression	M6305	GSE1925_CTRL_VS_3H_IFNG_STIM_MACROPHAGE_UP	MSigDB C7: Immunologic Signatures (v7.5.1)	2.701e-07	0.00319	1.697e-05	0.0001689	35	200	ANXA1,ACAD9,NFKB2,NNAT,SH2D2A,SDHAF1,VKORC1,RECQL5,MIOS,COMT,POU5F1,NCOR2,DNAJC3,DNMT3A,LEF1,CNPY2,MRPL35,TAOK3,NOP16,FPGS,MRPL17,G6PD,SOX4,STAT5A,UBXN4,SURF2,BOP1,GUK1,PPAN,TSC2,TYRO3,JARID2,REXO5,LETM1,SNX14
Coexpression	M7831	GSE22432_CDC_VS_COMMON_DC_PROGENITOR_UP	MSigDB C7: Immunologic Signatures (v7.5.1)	2.701e-07	0.00319	1.697e-05	0.0001689	35	200	ACTG1,ARID1B,TBC1D14,BIRC3,HIP1R,CDKN1B,OTUB2,GRHPR,ATAD2B,SAFB2,CTSO,RAB33B,ZBTB24,FERMT3,TNK2,EMID1,RCSD1,TAOK3,TRPV2,RELL1,MYO18A,MXD4,DHRS7,TAB2,BBS9,H2AW,SYNE1,RNF139,ARHGAP45,TRAF5,ARHGAP18,CDC42SE1,SNX14,LSP1,H3C14
Coexpression	M7861	GSE23505_IL6_IL1_VS_IL6_IL1_TGFB_TREATED_CD4_TCELL_DN	MSigDB C7: Immunologic Signatures (v7.5.1)	2.701e-07	0.00319	1.697e-05	0.0001689	35	200	DNAJC19,SMIM19,NIPSNAP1,FAS,LAMTOR4,ANTKMT,NDUFC2,BPHL,CACNA1C,CD81,VKORC1,ALG6,FAM193B,MAD2L1BP,DYNLRB1,AURKAIP1,ACP6,CDK2AP2,BRIP1,ZNF771,NOP10,EVL,MXD4,EEF1AKMT2,H2AJ,SSRP1,CHMP2A,CLCC1,STAT5A,GPX1,MRPL58,PRPF6,MCCC1,PDSS2,LSP1
Coexpression	M41185	HARALAMBIEVA_PBMC_FLUARIX_AGE_50_74YO_CORR_WITH_28D_MEM_B_CELL_RESPONSE_AT_0DY_POSITIVE	MSigDB C7: Immunologic Signatures (v7.5.1)	2.808e-07	0.003316	1.755e-05	0.0001747	65	492	HDHD3,DNAJC19,MAX,MBP,LAGE3,COMTD1,ZNF530,STK24,DGKZ,SSNA1,MYL6,NDUFC2,TMEM50B,CACNA1C,RPL14,SH2D2A,RECQL5,PLCD1,ZDHHC13,LBHD1,STX8,NDFIP2,CROT,EIF5B,PHF19,PTGER2,AP5Z1,EEF1D,OPTN,UBL5,SERF2,UBL7-DT,RPL27A,RPS6,RPS19,CNPY2,ARL6IP4,FDXR,TRPV2,WDR83OS,TRAPPC4,COG2,ZNF674,FPGS,LYAR,RBMX2,WDR4,RETREG3,ZGPAT,BLCAP,GNL1,CCDC85B,ATP5MK,KIF3A,LRTOMT,GUK1,CEP250,STXBP4,PDAP1,UBE2D2,ILRUN,OSER1-DT,DHRS13,P…
Coexpression	M80	KINSEY_TARGETS_OF_EWSR1_FLII_FUSION_UP	MSigDB C2: CGP Curated Gene Sets (v7.5.1)	2.904e-07	0.00343	1.805e-05	0.0001797	136	1290	ZNF93,ACLY,MAZ,SPC25,MCM2,RAB8A,ADH5,TICRR,GEMIN2,ERI1,FAS,KMO,MRPL15,CNIH4,INSYN2B,MYB,BPHL,PER2,TMTC3,BRCA2,UMAD1,POLE3,MRPL39,CCDC34,PCBP1,CDK9,GDAP1,RCC1,ENOPH1,MSANTD3,AUNIP,CENPM,HS6ST1,DDX54,ASPM,TRMT13,ALG6,MRM2,ATP23,FAM72C,NDFIP2,PPP2R5D,PPP6C,PRIM1,PRKAA1,PPP1R16B,EIF5B,CUX1,KNTC1,PSMD11,NUDT12,RAB1A,OBI1,RAC1,RAD23A,SRD5A3,PLEKHF2,CHAF1A,YRDC,E2F1,E2F6,TMEM38B,RFWD3,TEFM,APIP,FEM1B,EI…
Coexpression	M17122	NUYTTEN_EZH2_TARGETS_DN	MSigDB C2: CGP Curated Gene Sets (v7.5.1)	2.968e-07	0.003506	1.835e-05	0.0001827	113	1022	ABCB7,ACADSB,SPC25,MCM2,LAGE3,TRMT5,RECK,USP36,TICRR,NIPSNAP1,MYB,MYH9,HNRNPM,SNAP23,IDNK,BRCA2,PPP1R35,BAZ1B,CASP6,SEMA5A,ODF2,CDC42,CDK5,CETN3,ENOPH1,CENPM,ASPM,DSCC1,MED7,ZDHHC13,LBHD1,MAP4K4,PCDH18,PRIM1,DYNLL2,CEP41,CYHR1,MAP2K6,DNAJC3,CUX1,KNTC1,PHF19,RIBC2,GPATCH4,GIT2,PITPNC1,PTMA,TMEM260,SOX7,BPNT2,PARD6A,RAMAC,HPF1,PWP2,RAC1,CHAF1A,SRBD1,VPS37B,PHC1,RFWD3,CENPQ,ALYREF,RPL7A,RPL13,IFI27L…
Coexpression	M41753	RUBENSTEIN_SKELETAL_MUSCLE_B_CELLS	MSigDB C8: Cell Type Signatures (v7.5.1)	4.071e-07	0.004808	2.504e-05	0.0002493	32	177	BTK,OAZ1,RPL14,CD53,RPL23,NOP53,GMFG,COX7C,ITSN2,PLEKHF2,ARPC3,EEF1D,RPL4,RPL7,RPL7A,RPL8,RPL13,RASGRP2,RPL18A,RPL19,RPL26,RPL27A,RPL38,RPLP2,RPS6,RPS8,RPS15,RPS19,RPS25,NOP10,ERP29,HLA-DOB
Coexpression	M11171	DACOSTA_UV_RESPONSE_VIA_ERCC3_UP	MSigDB C2: CGP Curated Gene Sets (v7.5.1)	4.795e-07	0.005663	2.934e-05	0.0002921	47	317	NAT1,MAZ,RAB8A,ALDOA,CBX4,GET3,TNFSF9,BAG1,TNFRSF10D,PER2,NFE2L1,SQSTM1,SERPINH1,PDCL,CREBZF,RPL23,GRHPR,CLK3,BRMS1,PPP2R5D,RSL1D1,RNF40,ECI1,SCO2,ABCB6,E2F1,EEF1D,MRPL23,EPOR,ERCC1,EWSR1,FDXR,ZNHIT1,HEXIM1,SLC6A8,YKT6,TRIM21,GNL1,CCDC85B,TMED1,TMBIM6,PDAP1,HNRNPU,TYK2,ZKSCAN1,CDT1,SMIM10L1
Coexpression	M9996	GSE45365_HEALTHY_VS_MCMV_INFECTION_BCELL_IFNAR_KO_DN	MSigDB C7: Immunologic Signatures (v7.5.1)	4.917e-07	0.005807	2.993e-05	0.000298	34	196	ABHD6,AK9,MAGEH1,FAS,NUBP1,TNFRSF10D,OAT,ZMYM6,ENOPH1,GRHL1,VKORC1,SELENOF,ALG6,C16orf91,COX4I1,NDFIP2,ZC3H18,ELOVL2,SOX7,BANP,IQSEC1,EXOG,CENPQ,PIGP,KRCC1,DHTKD1,SELENOP,PIGV,PTGR1,TCF25,KDSR,USP33,ZFP90,RILPL2
Coexpression	15546871-Table1S	Mouse Liver_White05_638genes	GeneSigDB	5.02e-07	0.005929	3.041e-05	0.0003027	65	500	ACADSB,SPC25,ACTG1,ALDOA,ARF4,ARHGDIA,EIF3B,MYL6,NAP1L1,TSC22D1,BPHL,NFKBIA,TCEAL8,CFL1,VKORC1,TMEM59,APBA3,CLIC4,TBC1D10B,PPP1R12C,IRF2BP1,PTMA,PTPN6,NECTIN2,WDR1,DNM2,RAN,HDAC5,RDH10,EEF1D,CSPP1,RPL7,RPL7A,RPL8,RPL17,RPL18A,RPL19,ACP6,STUB1,RPS8,RPS19,LRRC59,FN1,CCT7,HEXIM1,RUFY3,CYFIP2,SEPHS2,SMN1,GAS2,TAB2,SSR2,STAT5A,ZC3H4,OS9,ANKRD12,TMBIM6,GSTM2,CYP2U1,HNRNPA1,HNRNPAB,UBB,AMZ1,KLK1,VMP1
Coexpression	M2113	KIM_ALL_DISORDERS_DURATION_CORR_DN	MSigDB C2: CGP Curated Gene Sets (v7.5.1)	5.328e-07	0.006293	3.211e-05	0.0003196	28	145	RBM10,NIPSNAP1,EIF3G,ATP6V0B,NDUFC1,NTHL1,GRHPR,PIN1,CLTA,COX4I1,COX7C,CX3CR1,ECI1,RPL13,MRPL23,RPS8,CCT7,NUDC,CHMP2A,OS9,SF3B2,GPX1,HDGF,TUFM,IMPDH2,ACD,MARCKSL1,LMAN2L
Coexpression	M5495	GSE3982_MAC_VS_BCELL_DN	MSigDB C7: Immunologic Signatures (v7.5.1)	5.557e-07	0.006563	3.332e-05	0.0003316	34	197	PIP5K1B,BIRC3,TP63,MARCHF3,RERE,TMEM80,AP1G2,BAZ1B,TERF2IP,FAM193B,ZNF473,FBXL14,PDP1,DEF6,CTBP1,GIT2,E4F1,IGFLR1,EEF1D,TNK2,RPL4,RPL19,PTK2B,SLC25A17,SET,CSGALNACT1,SEPTIN6,SYNE1,KDM7A,HLA-DOB,STK38,TSPYL1,UBE2N,EZR
Coexpression	M5657	GSE6269_FLU_VS_STREP_PNEUMO_INF_PBMC_UP	MSigDB C7: Immunologic Signatures (v7.5.1)	5.77e-07	0.006815	3.442e-05	0.0003426	31	171	ACTN4,KMT2A,SERPING1,AP3D1,SCAF11,CHD4,PPIG,RBM25,PML,RSAD2,EIF5B,SART3,MLEC,PTMA,SMG7,HERC6,TYMP,RFWD3,PHF11,EIF4G1,RORA,MARK2,IFITM3,TRAPPC4,CHMP5,PRPF40A,MED15,RTP4,UBXN4,ILF3,PABPN1
Coexpression	16651409-SuppTable5	Mouse StemCell_Lawlor06_1431genes	GeneSigDB	5.799e-07	0.006849	3.442e-05	0.0003426	115	1059	DNAJC19,MDFI,COMTD1,NYNRIN,PPFIBP2,IKBKG,RERE,EDF1,MYL6,CDS2,RPL10A,VNN1,SERPING1,TMEM50B,NPAS2,H1-10,NTHL1,CAPZA1,HIP1R,OAT,ATP6V0D1,PAFAH1B2,CDK11B,ARHGEF2,CDC42,CHRNA7,CHRNB1,VKORC1,GRHPR,SELENOF,CLTA,DDX54,CLIC4,PHETA1,PRKAB1,DYNLL2,PRKAR1B,DNAJC3,CX3CR1,IRF2BP1,RSL1D1,PSMB6,PSMD3,PARD6A,PTPRR,CD302,RAN,EEF1D,EEF2,TM2D2,SBDS,EIF4B,MARK2,PSPC1,LEF1,RPL7,ERCC1,CDK2AP2,ERCC5,ERF,EMID1,PTK2B,IFIT…
Coexpression	15474998-tableS1a	Mouse StemCell_Lindmark04_624genes	GeneSigDB	5.997e-07	0.007083	3.541e-05	0.0003525	64	492	MFGE8,TAGLN2,HIPK2,ARF4,MSN,ARHGDIA,MYH9,NDUFC1,NFKBIA,TMEM50B,PLOD3,CAPN1,ARHGEF1,CD81,SEPTIN7,CENPB,CETN3,PFKL,AP2M1,CLTA,GDPD3,COX7C,CRK,NCOR2,CTBP1,PTMA,PTPN6,NLRX1,UBXN1,TM2D2,ABCE1,RASA4,PLEKHO1,TNIP1,CNPY2,RRAS,FABP5,IFITM3,CCL3,KLF13,FTH1,TCF25,HOPX,STK10,TAPBP,ELOB,LILRB3,ATP5MK,GSN,CORO1A,TLN1,ARHGAP45,IGSF8,TPM4,MGLL,HNRNPD,EZR,IVD,CDT1,LASP1,LBR,SNX14,LSP1,MAF
Coexpression	19096012-TableS5	Human Viral_Chetaille09_666genes	GeneSigDB	6.131e-07	0.007242	3.603e-05	0.0003586	73	588	MKKS,ZRSR2,ACLY,MAX,MBD1,PARG,MAGEH1,BECN1,RNGTT,SQSTM1,CASP6,ARHGEF1,PCSK7,PDCL,ARHGEF2,CETN3,JAM2,RBM25,RECQL5,ARMCX6,MED27,PML,SUMF2,IFFO1,PPP2R5D,GIGYF2,RSL1D1,IQSEC1,DPP4,RAN,ECM2,REST,METTL9,LHFPL6,EPOR,EPS8,ERCC1,NET1,EWSR1,SLC15A3,ZBTB7A,SAFB,ARAP1,FLT3LG,MIA3,NPLOC4,MED15,MTX2,RBMX2,TMEM184C,KDM2A,STK38L,CSGALNACT1,SOX4,VPS11,NXT2,ST13,STK10,YIF1A,VAMP2,GNB1,ATMIN,ELOC,TMF1,MMD,HNRNPU,SH…
Coexpression	M1757	SANSOM_APC_TARGETS_REQUIRE_MYC	MSigDB C2: CGP Curated Gene Sets (v7.5.1)	6.194e-07	0.007316	3.606e-05	0.000359	37	225	NCEH1,ACER2,BID,LDB1,NFKB2,NFS1,BOD1L1,MAP4K4,DDX49,DHX58,RAD23A,DRG2,SRD5A3,EXOSC1,RGS12,RABEP2,C17orf49,ERCC1,VEZT,CCT7,TXNRD2,SLC1A3,SNRPG,SOX4,WDR4,GAS8,RCC2,USP20,ATMIN,LMNB2,C18orf54,GORASP1,METTL2A,GNPNAT1,DUS3L,LRP8,IFFO2
Coexpression	19286929-SuppTable1	Mouse Lung_Rangasamy09_2003genes	GeneSigDB	6.198e-07	0.00732	3.606e-05	0.000359	162	1621	ZRSR2,MBD1,TMCC3,H3C2,PIP5K1B,NCEH1,RECK,AMPD3,CALCOCO1,IKBKG,TMC4,FAS,MSN,IRS2,RERE,MYB,ACER2,MYH9,ATRX,MYO5A,CDS2,NCL,SAP30,TMEM11,PER2,SPHK1,SQSTM1,NFKBIA,CALCB,CAPN1,BAZ1B,SEMA5A,SCAF11,ARHGEF2,SEPTIN7,CDC42,LRRFIP2,MTA2,CHD2,SOCS6,PFKL,PPIG,GRHL1,CLK3,PIK3R1,PLEC,PLK3,CHAC1,LNX2,DDX49,GOSR1,EFHD2,GTF2IRD1,CSNK1D,PRKAB1,PRKAR1B,DNAJC3,RSL1D1,DHX38,PSMD3,PSMD11,DBT,SPATA2,CWC25,PTGR3,TWF1,YTHD…
Coexpression	M39174	MURARO_PANCREAS_ACINAR_CELL	MSigDB C8: Cell Type Signatures (v7.5.1)	6.801e-07	0.008032	3.937e-05	0.0003919	86	732	HDHD3,ACTG1,ACTN4,TAGLN2,STK24,BIRC3,TMC4,MSN,MYH9,NACA,SNAP23,RPL10A,SQSTM1,NFKBIA,CAPZA1,CASP6,RPL14,PABPC3,TMSB10,TRIM47,PCBP2,RPL23,CHAC1,NOP53,TRAF4,PDP1,UNC5CL,POLDIP2,DNAJC3,MLEC,PTMA,SRD5A3,DUSP4,RDH10,REST,EEF1D,EEF2,RPL4,RPL7,RPL7A,RPL13,RPL17,RPL18A,RPL19,RPL26,RPL27A,RPL36AL,RPL38,B3GNT5,NET1,RPLP2,RPS6,RPS8,RPS19,LRRC59,RPS25,IFITM3,CDV3,PHLDA1,PTGR1,FTH1,FGD6,KIF1C,SOX4,TMBIM1,PARD6…
Coexpression	M6782	BUYTAERT_PHOTODYNAMIC_THERAPY_STRESS_UP	MSigDB C2: CGP Curated Gene Sets (v7.5.1)	6.959e-07	0.008219	3.997e-05	0.0003978	94	822	MAFG,MBP,AXIN1,USP36,AMPD3,IRS2,EIF3A,TNFSF9,NAP1L1,SNAP23,TSC22D1,PER2,SQSTM1,NFKBIA,MAP3K14,SERPINH1,ARHGEF2,CDC42,CDK17,CYTH2,SRSF11,RBM25,CLK3,ARMCX6,PLCD1,GGPS1,PLK3,RASAL2,CHAC1,ZNF473,SYF2,GTF2IRD1,RSAD2,PPP2R5B,IQCB1,ITSN2,CUX1,RSL1D1,GON4L,SREK1,AP5Z1,GCC1,RALGDS,HDAC5,C3orf52,YRDC,TVP23B,VPS37B,FEM1B,OPTN,ABHD5,MEGF9,SLC38A7,BET1,ST3GAL6,VAT1,FOXO3,FNTA,RNF44,TRMO,MXD4,SLC6A8,KHDRBS1,GN…
Coexpression	M9853	GSE46606_IRF4HIGH_VS_WT_CD40L_IL2_IL5_DAY3_STIMULATED_BCELL_UP	MSigDB C7: Immunologic Signatures (v7.5.1)	7.075e-07	0.008356	3.997e-05	0.0003978	34	199	ACTG1,IRS2,RNGTT,NOSTRIN,TERF2IP,MED7,NDFIP2,PAF1,PPP6C,ZNF516,GPSM1,BPNT2,RDH10,E2F6,TLNRD1,OPTN,PSPC1,RPL4,RPL7,RPL27A,DNAJA2,RPS19,SH2B2,LARP7,GNA13,SPIN1,TLE1,MMD,HIVEP1,ZNF746,PRPF6,JUND,ATXN7L3B,LSP1
Coexpression	M6605	GSE5589_UNSTIM_VS_180MIN_LPS_AND_IL10_STIM_MACROPHAGE_DN	MSigDB C7: Immunologic Signatures (v7.5.1)	7.075e-07	0.008356	3.997e-05	0.0003978	34	199	TSR2,TRIM59,KMT2A,ARHGDIA,SNAP23,NFKB2,SRSF11,ZDHHC13,GGPS1,PPP4C,SAFB2,PPP1R12C,MLEC,DPP4,SIDT2,ZMAT2,RPL4,RPL18A,IER5,ABCA7,NUDT14,DEPDC1,SIPA1,ABTB1,CNPY3,H2AJ,SETD1B,BLOC1S1,RRAGC,CEP19,HNRNPD,MSL1,LRP8,PABPN1
Coexpression	M7906	GSE25123_CTRL_VS_ROSIGLITAZONE_STIM_MACROPHAGE_UP	MSigDB C7: Immunologic Signatures (v7.5.1)	7.075e-07	0.008356	3.997e-05	0.0003978	34	199	MAX,MAZ,MBD6,AGER,CALCOCO1,IRS2,BCAT2,CNOT3,MTURN,MTA2,SCAF1,CLTA,GIGYF2,RAB5C,DOK1,EIF5A,PTK2B,WDR83OS,EVL,DDX27,KDM2A,SNRNP70,SLC9A9,SEPTIN9,RCC2,ERP29,CCDC85B,ANKRD13D,ZFP90,SUDS3,CEP250,PPP1R18,UBE2D2,LY9
Coexpression	M5281	GSE36392_EOSINOPHIL_VS_MAC_IL25_TREATED_LUNG_DN	MSigDB C7: Immunologic Signatures (v7.5.1)	7.075e-07	0.008356	3.997e-05	0.0003978	34	199	NDRG3,FUOM,DENND1A,ANTKMT,NFS1,SOCS6,IFFO1,ADGRA2,PRIM1,ZNF516,DYNLL2,MLEC,GPATCH4,DRG2,APIP,MYOF,CNEP1R1,STUB1,NET1,LRRC59,MRPL35,ALKBH7,NPLOC4,TPK1,RHEBL1,TOGARAM1,TRIM21,BBS9,RCC2,KDM2B,HSCB,TMF1,SLC35A4,DTWD1
Coexpression	M18090	NUYTTEN_NIPP1_TARGETS_DN	MSigDB C2: CGP Curated Gene Sets (v7.5.1)	7.106e-07	0.008393	3.997e-05	0.0003978	96	845	SMC1A,ACTG1,EHBP1L1,NCEH1,TRMT5,ZBTB2,ARF4,MYL6,TTC9C,BIK,MAP3K14,CAPZA1,SEMA5A,SERPINH1,PABPC3,PDCL,CRIPT,MAP4K4,PCDH18,IQCK,ZNF473,TMEM59,NDFIP2,LRRC58,CRK,PPP6C,MARCHF5,CEP41,LEPROT,MAPK13,FITM2,CUX1,PHF19,KREMEN2,IQSEC1,PLEKHF2,RDH10,APIP,CNEP1R1,EIF4G2,EIF5A,DDX39A,NUDT15,TLCD3A,SS18L2,CDK2AP2,CWC27,DLC1,DHTKD1,SEC23A,PHLDA1,OSGEP,WDR37,ORAI2,HEXIM1,SLC7A1,SEPHS2,TET1,SMARCA2,EEF1AKMT2,FUCA2…
Coexpression	M2247	BRUINS_UVC_RESPONSE_LATE	MSigDB C2: CGP Curated Gene Sets (v7.5.1)	7.28e-07	0.008599	4.075e-05	0.0004057	121	1134	ACADSB,ABHD6,ACTG1,MCM2,ADH5,ABCD1,RSPH9,GEMIN2,ANXA1,DDX55,MRPL15,MRPS34,DCBLD2,DUBR,MYL6,MYO5A,BCR,SQSTM1,PPIL3,CACNA1C,NTHL1,CAPN1,PSTPIP1,NFS1,OGN,ATP6V0D1,CCDC34,ARHGEF1,CD40,LRRFIP2,CDK9,GRHPR,MED26,DSCC1,STX8,ADGRA2,UNC5CL,PRIM1,CUX1,TCTN3,CNNM2,PSMB7,GIT2,FBXO6,CD302,HERC6,RALA,SRD5A3,CHAF1A,E2F1,REST,C20orf144,CCDC88C,ABHD5,AATF,IMMP2L,RNF121,ACP6,EPS8,PIGP,BET1,TNIP1,CLIP1,FABP5,TAOK3,S…
Coexpression	M3395	MARTORIATI_MDM4_TARGETS_FETAL_LIVER_DN	MSigDB C2: CGP Curated Gene Sets (v7.5.1)	7.368e-07	0.008702	4.105e-05	0.0004086	66	516	ABCB7,SMC1A,MBD1,ZBTB12,AGPS,MYB,ATRX,NCL,NNAT,BAZ1B,POLE3,ODF2,PAFAH1B2,NEMF,PPIG,RBM25,CLCN5,PIK3R1,QKI,EFHD2,PHETA1,LRRC58,CSNK1D,SAFB2,EIF5B,SREK1,DBT,FEM1B,EIF4G1,MARK2,LRRC59,SEC23A,MIA3,SKIV2L,PRPF40A,HEXIM1,SCYL2,SNW1,YKT6,SOX4,ST13,RCC2,PARD6B,UBXN4,PMPCA,SPIN1,FERMT2,GPS2,GTF2F1,INTS5,RNF20,HDLBP,TPM4,HNRNPA1,NUCKS1,ILRUN,MSL1,YWHAG,ZKSCAN1,INCENP,PRPF6,UTP3,LASP1,TIRAP,ATXN7L3B,MAF
Coexpression	M40991	NAKAYA_PBMC_FLUARIX_FLUVIRIN_AGE_18_50YO_CORRELATED_WITH_HAI_28DY_RESPONSE_AT_7DY_NEGATIVE	MSigDB C7: Immunologic Signatures (v7.5.1)	7.962e-07	0.009404	4.147e-05	0.0004128	62	475	APOOL,USP36,NAP1L5,HNRNPM,NUMA1,PCBP2,CDC42,LRRFIP1,CREBZF,RBM25,PIK3R1,ZNF655,ATAD2B,TRMT13,PDP1,GIGYF2,PSMB7,GON4L,TESPA1,TWF1,G3BP2,DUSP4,YRDC,E4F1,SBDS,GOLGA8B,RORA,LEF1,RHBDD1,FLT3LG,RUFY3,ZNF430,TNKS2,NOMO3,ENDOD1,SSB,FAM120AOS,SEPTIN6,NSFL1C,ATP11B,FBXO28,GNAS,ZFP90,PSIP1,DUSP10,KAT6B,TRAF5,PDAP1,TSPYL1,HNRNPA1,SUMO1,EZR,C11orf1,FBXL17,SF1,CDC42SE1,RGPD1,LUZP1,IVD,JUND,MPZL3,LY9
Coexpression	M8514	GSE23568_CTRL_VS_ID3_TRANSDUCED_CD8_TCELL_UP	MSigDB C7: Immunologic Signatures (v7.5.1)	7.971e-07	0.009415	4.147e-05	0.0004128	34	200	NDRG3,FAS,BCL2L2,LDB1,TERF2IP,VKORC1,BOD1L1,CCR6,PPP4C,CSNK1G2,MLEC,BANP,SIDT2,EIF4G2,MARK2,STUB1,SAFB,FEM1A,FLOT2,SIPA1,SKIV2L,TCF25,SMARCD2,HOPX,SIT1,GGT5,STARD3,MEPCE,ARHGAP45,HNRNPA1,FKBP8,YWHAB,ITPK1,LDHB
Coexpression	M3740	GSE17721_CTRL_VS_PAM3CSK4_6H_BMDC_UP	MSigDB C7: Immunologic Signatures (v7.5.1)	7.971e-07	0.009415	4.147e-05	0.0004128	34	200	ABCB7,ATP6V1C2,BPHL,BTK,CTDSP1,FAM50A,CDK5,CCR6,PML,DHX58,NCOR1,CROT,PRKAG1,LEPROT,G3BP2,C14orf119,C1orf54,UBXN1,TMEM140,MRPL23,MDP1,SLC25A35,SELENOP,NATD1,TMEM79,HEXIM1,RUFY3,TPK1,USP20,STARD3,KIAA0930,MMD,PISD,ZNF790
Coexpression	M3802	GSE17721_LPS_VS_POLYIC_2H_BMDC_DN	MSigDB C7: Immunologic Signatures (v7.5.1)	7.971e-07	0.009415	4.147e-05	0.0004128	34	200	NAT1,MCM2,AXIN1,EHBP1L1,LDB1,SDHAF1,CLTA,POLD2,PTGER2,WDR1,DNMT3A,RAN,E4F1,TEFM,TMEM140,ASCC2,TMEM134,CYFIP2,KLF13,POLR3E,LUC7L2,KIF1C,SOX4,SRP19,USP20,PACS2,ERP29,ZFP90,GSTZ1,TOP3A,ORC6,STK38,PISD,NAA30
Coexpression	M6208	GSE2405_S_AUREUS_VS_A_PHAGOCYTOPHILUM_NEUTROPHIL_DN	MSigDB C7: Immunologic Signatures (v7.5.1)	7.971e-07	0.009415	4.147e-05	0.0004128	34	200	ZNF319,AP1G2,PCSK7,RECQL5,PML,POLRMT,APBA3,GON4L,NLRX1,E4F1,SRBD1,RGS12,CCDC88C,SIDT2,ABCA7,FBXO30,ASCC2,POLR3B,ERC1,ANKRD13D,ATMIN,USP30,CPTP,ZNF341,CBX7,RNF214,SLC35A4,TRIM39,SNX33,DUS3L,RNF215,MPZL3,VANGL2,PBXIP1
Coexpression	M5859	GSE9988_LPS_VS_CTRL_TREATED_MONOCYTE_DN	MSigDB C7: Immunologic Signatures (v7.5.1)	7.971e-07	0.009415	4.147e-05	0.0004128	34	200	RAB8A,BAP1,IFT20,ZBTB44,SRSF9,MBD2,MAP3K14,CTDSP1,PAFAH1B2,PCBP1,IFFO1,CCDC69,GIT2,G3BP2,RALA,PLEKHO1,ARAP1,ORAI2,MAP7D1,KLF13,CTCF,SETD1B,RETREG3,SF3B2,TCF20,TMEM121B,DUSP10,MKRN1,YY1,RUNDC1,PRPF6,BRPF1,LASP1,PTP4A2
Coexpression	M8072	GSE25085_FETAL_LIVER_VS_ADULT_BM_SP4_THYMIC_IMPLANT_UP	MSigDB C7: Immunologic Signatures (v7.5.1)	7.971e-07	0.009415	4.147e-05	0.0004128	34	200	LAMTOR4,SMIM13,NUBP1,TTC9C,MTA2,SOCS6,INIP,PIP4K2A,NOP53,POLDIP2,PHF19,CWC25,BPNT2,C19orf38,UBXN1,RFWD3,DAZAP1,RPL7,ACP6,RPS8,FMO5,FUCA2,RSF1,BBS9,SEPTIN6,KDM2B,GNB1,CCNI,GPX1,TSGA10,LMNB2,TEF,ADPRM,LSP1
Coexpression	M5972	GSE369_IFNG_KO_VS_WT_LIVER_DN	MSigDB C7: Immunologic Signatures (v7.5.1)	7.971e-07	0.009415	4.147e-05	0.0004128	34	200	USP36,FAM185A,GATB,ABT1,ZDHHC13,ATP23,DYNLL2,WDR55,TRMT10C,ABCD4,DRG2,EIF4G1,AATF,MRPL23,B3GNT5,SLC15A3,FABP5,NOP10,TOMM40,FKBP2,FPGS,G6PD,SLC38A5,PARD6B,PMPCA,BOP1,GTF2H4,CARNMT1,LNPK,HDLBP,PDAP1,HMBS,PDSS2,MRPL47
Coexpression	M9459	GSE41867_DAY6_EFFECTOR_VS_DAY30_MEMORY_CD8_TCELL_LCMV_ARMSTRONG_DN	MSigDB C7: Immunologic Signatures (v7.5.1)	7.971e-07	0.009415	4.147e-05	0.0004128	34	200	MAFG,MYH9,CDK11B,DDX54,FAM193B,SYF2,NCOR1,CROT,PDP1,PPP1R16B,C1orf54,HDAC5,E4F1,SIDT2,RPL17,RASGRP2,FBXO30,TAOK3,ZBTB18,VAT1,EVL,MXD4,TPK1,ENDOD1,VPS11,TNRC6B,ERP29,CCNI,ANKRD13D,TLN1,ITGAL,HMCES,JUND,CDT1
Coexpression	M4753	GSE27786_LSK_VS_NKCELL_DN	MSigDB C7: Immunologic Signatures (v7.5.1)	7.971e-07	0.009415	4.147e-05	0.0004128	34	200	ACLY,ABCD1,BECN1,EDF1,NFKBIA,MBD2,CTDSP1,CDK9,TRIR,CLK3,PLCD1,RSAD2,DNAJC3,PTGER2,SDHAF2,AP5Z1,CHMP4B,TMEM38B,LEF1,ABCA7,ST3GAL6,RELL1,SMARCD2,G6PD,GAK,EAPP,SPI1,RBKS,CHMP2A,RETREG3,STARD3,KIAA0930,HTRA2,WAS
Coexpression	M6832	GSE7509_DC_VS_MONOCYTE_WITH_FCGRIIB_STIM_UP	MSigDB C7: Immunologic Signatures (v7.5.1)	7.971e-07	0.009415	4.147e-05	0.0004128	34	200	FOXO4,CALCOCO1,SAP30,H1-10,MAP3K14,CD81,IFFO1,POLRMT,NCOR2,PRCC,DOK1,MEGF9,ST3GAL6,ZBTB18,ARAP1,SET,ANP32B,RNF44,MXD4,SMARCC2,STK38L,TNRC6B,TOGARAM1,ATG2A,BLCAP,EHMT2,RALBP1,DUSP10,ARHGAP45,HMBS,ZKSCAN1,CIAPIN1,PTP4A2,ATXN7L3B
Coexpression	M5005	GSE29618_PRE_VS_DAY7_POST_TIV_FLU_VACCINE_PDC_DN	MSigDB C7: Immunologic Signatures (v7.5.1)	7.971e-07	0.009415	4.147e-05	0.0004128	34	200	RAB8A,SNHG3,EIF3A,DCBLD2,ATRX,NACA,BPHL,SART1,SCAF11,GGPS1,CTSO,GON4L,SMG7,RAD23A,C1orf54,FEM1B,EIF4G1,PACC1,RPL19,TAOK3,TRPV2,NOP16,HBS1L,SPI1,ZGPAT,SPIN1,RALBP1,GNAI2,GTF2F1,BRD4,TLN1,RPL35,GTF2H5,LSP1
Coexpression	M6464	GSE3039_CD4_TCELL_VS_B2_BCELL_DN	MSigDB C7: Immunologic Signatures (v7.5.1)	7.971e-07	0.009415	4.147e-05	0.0004128	34	200	A2M,ALDOA,USP36,ARHGDIA,EIF3B,SNX3,CD53,JAM2,CLTA,COMT,EFHD2,CNNM2,FBXO6,SDHAF2,NECTIN2,PVT1,PWP2,CD302,RPL19,EPS8,RPS8,TNIP1,RPS19,F2RL2,IFT43,C7orf50,MREG,COQ3,TMBIM1,PLEKHM2,HNRNPAB,GORASP1,CCDC137,DUSP19
Coexpression	M6587	GSE5099_MONOCYTE_VS_CLASSICAL_M1_MACROPHAGE_DN	MSigDB C7: Immunologic Signatures (v7.5.1)	7.971e-07	0.009415	4.147e-05	0.0004128	34	200	ISY1,ADH5,PPIG,GMFG,PPP4C,WDR1,RAB1A,OBI1,DOK1,SRBD1,MSTO1,EIF5A,PSPC1,RPL4,RPL7A,STUB1,RPS8,EWSR1,CCT7,PROSER1,TMEM107,SH2B2,KHDRBS1,PTGR1,SNRNP70,ENDOD1,GNAS,ATP5MK,TLE1,ZNRF1,ILF3,PRPF6,PDSS2,PABPN1
Coexpression	M4032	GSE17721_POLYIC_VS_GARDIQUIMOD_16H_BMDC_DN	MSigDB C7: Immunologic Signatures (v7.5.1)	7.971e-07	0.009415	4.147e-05	0.0004128	34	200	TM6SF1,UXT,MRPS34,EIF3B,MYB,ATP6V0B,BCAT2,NFKBIA,CAPZA1,PFKL,MSANTD3,HYPK,TOMM7,TRMT10C,CD302,RDH10,E2F6,RPL26,RPL38,PIGP,STUB1,RPLP2,CWC27,NOP16,LYAR,SMN1,HBS1L,JAGN1,COQ3,SURF2,COPS6,GTF2H4,DENND10,GORASP1
Coexpression	M41089	NAKAYA_PBMC_FLUMIST_AGE_18_50YO_3DY_DN	MSigDB C7: Immunologic Signatures (v7.5.1)	8.254e-07	0.009748	4.276e-05	0.0004256	81	680	TRIM59,TMCC3,USP36,ZBTB2,ZDBF2,CBX4,ZBTB44,EIF3A,NAP1L5,CDS2,BCR,CAPZA1,PAFAH1B2,CDC42,LRRFIP1,CDK17,CHD2,PIK3R1,BOD1L1,MAP4K4,PLK3,PPP6C,CSNK1D,PDP1,PRKAA1,PPP1R16B,GIGYF2,EDRF1,SREK1,CWC25,TWF1,RAMAC,DUSP4,TVP23B,PHC1,ABHD5,RORA,PSPC1,NET1,TFG,SCML1,RELL1,FOXO3,TRMO,FASTKD2,ZNF430,SNW1,YKT6,POLR3E,LUC7L2,GNA13,SMN1,TBC1D23,GALC,ZC3H15,HIC2,ATP11B,GNAS,METAP2,GOLGA4,UBXN6,PSIP1,TMF1,HIC1,HIVEP1,…
Coexpression	M43600	GAUTAM_EYE_CORNEA_MONOCYTES	MSigDB C8: Cell Type Signatures (v7.5.1)	8.651e-07	0.01022	4.462e-05	0.0004441	40	256	FBRSL1,KMO,CTDSP1,SLC22A18,CDK17,CLIC4,DEF6,SAFB2,PHF19,WDR55,DCAF16,DDX10,FERMT3,C19orf38,CNEP1R1,ALYREF,RPLP2,RPS19,FBXO30,ARAP1,ALKBH7,FPGS,SH2B2,RABL6,LIPT1,POLR3E,EEF1AKMT2,SLC9A9,VPS11,GALC,SUSD3,ATP11B,KDM2B,CCDC85B,ELOC,MMD,CHST7,ZYX,LBR,LY9
Coexpression	M2368	GOBERT_OLIGODENDROCYTE_DIFFERENTIATION_UP	MSigDB C2: CGP Curated Gene Sets (v7.5.1)	8.772e-07	0.01036	4.505e-05	0.0004484	71	572	RBM10,SPC25,MCM2,TRIM59,TICRR,GEMIN2,ANXA1,ZBTB12,FAM72A,MYB,LPCAT4,NCL,BRCA2,H1-10,CCDC34,RCC1,NCAPH2,AUNIP,CENPM,ASPM,DSCC1,POLD2,PRIM1,SART3,KNTC1,MLEC,PHF19,GPATCH4,PTPN6,TESC,E2F1,PALB2,CENPQ,DNAAF2,PLEKHO1,STUB1,NET1,MDP1,UCHL5,FN1,DEPDC1,C7orf50,TMEM107,LYAR,ANKRD6,SLC1A3,LARP7,MREG,NDC1,PTGR1,RBMX2,SMO,GNL1,NEMP1,GPR19,TCOF1,LMNB2,CHEK2,PDSS1,NUCKS1,XPO1,ARHGAP18,INCENP,CMC2,GFOD2,FAM83D,…
Coexpression	M14594	LASTOWSKA_NEUROBLASTOMA_COPY_NUMBER_DN	MSigDB C2: CGP Curated Gene Sets (v7.5.1)	8.887e-07	0.0105	4.544e-05	0.0004523	92	804	BAP1,TBC1D14,CC2D2A,KMT2A,ZBTB44,NOP14,RERE,JRKL,ATP6V0B,EED,NDUFC2,NUMA1,OAT,CDC42,ZMYM6,SRSF11,CREBZF,CUEDC2,BOD1L1,TMEM59,FBXL15,CLIC4,EFHD2,PPT1,MARCHF5,CTBP1,LEPROT,EDRF1,SZRD1,MED18,DCAF16,DDX10,FBXO6,IQSEC1,MUL1,RGS12,SIDT2,EVA1B,SS18L2,RPS25,RELL1,SDHD,NBPF3,SRSF4,DNAJC8,ASAP3,POMGNT1,LYAR,PIGV,PCF11,MAP7D1,KHDRBS1,GPR153,FTH1,EEF1AKMT2,NGLY1,TNKS2,NUDC,USP33,GAK,JAGN1,RSF1,AHDC1,SNX19,RR…
Coexpression	M2317	KASLER_HDAC7_TARGETS_1_UP	MSigDB C2: CGP Curated Gene Sets (v7.5.1)	8.925e-07	0.01054	4.544e-05	0.0004523	33	192	MAZ,MFGE8,DGKZ,MARCHF3,TSC22D1,HIP1R,ARHGEF2,ASB8,PIN1,MIER2,CHST10,POLDIP2,MUL1,DNMT3A,HDAC5,LEF1,FASN,TOMM40,CYFIP2,FUCA2,GALC,SSR2,SIT1,STAT5A,RFTN1,ERP29,GPAT4,UBXN6,CAPN7,MEPCE,DUSP10,SLC35A4,LSP1
Coexpression	M41103	NAKAYA_PBMC_FLUARIX_FLUVIRIN_AGE_18_50YO_CORRELATED_WITH_HAI_28DY_RESPONSE_AT_3DY_NEGATIVE	MSigDB C7: Immunologic Signatures (v7.5.1)	9.221e-07	0.01089	4.674e-05	0.0004653	51	364	CHIC1,SMIM19,USP36,ATRX,NAP1L5,PCBP2,CDK17,SRSF11,CHD2,PPIG,RBM25,PIK3R1,TRMT13,PNN,NDFIP2,PPP1R16B,GON4L,DCAF16,TWF1,DUSP4,SBDS,GOLGA8B,RORA,PSPC1,LEF1,EWSR1,MEX3C,SCML1,CFAP36,POLR3E,LUC7L2,SMN1,ENDOD1,EAPP,PRRC2C,ANKRD12,GNAS,METAP2,KDM7A,KAT6B,SNHG1,TSPYL1,HNRNPD,PIK3IP1,NUCKS1,EZR,SF1,JUND,ADPRM,DANCR,LY9
Coexpression	M1744	MARSON_BOUND_BY_E2F4_UNSTIMULATED	MSigDB C2: CGP Curated Gene Sets (v7.5.1)	9.808e-07	0.01158	4.951e-05	0.0004928	82	694	SMC1A,SPC25,RAB8A,MFAP1,ERI1,KMO,MSN,FAM72A,EIF3G,ATRX,NUBP1,BRCA2,OSCP1,POLE3,CCDC34,SRSF11,INIP,LY6G5B,CENPM,ASPM,CRIPT,DSCC1,PML,APOO,POLD2,PRIM1,SART3,MED18,IRF2BP1,RSL1D1,PTMA,RAMAC,RAD51B,ABCB6,E2F1,WRAP53,PALB2,CENPQ,SBDS,RPL4,CDK2AP2,BRIP1,NET1,IER5,LMBRD2,METTL18,ATP5PD,VAT1,CFAP36,BTBD10,DEPDC1,NDC1,RBMX2,HLTF,POLQ,SLC16A10,CDIN1,H2AW,HDGFL2,HSCB,NEMP1,UBXN6,C18orf54,YLPM1,CHEK2,H2BC3,T…
Coexpression	M41019	NAKAYA_PBMC_FLUARIX_FLUVIRIN_AGE_18_50YO_CORRELATED_WITH_HAI_28DY_RESPONSE_AT_3DY_POSITIVE	MSigDB C7: Immunologic Signatures (v7.5.1)	9.903e-07	0.0117	4.977e-05	0.0004954	57	426	ACLY,SMC1A,RAB8A,AGPS,CNIH4,NAIP,TMEM80,VNN2,BTK,ATP6V0D1,CD53,ZMYM6,HYPK,CLTA,EFHD2,PRKACA,CX3CR1,TET2,NLRP12,SREK1,DBT,PTPN6,WASHC5,RBM19,HDAC5,TYMP,MEGF9,SERF2,ERICH1,ABCA7,IFITM3,CAMSAP1,ARAP1,TMEM107,JAGN1,GRAMD4,RALBP1,OS9,KIAA0930,LILRB3,LILRA2,GSN,CORO1A,PPP1R18,HAL,PACSIN2,HDLBP,MOSPD2,HMBS,HNRNPAB,DENND10,MSL1,YWHAE,TRIQK,ZYX,PRRC2A,VMP1
Coexpression	M1103	GRAESSMANN_APOPTOSIS_BY_DOXORUBICIN_UP	MSigDB C2: CGP Curated Gene Sets (v7.5.1)	1.005e-06	0.01187	5.031e-05	0.0005008	122	1153	MAFG,ACADSB,SPC25,MFGE8,TRMT5,DEXI,ACAD9,PARG,PLEKHA4,FAS,EIF3B,BECN1,ATP6V0B,EED,MYO5A,BAG1,BCL2L2,SAP30,IDNK,BST2,NINJ2,HERC1,TRIM41,CAPN1,POLE3,PSTPIP1,ATP6V0D1,FAM50A,SDHAF1,OTUB2,HS6ST1,PLEC,PLK3,CHAC1,PML,TECPR1,DHX58,POLRMT,TRAF4,CROT,RSAD2,PPP2R5D,CYHR1,GPSM1,IRGM,DBT,PITPNC1,GCC1,DNM2,SLC25A42,DRG2,NLRX1,EOLA1,RDH10,E2F1,WRAP53,VPS37B,SIDT2,ABHD5,TM2D2,RASA4,TRIM17,DDX39A,TMEM140,ERCC5,I…
Coexpression	18535662-TableS2c	Mouse Lymphoma_Wu08_1148genes	GeneSigDB	1.083e-06	0.01279	5.395e-05	0.000537	68	543	MFGE8,IFT20,ANXA1,IKBKG,ARF4,MSN,MYB,EDF1,SNAP23,TSC22D1,SQSTM1,NFKBIA,TCEAL8,CAPZA1,ATP6V0D1,PCSK7,CD81,TMSB10,LRRFIP1,VKORC1,ASB8,CRIPT,STX8,GDPD3,TMEM59,NDFIP2,CROT,CST3,LEPROT,MAP2K6,TRMT10C,FBXO6,WRAP53,SERF2,PLEKHO1,RASGRP2,FSTL3,BET1,MDP1,SDC2,FN1,CHMP5,BTBD10,SEC22A,MXD4,SLC6A8,NPTN,SLC10A1,PTGR1,KLF13,TBC1D23,USP33,DOP1A,FAM114A1,TMBIM1,YIF1A,PACS2,ANKRD12,GNAS,TMBIM6,TIMP1,LSM10,TPM4,PD…
Coexpression	M39048	MANNO_MIDBRAIN_NEUROTYPES_BASAL	MSigDB C8: Cell Type Signatures (v7.5.1)	1.148e-06	0.01356	5.697e-05	0.0005671	19	79	ACTG1,TSC22D1,RPL14,PCBP1,CFL1,COX4I1,EEF2,UBL5,RPL7,RPL7A,RPL8,RPL13,RPL38,RPS8,BRK1,ELOB,H3-3B,HNRNPU,UBB
Coexpression	18787207-TableS2	Mouse Viral_Craft08_969genes	GeneSigDB	1.179e-06	0.01392	5.826e-05	0.0005799	79	664	TRIM59,ADH5,ZBTB12,MSN,NOP14,MARCHF3,ANKRD11,ATP2A1,DCBLD2,NAP1L1,NCL,HERC1,MBD2,H1-10,CAPN1,BAZ1B,CD40,TMSB10,SCAF11,PCBP1,CDK17,CETN3,SRSF11,CHRNB1,PIP4K2A,PLEC,CHAC1,COX7C,SYF2,CROT,ITSN2,SAFB2,GIGYF2,TET2,DBT,DDX10,SLC23A1,DNM2,PALB2,TAF3,EPS8,BET1,STRBP,MBTPS2,ZNHIT1,ATP5PD,VCPIP1,SH2B2,MXD4,FRMD4A,SNW1,KHDRBS1,LUC7L2,KDM2A,DOT1L,SLC16A10,BDP1,ZC3H15,TNRC6B,SSB,AHDC1,TMBIM1,UBXN4,ZC3H4,PRRC2…
Coexpression	M6825	GSE7509_UNSTIM_VS_FCGRIIB_STIM_MONOCYTE_UP	MSigDB C7: Immunologic Signatures (v7.5.1)	1.212e-06	0.01431	5.964e-05	0.0005936	30	168	UXT,ZDBF2,MRPL15,EIF3G,BAG1,CASP6,MRPL39,NCAPH2,CRIPT,PPP6C,PRKAG1,QSOX2,RAB5C,EXOSC1,TLCD3A,C18orf32,PIGP,NIPSNAP3B,LRRC59,RRAS,RHBDD1,NUDT14,NOP16,CCT7,MREG,SSRP1,ATP5MK,TIMP1,HDGF,TUFM
Coexpression	M8673	MARTINEZ_TP53_TARGETS_DN	MSigDB C2: CGP Curated Gene Sets (v7.5.1)	1.24e-06	0.01465	6.077e-05	0.0006049	74	610	ABCA2,MAX,MBP,TMCC3,HIPK2,BCR,NUMA1,RPL14,MRPL39,SCAF11,PCBP2,CHD4,RPL23,GRHL1,PLEC,QKI,CHAC1,GDPD3,APBA3,NFE2L3,CSNK1D,SAFB2,DNAJC3,CUX1,CX3CR1,SREK1,NECTIN2,HERC6,PDCD7,UBL5,ABCE1,AATF,RPL26,STRBP,RPS6,RPS8,ATP5PD,FASTKD2,PMEL,LYAR,SEPHS2,GNA13,FKBPL,SMARCD2,SMO,G6PD,SNRPG,KIF1C,HOPX,ERC1,SPTBN2,RTP4,RCC2,RETREG3,OS9,SF3B2,GOLGA4,TCF20,DYNLT1,CACFD1,TIMP1,CHEK2,PDAP1,MGLL,UBC,CCDC137,ILF3,INCEN…
Coexpression	M6564	HAHTOLA_MYCOSIS_FUNGOIDES_SKIN_UP	MSigDB C2: CGP Curated Gene Sets (v7.5.1)	1.249e-06	0.01475	6.094e-05	0.0006066	31	177	RGS5,IFT20,EIF3A,SRSF9,SEMA5A,JAM2,RPL23,RBM25,ARMCX6,MAP4K4,GMFG,SAFB2,CTBP1,SART3,SREK1,YTHDF1,ARL6IP4,SAFB,FOXO3,LIPT1,SNRNP70,SOX4,EAPP,SSR2,GNB1,CCDC85B,GSN,CLDN5,HNRNPA1,HNRNPU,JUND
Coexpression	M5016	GSE29618_LAIV_VS_TIV_FLU_VACCINE_DAY7_MONOCYTE_DN	MSigDB C7: Immunologic Signatures (v7.5.1)	1.277e-06	0.01508	6.207e-05	0.0006178	33	195	EHBP1L1,TAGLN2,EIF3G,NUMA1,OAZ1,SART1,FAM50A,TMSB10,EPS15L1,STRN4,NTN1,EFHD2,CST3,PSMD11,HDAC5,C3orf52,SERF2,EIF5A,SAFB,ZNHIT1,SDC2,HEXIM1,FTSJ3,TRIM21,STK10,ZGPAT,OS9,MICA,HDLBP,TPM4,VASP,WAS,IVD
Coexpression	M41697	TRAVAGLINI_LUNG_EREG_DENDRITIC_CELL	MSigDB C8: Cell Type Signatures (v7.5.1)	1.372e-06	0.0162	6.639e-05	0.0006609	71	579	A2M,MKKS,ACTG1,TBC1D14,STK24,HIPK2,IRS2,ATP6V0B,MYL6,SAP30,SPHK1,TMSB10,LRRFIP1,SNX8,PLEC,QKI,NCOR2,PPT1,CST3,MTRNR2L8,NECTIN2,IQSEC1,RAB1A,RAB5C,RAC1,RALA,SCO2,C1orf54,DUSP4,TYMP,CHMP4B,TLNRD1,SERF2,IFI27L2,ERCC1,B3GNT5,IER5,IFITM3,NOP10,SDC2,CDV3,CARD19,SLC1A3,GNA13,FTH1,SLC16A10,SPI1,SLC39A1,GNAI2,GNB1,ELOC,LILRB3,GPX1,ATP2B1-AS1,DYNLT1,ATP5MK,TMBIM6,GSN,TIMP1,TPM4,TPT1,HNRNPAB,VASP,YWHAE,RBPJ…
Coexpression	19286929-SuppTable2q	Mouse Lung_Rangasamy09_1540genes	GeneSigDB	1.389e-06	0.01641	6.698e-05	0.0006667	106	973	MKKS,HDHD3,RBM10,ABHD6,TTC14,CHIC1,TM6SF1,ISY1,CC2D2A,GEMIN2,CBX4,WDFY4,SRSF9,ATRX,TTC9C,TMEM80,BST2,PPIL3,NNAT,TRIM41,MRPL39,FAM50A,NOSTRIN,TRIM47,ZMYM6,LRRFIP1,RPL23,PPIG,ALG6,COG4,FAM193B,TOMM7,ATP23,POLRMT,TTPAL,RSAD2,CYHR1,GIGYF2,CCDC69,PVT1,DNMT3A,DPP4,SLC25A42,HDAC5,ECM2,FASTKD1,SRBD1,BBS10,TAF3,EVA1B,PHF11,TTC21B,PACC1,RPL26,RPL38,RPLP2,BET1,STRBP,RPS8,RCSD1,RPS25,RREB1,ST3GAL6,ARAP1,EVL,…
Coexpression	M43614	GAUTAM_EYE_CORNEA_MELANOCYTES	MSigDB C8: Cell Type Signatures (v7.5.1)	1.43e-06	0.01689	6.864e-05	0.0006833	40	261	MFGE8,ARHGDIA,LAMTOR4,EIF3G,EDF1,SNX3,NAP1L1,SAP30,OAT,MTURN,SEPTIN7,CFL1,CLTA,IFFO1,TMEM87A,RSL1D1,PTMA,RABIF,EIF4B,RPL8,RPL17,RPL18A,RPL19,RPL26,RPS8,TRPV2,DNAJC8,C7orf50,CSGALNACT1,JAGN1,STXBP1,ERP29,COPS6,KIAA0930,TMBIM6,TLN1,HADHA,IMPDH2,PRPF6,ITPK1
Coexpression	M4182	GSE17974_CTRL_VS_ACT_IL4_AND_ANTI_IL12_1H_CD4_TCELL_DN	MSigDB C7: Immunologic Signatures (v7.5.1)	1.436e-06	0.01696	6.867e-05	0.0006835	33	196	NAT1,MFAP1,SNHG3,NUBP1,KCTD21,TTC9C,SH2D2A,MED18,TRMT10C,C14orf119,RABIF,E2F6,TUBD1,RNF168,BET1,DNAJA2,FBXO30,MRPL35,MBTPS2,TRAPPC4,PHLDA1,TMEM184C,SNAPC1,JAGN1,SNX16,RTP4,GRAMD4,PPAN,PDSS1,ATG101,VMP1,ARL5B,MIR155HG
Coexpression	17724462-TableS1	Human StemCell_Nuytten08_1622genes	GeneSigDB	1.477e-06	0.01745	7.035e-05	0.0007003	142	1401	SMC1A,ACTG1,MFAP1,EHBP1L1,TRMT5,USP36,ZBTB2,GEMIN2,ANXA1,NIPSNAP1,PLEKHA4,BIRC3,ARF4,MST1,CNIH4,MYL6,LPCAT4,TTC9C,TMEM80,BIK,VNN1,SERPING1,MAP3K14,CAPZA1,SEMA5A,SERPINH1,PABPC3,PAFAH1B2,PDCL,CDC42,RBM25,CLCN5,GRHPR,RECQL5,CRIPT,QKI,MAP4K4,PCDH18,IQCK,PML,PNN,COX4I1,TMEM59,COX7C,NDFIP2,CRK,RSAD2,PPP6C,MARCHF5,CEP41,PKN1,LEPROT,MAPK13,PTPRR,G3BP2,IQSEC1,PLEKHF2,RDH10,BBS10,CNEP1R1,EIF4G2,EIF5A,LHFP…
Coexpression	M40904	QI_PBMC_ZOSTAVAX_AGE_50_75YO_CORRELATED_WITH_CONTRACTION_OF_VZV_SPECIFIC_T_CELLS_PEAK_TO_28DYAT_1DY_NEGATIVE	MSigDB C7: Immunologic Signatures (v7.5.1)	1.613e-06	0.01905	7.621e-05	0.0007586	33	197	MBP,ISY1,RPL14,SH2D2A,ARHGEF1,RPL23,TRIR,TOMM7,GNL3L,PPP1R16B,DYNLRB1,TYMP,EEF1D,RPL4,SS18L2,RPL17,RPL18A,RPL26,IFI27L2,CDK2AP2,TRAPPC4,ATP5PD,C7orf50,VPS25,SLC39A1,SEPTIN6,ATP2B1-AS1,GTF2E2,RPL35,TPT1,TUFM,DUSP19,SF1
Coexpression	M4501	GSE22886_NAIVE_CD4_TCELL_VS_DC_UP	MSigDB C7: Immunologic Signatures (v7.5.1)	1.613e-06	0.01905	7.621e-05	0.0007586	33	197	KMT2A,UXT,MAGEH1,EDF1,BCR,VNN2,HERC1,CD27,ARHGEF1,ABT1,TTPAL,PPOX,SAFB2,TESPA1,DPP4,EEF2,RORA,LEF1,RPS15,RPS25,FLT3LG,CYFIP2,MED15,VAMP2,TCF20,SYNE1,DIDO1,BTN3A2,HNRNPA1,PIK3IP1,ACD,ADPRM,PBXIP1
Coexpression	M41149	NAKAYA_PBMC_FLUARIX_FLUVIRIN_AGE_18_50YO_3DY_DN	MSigDB C7: Immunologic Signatures (v7.5.1)	1.67e-06	0.01972	7.847e-05	0.0007811	57	433	USP36,ZDBF2,ANKRD11,EIF3B,HNRNPM,TMEM50B,HIP1R,SCAF11,CDK11B,PCBP2,CDC42,CDKN1B,CHD2,RBM25,ZNF655,MED26,PLK3,PNN,COX4I1,TMEM59,PPP1R16B,SREK1,DCAF16,CWC25,YTHDF1,RBM19,BANP,QSOX2,GABPB1-IT1,YRDC,SBDS,GOLGA8B,RORA,ZBTB7A,GORAB,RELL1,RPAIN,FASTKD2,ZNF430,POLR3E,LUC7L2,KDM2A,SETD1B,ATG2A,GNL1,GOLGA4,H3-3B,KDM7A,KAT6B,ILKAP,SNHG1,HNRNPA1,HNRNPD,PIK3IP1,ZNF746,ILF3,HMCES
Coexpression	M2388	BYSTRYKH_HEMATOPOIESIS_STEM_CELL_QTL_TRANS	MSigDB C2: CGP Curated Gene Sets (v7.5.1)	1.674e-06	0.01978	7.847e-05	0.0007811	89	782	ZRSR2,MBP,REXO1,AXIN1,PIP5K1B,STK24,IFT20,HIPK2,MRPS34,EIF3B,MYO5A,CDS2,NAP1L1,SNAP23,NDUFC1,BID,SERPING1,MBD2,OMD,PAFAH1B2,CD40,PCBP2,LRRFIP2,SDHAF1,CYTH2,PIK3R1,SELENOF,CRIPT,COMT,GDPD3,PTPN23,NDFIP2,POU5F1,PPP6C,CSNK1D,EIF5B,GPSM1,SART3,SETD1A,IRF2BP1,PSMB7,PSMD11,ECI1,ELOVL2,DNMT3A,RALA,RAN,TM2D2,RASA4,RORA,LEF1,ACP6,MRPL12,ARL6IP4,IFITM3,CCL3,FEM1A,FNTA,SKIV2L,TPK1,GNA13,FKBPL,ZC3H15,GAS8,TR…
Coexpression	M7987	LEE_LIVER_CANCER_SURVIVAL_DN	MSigDB C2: CGP Curated Gene Sets (v7.5.1)	1.807e-06	0.02134	8.352e-05	0.0008314	31	180	SPC25,MCM2,NAP1L1,SERPINH1,SEPTIN7,NFE2L3,KNTC1,EIF4A3,PTGR3,PTMA,RALA,RAN,RPL17,RPL38,B3GNT5,RPS6,FABP5,SET,DEPDC1,LYAR,NDC1,KHDRBS1,SNRPG,RCC2,DYNLT1,RPL35,MMD,HNRNPA1,YWHAB,ARHGAP18,KRT10
Coexpression	M5861	GSE9988_LPS_VS_VEHICLE_TREATED_MONOCYTE_DN	MSigDB C7: Immunologic Signatures (v7.5.1)	1.81e-06	0.02138	8.352e-05	0.0008314	33	198	RAB8A,STK24,DGKZ,SNX3,TNFRSF10D,BAZ1B,CTDSP1,PCBP1,PCBP2,CENPB,IFFO1,NCOR2,CX3CR1,NLRP12,GIT2,RGS12,PLEKHO1,ARAP1,MAP7D1,KLF13,SETD1B,TMBIM1,STK11,PPP1R9B,ANKRD13D,TCF20,TMEM121B,CORO1A,PPP1R18,ARHGAP45,TGIF2,JUND,PTP4A2
Coexpression	M4427	GSE22886_CD8_TCELL_VS_BCELL_NAIVE_UP	MSigDB C7: Immunologic Signatures (v7.5.1)	1.81e-06	0.02138	8.352e-05	0.0008314	33	198	ACTG1,DEXI,ANXA1,DGKZ,BCR,CD27,ZMYM6,CLTA,EFHD2,PKN1,RSL1D1,LRFN3,PITPNC1,PTGER2,CCDC88C,OPTN,EIF4G1,RORA,LEF1,MRPL12,IFITM3,FLT3LG,MED15,MRPL17,MAP7D1,TRABD,SMARCA2,GALC,STK39,TIMP1,ITGAL,ZYX,CIAPIN1
Coexpression	M3156	GSE11924_TFH_VS_TH17_CD4_TCELL_UP	MSigDB C7: Immunologic Signatures (v7.5.1)	1.81e-06	0.02138	8.352e-05	0.0008314	33	198	MAZ,REXO1,AMPD3,PARG,CBX4,MSN,BCL9L,PPP1R35,HERC1,PCSK7,SEPTIN7,COG4,FAM193B,PPOX,CYHR1,DUSP4,EVL,ORAI2,SLC1A3,KHDRBS1,CTCF,SUFU,GAK,H2AW,UBXN4,PSIP1,TMEM87B,BRD4,TRIM39,SF1,ILF3,ACD,DIPK1A
Coexpression	M9150	GRESHOCK_CANCER_COPY_NUMBER_UP	MSigDB C2: CGP Curated Gene Sets (v7.5.1)	1.973e-06	0.0233	9.065e-05	0.0009024	46	323	KMT2A,BIRC3,GAS7,FAS,MYH9,NACA,BCR,BRCA2,NFKB2,NUMA1,OMD,USP6,PAFAH1B2,PCSK7,PML,PRCC,DDX10,RAD51B,SBDS,LHFPL6,ERCC5,FSTL3,EWSR1,TFG,SDHD,FOXO3,SET,TET1,SMO,KDSR,SUFU,ERC1,SEPTIN9,STK11,GNAS,PSIP1,BRD4,CHEK2,KAT6B,TPM4,TSC2,TSHR,FIP1L1,LASP1,ELL,MAF
Coexpression	M9870	GSE46606_UNSTIM_VS_CD40L_IL2_IL5_DAY3_STIMULATED_BCELL_DN	MSigDB C7: Immunologic Signatures (v7.5.1)	2.03e-06	0.02397	9.115e-05	0.0009073	33	199	USP36,RERE,BAG1,NCL,LRFN4,MRM2,ZNF473,POLRMT,DDX10,RABIF,FEM1B,PACC1,TLCD3A,SS18L2,ERICH1,FBXO30,TRAPPC4,SLC25A17,NOP16,POMGNT1,RHEBL1,WDR4,LYSMD2,SURF6,RRP7A,PPAN,PDSS1,HNRNPAB,UBE2N,ATG101,GNPNAT1,MRPS6,JUND
Coexpression	M3836	GSE17721_POLYIC_VS_PAM3CSK4_6H_BMDC_DN	MSigDB C7: Immunologic Signatures (v7.5.1)	2.03e-06	0.02397	9.115e-05	0.0009073	33	199	TSR2,ACLY,ACAD9,DGKZ,EIF3B,PAFAH1B2,KCNK10,PFKL,GMFG,ZC3H18,QPCTL,PWP2,FERMT3,UBL5,ABHD5,TRAPPC4,SDHD,FNTA,CCT7,CCDC115,LYAR,LARP7,CYFIP2,FTH1,TMEM184C,SMN1,H2AJ,HBS1L,ELOC,PPP1R18,SYNPO2,NUCKS1,RTN4R
Coexpression	M5960	GSE369_SOCS3_KO_VS_WT_LIVER_UP	MSigDB C7: Immunologic Signatures (v7.5.1)	2.03e-06	0.02397	9.115e-05	0.0009073	33	199	COMTD1,USP36,EED,BID,ZDHHC23,FAM185A,ATP23,DYNLL2,POLDIP2,WDR55,PWP2,AATF,PBDC1,PRELID2,NOP10,FASTKD2,POLR3G,SLC7A1,G6PD,CHMP2A,TMBIM1,UBXN4,COPS6,METAP2,CCDC85B,TMED1,GUK1,HMBS,GTF2H5,DDX31,GNPNAT1,PDSS2,MRPL47
Coexpression	M9443	GSE24671_CTRL_VS_SENDAI_VIRUS_INFECTED_MOUSE_SPLENOCYTES_DN	MSigDB C7: Immunologic Signatures (v7.5.1)	2.03e-06	0.02397	9.115e-05	0.0009073	33	199	MBP,DEXI,CD53,RBM25,BOD1L1,TECPR1,ZC3H18,NCOR1,CTSW,PITPNC1,RAP1B,EXOSC1,SLTM,TNK2,RABEP2,CLIP1,ST3GAL6,SELENOP,MIA3,RNF44,ORAI2,PACS1,SMARCA2,SNRNP70,SLC9A9,SPIN1,PRRC2C,CBX7,SLC7A11,UBTF,WAS,ITGAL,MAF
Coexpression	M7036	GSE15330_WT_VS_IKAROS_KO_HSC_DN	MSigDB C7: Immunologic Signatures (v7.5.1)	2.03e-06	0.02397	9.115e-05	0.0009073	33	199	MBD1,SPC25,NLGN2,HIPK2,MYO5A,SAP30,BIK,CAPN1,PAFAH1B2,CDK5,CDKN1B,CRIPT,GMFG,EFHD2,GTF2IRD1,CRK,ITSN2,DNM2,RAP1B,CCDC88C,MYOF,IER5,RRAS,SLC15A3,CARD19,KLF13,LUC7L2,FTH1,TAB2,SYNE1,PANX1,SNX14,IFFO2
Coexpression	M4141	GSE17721_0.5H_VS_8H_GARDIQUIMOD_BMDC_UP	MSigDB C7: Immunologic Signatures (v7.5.1)	2.03e-06	0.02397	9.115e-05	0.0009073	33	199	COMTD1,ADH5,UXT,ALDOA,EIF3A,SNX3,BTK,CTDSP1,POLE3,NREP,BRMS1,PAF1,PPP2R5D,CSNK1G2,PTGER2,AURKAIP1,C1orf54,E2F6,ALYREF,SS18L2,RPL13,RPL27A,PBDC1,EWSR1,ANP32B,MTX2,SMARCA2,FUCA2,C9orf78,KIAA0930,TEF,DENND10,IMPDH2
Coexpression	M40009	BUSSLINGER_GASTRIC_PPP1R1B_POSITIVE_CELLS	MSigDB C8: Cell Type Signatures (v7.5.1)	2.055e-06	0.02427	9.193e-05	0.0009151	24	121	RPL10A,RPL14,RPL23,PTMA,EEF2,RPL4,RPL7,RPL7A,RPL8,RPL13,RPL17,RPL18A,RPL19,RPL26,RPL27A,RPLP2,RPS6,RPS8,RPS15,RPS19,RPL35,HNRNPA1,IMPDH2,MARCKSL1
Coexpression	M15555	CHNG_MULTIPLE_MYELOMA_HYPERPLOID_UP	MSigDB C2: CGP Curated Gene Sets (v7.5.1)	2.19e-06	0.02586	9.52e-05	0.0009477	15	54	EIF3G,HERC1,RPL14,CLTA,EEF2,RPL4,RPL7A,RPL27A,RPLP2,RPS6,RPS15,RPS19,SNRNP70,RPL35,HNRNPA1
Coexpression	M8521	GSE23568_CTRL_TRANSDUCED_VS_WT_CD8_TCELL_DN	MSigDB C7: Immunologic Signatures (v7.5.1)	2.273e-06	0.02685	9.52e-05	0.0009477	33	200	FAS,LAMTOR4,MYB,IDNK,SH2D2A,PSTPIP1,CD27,STRN4,PPP4C,CTSW,BANP,VPS37B,TMEM38B,RORA,MARK2,ACP6,CDK2AP2,STUB1,TNIP1,MDP1,WDR83OS,EVL,SIPA1,SIT1,BOP1,SUDS3,TLE1,MEPCE,ZNRF1,SF1,ZYX,JARID2,REXO5
Coexpression	M7447	GSE21670_TGFB_VS_TGFB_AND_IL6_TREATED_STAT3_KO_CD4_TCELL_DN	MSigDB C7: Immunologic Signatures (v7.5.1)	2.273e-06	0.02685	9.52e-05	0.0009477	33	200	SMC1A,TM6SF1,FAM72A,ATP6V0B,MYO5A,TTC9C,CAPN1,CD81,GRHL1,PRIM1,PPIP5K1,PSMB7,SPATA2,DOK1,NLRX1,E2F1,ZMAT2,BRIP1,FOXD2,COG2,CYFIP2,YKT6,SMN1,SOX4,ST13,STRN,HTRA2,TRAF5,PDSS1,PDAP1,TTC1,MDM1,ITGAL
Coexpression	M5870	GSE9988_LOW_LPS_VS_CTRL_TREATED_MONOCYTE_DN	MSigDB C7: Immunologic Signatures (v7.5.1)	2.273e-06	0.02685	9.52e-05	0.0009477	33	200	RAB8A,ZBTB44,SRSF9,MBD2,MAP3K14,CTDSP1,PAFAH1B2,PCBP1,MRM2,IFFO1,TBC1D10B,NLRP12,GIT2,RALA,PLEKHO1,RNF44,ORAI2,MAP7D1,KLF13,CTCF,SETD1B,RETREG3,KDM2B,SF3B2,UBE2Q2,TCF20,TMEM121B,MKRN1,YY1,RUNDC1,BRPF1,LASP1,PTP4A2
Coexpression	M303	GSE10240_CTRL_VS_IL17_AND_IL22_STIM_PRIMARY_BRONCHIAL_EPITHELIAL_CELLS_UP	MSigDB C7: Immunologic Signatures (v7.5.1)	2.273e-06	0.02685	9.52e-05	0.0009477	33	200	SMC1A,MAX,BST1,PPP1R35,CENPB,OTUB2,CENPM,APOO,APBA3,WDR55,RBM19,C19orf38,MEGF9,LHFPL6,NUDT15,LEF1,SLC15A3,ZNHIT1,TASP1,DEPDC1,FASTKD2,TXNRD2,NDC1,WDR4,RBKS,STK11,BRF1,TUFM,RNF214,MRPL58,DUSP19,PDSS2,MRPL47
Coexpression	M5991	GSE411_WT_VS_SOCS3_KO_MACROPHAGE_DN	MSigDB C7: Immunologic Signatures (v7.5.1)	2.273e-06	0.02685	9.52e-05	0.0009477	33	200	MAX,AGPS,MSN,HNRNPM,ZNF878,AP1G2,BRAT1,CTDSP1,ZDHHC23,STRN4,MIER2,GMFG,NCOR2,SETD1A,IRGM,GPATCH4,PTGR3,OBI1,AMDHD2,TNK2,RRAS,CLIP1,LIPT1,KHDRBS1,SNAPC1,ST13,GNB1,SYNE1,TEF,CEP250,TMEM209,MMD,SF1
Coexpression	M9449	GSE41867_DAY8_VS_DAY15_LCMV_CLONE13_EFFECTOR_CD8_TCELL_UP	MSigDB C7: Immunologic Signatures (v7.5.1)	2.273e-06	0.02685	9.52e-05	0.0009477	33	200	MAFG,TSR2,ZBTB2,CDK11B,CDKN1B,SDHAF1,ABT1,GNL3L,SYF2,TRAF4,SAFB2,CUX1,MIDEAS,RDH10,PHC1,SIDT2,PHLDA1,SIAH2,MED15,GALNT11,FKBP7,FGD6,KDM4C,VAMP2,KDM7A,MOSPD3,ATG101,SNX33,SF1,HMCES,TMEM163,CDT1,PTP4A2
Coexpression	M9463	GSE41867_NAIVE_VS_DAY6_LCMV_EFFECTOR_CD8_TCELL_DN	MSigDB C7: Immunologic Signatures (v7.5.1)	2.273e-06	0.02685	9.52e-05	0.0009477	33	200	MAFG,TSR2,ZBTB2,MARCHF3,MYH9,ATAD2B,DDX54,NCOR2,PPP1R16B,PRKAG1,MIDEAS,RALGDS,C1orf54,SIDT2,RASGRP2,TAOK3,ZBTB18,VAT1,MYO18A,SIAH2,MED15,FKBP7,SOX4,ENDOD1,FAM120AOS,VAMP2,KIAA0930,TLN1,KDM7A,ATG101,SGPP2,SF1,ITGAL
Coexpression	M9472	GSE41867_NAIVE_VS_DAY15_LCMV_EFFECTOR_CD8_TCELL_DN	MSigDB C7: Immunologic Signatures (v7.5.1)	2.273e-06	0.02685	9.52e-05	0.0009477	33	200	MAFG,TSR2,ANXA1,MARCHF3,MYH9,MTURN,CDKN1B,SRSF11,FAM193B,GNL3L,PPOX,CUX1,RAB33B,IQSEC1,C1orf54,SIDT2,RCSD1,FBXO30,SAG,MYO18A,SIPA1,KLF13,FKBP7,FGD6,ENDOD1,FAM120AOS,STK10,TLE1,BRD4,TLN1,ATG101,FBXL17,SF1
Coexpression	M9615	GSE42021_CD24HI_TREG_VS_CD24HI_TCONV_THYMUS_UP	MSigDB C7: Immunologic Signatures (v7.5.1)	2.273e-06	0.02685	9.52e-05	0.0009477	33	200	RBM10,RAB8A,ALDOA,ARHGDIA,SSNA1,RERE,EIF3G,NUBP1,PCSK7,TMEM259,CLTA,CSNK1G2,PRKAB1,SART3,PSMB6,AURKAIP1,UBXN1,TYMP,PLEKHO1,RPL19,CDK2AP2,FOXO3,DDX27,MXD4,TPK1,TCF25,ERP29,GNAS,CDC37,CEP250,ARHGAP45,FKBP8,ADPRM
Coexpression	M8278	GSE21063_WT_VS_NFATC1_KO_8H_ANTI_IGM_STIM_BCELL_DN	MSigDB C7: Immunologic Signatures (v7.5.1)	2.273e-06	0.02685	9.52e-05	0.0009477	33	200	DGKZ,LDB1,SART1,ARHGEF1,PCSK7,CDK11B,DDX54,GOSR1,LRRC58,CYHR1,CUX1,PTGER2,REST,PDCD7,EEF2,RPL13,RXRB,ZBTB18,LIPT1,KHDRBS1,SUFU,TNRC6B,RCC2,STK10,H2AW,DIDO1,HLA-DOB,CCDC137,MSL1,IDH3B,SLX9,MCCC1,NAA30
Coexpression	M4885	GSE28237_FOLLICULAR_VS_EARLY_GC_BCELL_DN	MSigDB C7: Immunologic Signatures (v7.5.1)	2.273e-06	0.02685	9.52e-05	0.0009477	33	200	SNHG3,AGPS,EIF3B,RERE,DUOX1,POLE3,SEPTIN7,SRSF11,ENOPH1,CHRNA7,OTUB2,ASPM,EOLA1,EIF5A,DNAJA2,LRRC59,FABP5,ARL6IP4,CCT7,PTGR1,EEF1AKMT2,NGLY1,TNKS2,NUDC,RRAGC,STXBP1,HSCB,DYNLT2,DYNLT1,SLC7A3,CEP19,HDGF,YWHAB
Coexpression	M9686	GSE43955_10H_VS_60H_ACT_CD4_TCELL_WITH_TGFB_IL6_UP	MSigDB C7: Immunologic Signatures (v7.5.1)	2.273e-06	0.02685	9.52e-05	0.0009477	33	200	DNAJC19,MAZ,AKT1,MRPS34,BPHL,VNN2,POLE3,ABT1,CHD4,GDPD3,PTGER2,PTPN6,RAN,PSPC1,ERCC1,FSTL3,LRRC59,CNPY2,F8,CLVS1,SET,VPS25,G6PD,STARD3,TAPBP,TCEA3,CAPN7,HDGF,HIC1,MKRN1,YY1,PRPF6,LSP1
Coexpression	M9080	GSE35685_CD34POS_CD10NEG_CD62LPOS_VS_CD34POS_CD10POS_BONE_MARROW_UP	MSigDB C7: Immunologic Signatures (v7.5.1)	2.273e-06	0.02685	9.52e-05	0.0009477	33	200	ACLY,MBP,ANTKMT,NAP1L1,SAP30,TSC22D1,SQSTM1,LRBA,TRIM47,ASPM,NCOR2,PRKAG1,MLEC,VPS37B,STRBP,TNIP1,TRPV2,RELL1,CARD19,MRPL17,SLC6A8,RCC2,TMBIM1,RRAGC,RALBP1,CORO1A,TKT,CAPN7,MEPCE,HAL,CTPS2,ZSCAN21,INCENP
Coexpression	M5787	GSE9006_TYPE_1_DIABETES_AT_DX_VS_4MONTH_POST_DX_PBMC_UP	MSigDB C7: Immunologic Signatures (v7.5.1)	2.273e-06	0.02685	9.52e-05	0.0009477	33	200	RAB8A,ALDOA,SRSF9,NFKB2,NFKBIA,ODF2,SART1,ATP6V0D1,CDK9,TSR3,PLK3,PAF1,PPP4C,PRCC,SAFB2,G3BP2,SCO2,AMDHD2,TYMP,MRPL12,FZR1,SAFB,NPTN,KIAA0930,TUBA3D,GSN,CDC37,HNRNPA1,HNRNPU,VASP,PRPF6,JUND,CDT1
Coexpression	M6300	GSE1925_3H_VS_24H_IFNG_STIM_IFNG_PRIMED_MACROPHAGE_UP	MSigDB C7: Immunologic Signatures (v7.5.1)	2.273e-06	0.02685	9.52e-05	0.0009477	33	200	ADPRH,TBC1D14,TAGLN2,ATP6V0B,NFKBIA,PLOD3,CASP6,CST3,APIP,EPS8,MRPL35,TRPV2,WDR83OS,RELL1,EVL,PTGR1,KLF13,GALNT11,TRABD,DHRS7,GAS8,KLHL7,CLEC16A,METAP2,KIF3A,HAL,HARS1,TYRO3,MCCC1,ITGAL,JARID2,ADPRM,LDHB
Coexpression	M7829	GSE22432_MULTIPOTENT_VS_COMMON_DC_PROGENITOR_UNTREATED_DN	MSigDB C7: Immunologic Signatures (v7.5.1)	2.273e-06	0.02685	9.52e-05	0.0009477	33	200	MRPL15,MYB,FAM50A,CHD4,C7orf25,PIN1,DDX49,TRAF4,RSL1D1,DDX10,RBM19,PWP2,RCE1,DUSP4,DNAJA2,CAMSAP1,CDV3,NOP16,FPGS,POLR3G,KDSR,NUDC,JAGN1,ZC3H15,TMBIM1,BOP1,METAP2,TMEM177,GUK1,HARS1,MARCKSL1,INTS14,LETM1
Coexpression	M5216	GSE360_T_GONDII_VS_B_MALAYI_HIGH_DOSE_DC_DN	MSigDB C7: Immunologic Signatures (v7.5.1)	2.273e-06	0.02685	9.52e-05	0.0009477	33	200	BAP1,PIP4K2B,IFT20,DGKZ,MYH9,LPCAT4,CASR,ODF2,USP6,CDK5,IFFO1,TMEM59,CSNK1G2,WDR1,RAB5C,ERF,SDC2,RNF44,NPTN,ERP29,LILRA2,SYNE1,TKT,MKRN1,FKBP8,CLIP2,YWHAB,ITPK1,BRPF1,KCNS3,MAFK,ELL,MAF
Coexpression	M41654	TRAVAGLINI_LUNG_PROLIFERATING_BASAL_CELL	MSigDB C8: Cell Type Signatures (v7.5.1)	2.298e-06	0.02715	9.593e-05	0.0009549	98	891	MKKS,SMC1A,SPC25,LAGE3,COMTD1,TRIM59,TP53I13,UXT,ALDOA,TP63,SRSF9,NACA,BAG1,NAP1L1,NCL,RPL10A,BRCA2,CAPN1,BAZ1B,OAT,RPL14,CCDC34,PCBP2,CFL1,RCC1,ABT1,PFKL,PPIG,AP2M1,GRHPR,CENPM,PIK3R1,ASPM,TSR3,NOP53,COX4I1,POLD2,NCOR1,PRIM1,PHF19,PSMB7,KCTD1,ECI1,METTL23,PTMA,RAN,RAP1B,EEF1D,EEF2,METTL9,DDX39A,RPL4,RPL7,RPL7A,RPL8,RPL13,RPL18A,RPL19,RPL26,MRPL12,RPS6,RPS8,RPS15,RPS19,FABP5,UCHL5,TOMM40,DNAJC8,A…
Coexpression	M7079	WONG_EMBRYONIC_STEM_CELL_CORE	MSigDB C2: CGP Curated Gene Sets (v7.5.1)	2.338e-06	0.02762	9.724e-05	0.0009679	47	335	ABCB7,MCM2,ADH5,GEMIN2,NIPSNAP1,MRPL15,EIF3A,NAP1L1,NCL,RPL10A,NTHL1,SERPINH1,MRPL39,RCC1,LBHD1,PPP4C,PRIM1,MAPK13,PSMB6,CHAF1A,PHC1,EEF2,EIF4B,RPL13,RPL27A,MRPL12,RPS8,RPS19,MRPS36,NOP10,SDHD,SET,SEPHS2,PUS1,SSB,COQ3,RCC2,ERP29,TCOF1,CHEK2,LSM10,TGIF2,HNRNPA1,HNRNPAB,SUMO1,XPO1,YY1
Coexpression	19061838-TableS7	Human Viral_Cairo08_982genes	GeneSigDB	2.371e-06	0.028	9.826e-05	0.0009781	90	800	ABCA2,ACLY,MAZ,ABHD6,MCM2,AGPS,FAS,MRPL15,EIF3B,SRSF9,ZNF862,RPL10A,TSC22D1,BRCA2,NFKBIA,SERPING1,AP1G2,MAP3K14,RPL14,ODF2,CD81,RCC1,ENOPH1,RPL23,ASPM,SUMF2,EIF5B,CTSO,CX3CR1,KNTC1,RSL1D1,EIF4A3,DDX10,DNMT3A,RAN,CHAF1A,FASTKD1,RFWD3,CENPQ,EEF1D,FRY,DAZAP1,EIF4B,AATF,DDX39A,RPL4,RPL8,RPL18A,RPL19,RPS6,LRRC59,RRAS,DDX41,ZBTB18,FNTA,NOP16,PHLDA1,TASP1,CCT7,DDX27,NDC1,SLC10A1,POLR3E,NAXD,PUS1,KDM2A,S…
Coexpression	14760100-Table1	Human Bone_Shammas04_51genes	GeneSigDB	2.447e-06	0.0289	0.0001011	0.001006	11	30	NFE2L1,AP3D1,SRSF11,NCOR2,DBT,YY1AP1,SAFB,SRSF4,SNRNP70,RRAGC,ARHGAP45
Coexpression	M41716	FAN_OVARY_CL14_MATURE_SMOOTH_MUSCLE_CELL	MSigDB C8: Cell Type Signatures (v7.5.1)	2.525e-06	0.02982	0.0001039	0.001034	44	306	A2M,ACTN4,MFGE8,RGS5,MYL6,TSC22D1,SERPING1,SEPTIN7,AP2M1,VKORC1,PIN1,TOMM7,CLIC4,LEPROT,PTMA,DYNLRB1,WDR1,RAC1,UBL5,SERF2,EIF5A,LHFPL6,EPS8,NET1,IFITM3,ATP5PD,SDHD,ALKBH7,CHMP5,HEXIM1,CYSTM1,BRK1,VAMP2,GNAS,COPS6,CCNI,ELOB,DEPP1,ATP5MK,GSN,TPM4,UBB,NUCKS1,FKBP8
Coexpression	M8178	GSE22611_NOD2_TRANSDUCED_VS_CTRL_HEK293T_STIMULATED_WITH_MDP_2H_DN	MSigDB C7: Immunologic Signatures (v7.5.1)	2.589e-06	0.03058	0.0001062	0.001057	31	183	MC1R,MCM2,WDFY4,LPCAT4,PCBP1,FAM185A,PFKL,CHAC1,COX4I1,POLD2,KNTC1,GPATCH4,PWP2,RAD51B,RDH10,ABCB6,E2F1,IMMP2L,EWSR1,OSGEP,SLC7A1,PUS1,SMO,TNKS2,PDZD2,ERC1,GUK1,HDLBP,MRFAP1,LRP8,GFOD2
Coexpression	M16066	SPIELMAN_LYMPHOBLAST_EUROPEAN_VS_ASIAN_DN	MSigDB C2: CGP Curated Gene Sets (v7.5.1)	2.704e-06	0.03193	0.0001104	0.001099	71	590	MKKS,NAT1,MCM2,ADH5,MFAP1,PIP5K1B,CBX4,FAS,ARF4,RERE,BECN1,SNX3,RNGTT,MYO5A,BAG1,BCL2L2,SQSTM1,POLE3,CD40,CD53,SCAF11,PCBP1,PEX12,ABT1,ALG6,CRK,PPT1,PRKAB1,PRKAG1,SART3,PSMD11,DBT,G3BP2,RAB1A,RABIF,E2F6,OPTN,GOLGA7,LEF1,EPOR,BET1,TLR7,TFG,UCHL5,SIAH2,TPK1,NPTN,GALC,SSR2,ST13,RRAGC,NSFL1C,GNB1,GOLGA4,TMBIM6,FICD,CAPN7,HADHA,KAT6B,RNF139,MKRN1,TTC1,UBE2D2,UBE2N,IDH3B,SF1,RBPJ,ZNF207,UTP3,FZD3,PABPN1
Coexpression	M4772	CAIRO_HEPATOBLASTOMA_CLASSES_UP	MSigDB C2: CGP Curated Gene Sets (v7.5.1)	2.71e-06	0.03201	0.0001104	0.001099	73	612	ACLY,MAZ,MCM2,AGPS,MRPL15,EIF3B,SRSF9,NCL,RPL10A,BRCA2,AP1G2,RPL14,ODF2,RCC1,ENOPH1,RPL23,ASPM,EIF5B,KNTC1,RSL1D1,EIF4A3,DDX10,DNMT3A,RAN,CHAF1A,FASTKD1,RFWD3,CENPQ,EEF1D,DAZAP1,EIF4B,AATF,DDX39A,RPL4,RPL8,RPL18A,RPL19,MRPL12,RPS6,RPS8,LRRC59,DDX41,POMK,FNTA,NOP16,TASP1,CCT7,DDX27,NDC1,POLR3E,PUS1,SNTB1,ZC3H15,SEPTIN9,HIC2,SSB,SSRP1,ST13,KLHL7,BOP1,KIAA0930,HTRA2,GTF2F1,CHEK2,HDLBP,PDSS1,ILF3,IMP…
Coexpression	M2469	KRIEG_HYPOXIA_NOT_VIA_KDM3A	MSigDB C2: CGP Curated Gene Sets (v7.5.1)	2.729e-06	0.03223	0.0001108	0.001102	85	746	ACTG1,AXIN1,EHBP1L1,ALDOA,MPI,DOC2A,USP36,FBRSL1,FAS,LRRC61,IRS2,MYH9,ATRX,CDS2,TNFRSF10D,SAP30,BID,SPHK1,NFKBIA,MBD2,SEMA5A,CTDSP1,TMSB10,CYTH2,MSANTD3,VKORC1,CLK3,ZNF655,QKI,EEF1AKMT3,POU5F1,PPP2R5B,PRKAR1B,KNTC1,PHF19,BPNT2,ABCB6,CENPQ,MYOF,LHFPL6,PLEKHO1,CSPP1,TLCD3A,ERCC5,TNIP1,IER5,PRELID2,DDX41,SIAH2,TXNRD2,SLC6A8,PACS1,NDC1,KLF13,GNA13,KDM2A,SLC39A1,TAB2,RCC2,STK10,JMJD6,KDM2B,STK39,GSN,C…
Coexpression	M34029	BLANCO_MELO_COVID19_SARS_COV_2_POS_PATIENT_LUNG_TISSUE_DN	MSigDB C2: CGP Curated Gene Sets (v7.5.1)	2.904e-06	0.0343	0.0001175	0.001169	30	175	MAFG,BAP1,MFAP1,ZBTB44,ATRX,BCR,LDB1,SPHK1,MTURN,NCAPH2,PRKAB1,PPP1R16B,SREK1,RALGDS,RXRB,CFAP36,SKIV2L,WDR37,CTCF,TCF25,H2AJ,GAK,GATA2,PHLDB1,BLCAP,PLEKHM2,TAF1,PIK3IP1,HMCES,LETM1
Coexpression	M18635	CASORELLI_ACUTE_PROMYELOCYTIC_LEUKEMIA_DN	MSigDB C2: CGP Curated Gene Sets (v7.5.1)	2.973e-06	0.03511	0.0001198	0.001193	78	669	TSR2,ACLY,MCM2,ALDOA,EIF3B,SRSF9,EED,HNRNPM,VNN2,SQSTM1,BAZ1B,ATP6V0D1,CD40,LRRFIP2,CDK9,NCAPH2,PFKL,AP2M1,CENPM,ASB8,RECQL5,ASPM,DSCC1,MRM2,POLD2,PAF1,EIF5B,PSMB6,ECI1,G3BP2,DPP4,CHAF1A,C3orf52,APIP,FEM1B,OPTN,EIF5A,AATF,TLCD3A,MRPL12,ARL6IP4,SAFB,DLC1,DDX41,DHTKD1,DNAJC8,CCT7,HEXIM1,MREG,YKT6,LUC7L2,NAXD,PUS1,ACIN1,SNRNP70,POLQ,NUDC,GATA2,SSRP1,COQ3,TMBIM1,LMNB2,CHEK2,CTNNBL1,HADHA,ILKAP,PPAN,H…
Coexpression	M6520	BLALOCK_ALZHEIMERS_DISEASE_INCIPIENT_UP	MSigDB C2: CGP Curated Gene Sets (v7.5.1)	3.226e-06	0.03811	0.0001296	0.00129	52	390	SMC1A,MBP,MFAP1,RNGTT,NAP1L1,NUMA1,CASP6,CTDSP1,PABPC3,KCNK10,PDCL,CHD2,PPIG,TSR3,QKI,COG4,PML,SYF2,EIF5B,TUBD1,LEF1,RPL13,EPS8,ERF,EMID1,EWSR1,RXRB,FZR1,ANP32B,PRPF40A,LARP7,CNPY3,SMARCC2,H2AJ,KDSR,SNX16,SSR2,OS9,GOLGA4,TCOF1,ERLIN2,H3-3B,CLDN5,PDSS1,CTPS2,NUCKS1,WAS,RBPJ,MDM1,JUND,KCNJ14,ACTR8
Coexpression	M40002	BUSSLINGER_ESOPHAGEAL_PROLIFERATING_BASAL_CELLS	MSigDB C8: Cell Type Signatures (v7.5.1)	3.601e-06	0.04253	0.0001442	0.001435	17	70	NAP1L1,NCL,RPL10A,CD81,ASPM,PTMA,EEF2,EIF4B,RPL4,RPL18A,IFITM3,ANP32B,SLC7A1,HOPX,TKT,HNRNPA1,NUCKS1
Coexpression	M8890	GSE37301_MULTIPOTENT_PROGENITOR_VS_COMMON_LYMPHOID_PROGENITOR_UP	MSigDB C7: Immunologic Signatures (v7.5.1)	3.662e-06	0.04325	0.0001461	0.001455	29	168	DNAJC19,NDRG3,MYB,CD27,ARHGEF1,TMSB10,GATB,GRHPR,PIP4K2A,CRIPT,CTSW,ARL5C,RAB5C,LEF1,RASGRP2,TLR7,RREB1,MDP1,EVL,NUDT14,PPP1R9A,ACSF2,PIGV,KLF13,CHMP2A,TMEM177,PIK3IP1,PISD,ZFC3H1
Coexpression	M9401	GSE40493_BCL6_KO_VS_WT_TREG_UP	MSigDB C7: Immunologic Signatures (v7.5.1)	3.688e-06	0.04355	0.0001466	0.00146	30	177	ERI1,EIF3A,KCTD21,DDX54,BOD1L1,PPT1,PRKAB1,DYNC2I1,EIF4B,RREB1,TFG,PTK2B,UCHL5,ARAP1,CCT7,DHRS7,TNKS2,SUFU,GOLGA4,TSGA10,RABL2A,TMF1,CTPS2,EZR,DDX31,MRFAP1,PRPF6,ZFC3H1,PTP4A2,PABPN1
Coexpression	M41085	ANDERSON_BLOOD_CN54GP140_ADJUVANTED_WITH_GLA_AF_AGE_18_45YO_1DY_DN	MSigDB C7: Immunologic Signatures (v7.5.1)	3.722e-06	0.04396	0.0001475	0.001469	19	85	ACLY,NDRG3,STK24,MSN,MYH9,MIDEAS,BANP,WDR1,RCSD1,ARAP1,MAP7D1,CTCF,PRRC2C,SF3B2,ZNF341,WAS,IDH3B,ACD,LASP1
Coexpression	18535662-TableS1a	Mouse Lymphoma_Wu08_1813genes	GeneSigDB	3.785e-06	0.04471	0.0001495	0.001488	99	913	MAX,COMTD1,NDRG3,RAB8A,MFGE8,IFT20,IKBKG,ANKRD11,MRPS34,MYB,ATP6V0B,BCAT2,BID,TSC22D1,NFE2L1,NFKBIA,AP3D1,OAT,ATP6V0D1,PCSK6,CD81,LRRFIP1,VKORC1,ASB8,CLTA,PLCD1,IQCK,STX8,TMEM59,MXRA8,PTPN23,CLIC4,PPOX,TRAF4,CROT,PPT1,MARCHF5,PRKAG1,EIF5B,PRKAR1B,EPDR1,GPSM1,CUX1,TRMT10C,CD302,RAP1B,TRIM68,PHC1,SIDT2,SERF2,RASGRP2,RRAS,TAOK3,SDC2,SEC23A,FN1,SKIV2L,NPTN,SLC10A1,PTGR1,DHRS7,TCF25,ABTB1,HLTF,SMN1,US…
Coexpression	15297395-SuppTable1	Human Lymphoma_Sriuranpong04_670genes_Epithelium(N)Metaplastic/DisplasticLesions(R)Carcinoma(T)	GeneSigDB	4.042e-06	0.04774	0.0001589	0.001581	58	456	MAFG,MCC,ACTG1,ADAM11,ALDOA,MPI,ARHGDIA,EDF1,NFE2L1,SQSTM1,RPL14,OXTR,TMSB10,ABT1,TERF2IP,EIF5B,PYGO1,SLC23A1,RALA,RAP1B,H3-5,RDH10,EEF1D,RIC8B,EIF4G1,EIF4G2,YY1AP1,RPL7A,EPS8,RPL38,RPS6,RPS8,RPS19,KRCC1,SDC2,SELENOP,SET,FN1,SIAH2,COG8,RBMX2,TET1,GALC,GAS8,GPD1L,YIF1A,SYN1,METAP2,TPM4,MKRN1,UBB,HSPA1L,MSL1,IK,ZNF135,ILF3,ITGB4,LBR
Coexpression	M8687	GSE34156_NOD2_LIGAND_VS_NOD2_AND_TLR1_TLR2_LIGAND_6H_TREATED_MONOCYTE_UP	MSigDB C7: Immunologic Signatures (v7.5.1)	4.049e-06	0.04782	0.0001589	0.001581	32	196	UXT,AMT,MAGEH1,ZDHHC24,CDS2,TMEM11,TMEM50B,ZNF655,ALG6,PNN,TTPAL,TAS2R4,TRMT10C,PVT1,CCDC18-AS1,PGBD4,RPL7,RPL13,RPL19,RPL38,STRBP,TRAPPC4,COG2,RPAIN,OSGEP,POLR3G,KDM2A,FTSJ3,EAPP,CDIN1,TCF20,C11orf1
Coexpression	M430	GSE9946_LISTERIA_INF_MATURE_VS_PROSTAGLANDINE2_TREATED_MATURE_DC_UP	MSigDB C7: Immunologic Signatures (v7.5.1)	4.062e-06	0.04798	0.0001589	0.001581	25	134	HIPK2,FAS,ATP6V0D1,DDX54,PML,LNX2,NCOR2,SETD1A,ABCD4,DRP2,BRIP1,NET1,PTK2B,CCDC115,SLC1A3,SUFU,RFTN1,VAMP2,INF2,TLE1,HDLBP,MOSPD3,EAF1,MDM1,LSP1
Coexpression	M4911	JISON_SICKLE_CELL_DISEASE_DN	MSigDB C2: CGP Curated Gene Sets (v7.5.1)	4.117e-06	0.04863	0.0001605	0.001598	31	187	ATRX,NACA,NAP1L1,RPL10A,AP1G2,RPL14,TOMM7,SAFB2,PTMA,EEF2,EIF4B,RPL4,RPL7,RPL13,RPL17,RASGRP2,RPL19,ERCC5,RPS6,VPS52,METTL18,SET,ANP32B,RNF44,SNRNP70,SRP19,PRRC2C,MICA,TRAF5,MSL1,IMPDH2
Coexpression	M8937	GSE37532_TREG_VS_TCONV_CD4_TCELL_FROM_VISCERAL_ADIPOSE_TISSUE_DN	MSigDB C7: Immunologic Signatures (v7.5.1)	4.135e-06	0.04884	0.0001607	0.001599	29	169	SMC1A,TRIM59,ARF4,ZFP62,CDC42,SELENOF,RAD9B,PRIM1,BPNT2,PLEKHF2,GOLGA7,EIF4B,ZDHHC2,BET1,TLR7,THOC7,ANP32B,ANKRD6,FUCA2,RTP4,CCNI,FICD,CAPN7,UBE2N,SUMO1,AP1S3,IFNAR2,ILF3,INCENP
Coexpression	M38976	MANNE_COVID19_NONICU_VS_HEALTHY_DONOR_PLATELETS_UP	MSigDB C2: CGP Curated Gene Sets (v7.5.1)	4.314e-06	0.05096	0.0001671	0.001663	26	143	NDRG3,SERPINH1,NBPF20,LBHD1,DHX58,RSAD2,HERC6,OPTN,MRPL12,IFITM3,FDXR,MINDY4,TBC1D3L,NECAB3,FKBPL,H2AW,TAPBP,ZBTB49,CTNNBL1,SEC14L2,ZNF597,TGIF2,HMBS,PIK3IP1,MIIP,ADPRM
Coexpression	M7546	GSE21546_ELK1_KO_VS_SAP1A_KO_AND_ELK1_KO_DP_THYMOCYTES_DN	MSigDB C7: Immunologic Signatures (v7.5.1)	4.521e-06	0.0534	0.0001739	0.001731	32	197	MCM2,TRIM59,TICRR,MRPS34,EIF3B,HNRNPM,SNHG10,ASPM,DSCC1,QKI,PPP6C,SART3,KNTC1,PHF19,RSL1D1,CHAF1A,LRRC59,ANP32B,SNW1,POLQ,WDR4,JMJD6,CARD9,STK39,HSCB,NEMP1,TLE1,CTNNBL1,PPAN,HMBS,NUCKS1,DUS3L
Coexpression	M5879	GSE9988_ANTI_TREM1_AND_LPS_VS_VEHICLE_TREATED_MONOCYTES_DN	MSigDB C7: Immunologic Signatures (v7.5.1)	4.521e-06	0.0534	0.0001739	0.001731	32	197	STK24,SRSF9,BCL9L,TNFRSF10D,CAPZA1,BAZ1B,CTDSP1,OAZ1,PCBP1,CENPB,CX3CR1,NLRP12,GIT2,NECTIN2,RAC1,MAP7D1,KLF13,SETD1B,STK11,TNRC18,PPP1R9B,GNAI2,ANKRD13D,TCF20,CORO1A,PPP1R18,TGIF2,YWHAB,YWHAG,MRFAP1,MARCKSL1,PTP4A2
Coexpression	M10791	ENK_UV_RESPONSE_KERATINOCYTE_UP	MSigDB C2: CGP Curated Gene Sets (v7.5.1)	4.544e-06	0.05367	0.0001743	0.001735	65	533	ACTN4,TAGLN2,ALDOA,ARHGDIA,EIF3G,ATP6V0B,TNFSF9,RPL10A,TSC22D1,AP1G2,NTHL1,OAZ1,RPL14,FAM50A,PCSK7,PCBP1,CDK5,CFL1,CYTH2,CHRNB1,CLTA,COMT,TRAF4,PPP4C,CSNK1D,MAPK13,PSMB7,DCTN1,NECTIN2,RAB1A,RAC1,DTNB,UBXN1,RGS12,RPL8,RPL18A,RPL19,MRPL23,ERCC1,CDK2AP2,RPS15,ZNHIT1,FKBP2,VAT1,PMEL,SLC6A8,SNAPC1,CHMP2A,BLCAP,GNAS,CCNI,ELOB,GPS2,GSN,CDC37,GUK1,TMF1,RPL35,HMBS,TUFM,UBB,VASP,IDH3B,JUND,KLK1
Coexpression	M1851	QI_PLASMACYTOMA_UP	MSigDB C2: CGP Curated Gene Sets (v7.5.1)	4.651e-06	0.05493	0.0001778	0.00177	38	254	MFAP1,FAS,MYB,IL18RAP,NFKBIA,CAPN1,CASP6,PSTPIP1,PCSK6,CD40,CD53,TMSB10,LRRFIP1,NTN1,PLEC,RSAD2,IRGM,PTPN6,WDR1,DOK1,DPP4,PLEKHO1,RABEP2,EPOR,CCL3,ARAP1,AVIL,TRIM21,STK10,STK39,TMBIM6,TLN1,MKRN1,VASP,CDC42SE1,ZYX,LASP1,LSP1
Coexpression	17952126-SuppTable1	Human Bladder_Buytaert08_832genes	GeneSigDB	4.679e-06	0.05527	0.0001783	0.001775	89	802	MAFG,MBP,AXIN1,USP36,AMPD3,IRS2,EIF3A,TNFSF9,SNAP23,TSC22D1,PER2,SQSTM1,NFKBIA,MAP3K14,SERPINH1,ARHGEF2,CDC42,CDK17,CYTH2,SRSF11,RBM25,ARMCX6,PLCD1,GGPS1,PLK3,RASAL2,CHAC1,ZNF473,SYF2,GTF2IRD1,RSAD2,PPP2R5B,IQCB1,ITSN2,CUX1,RSL1D1,GON4L,SREK1,AP5Z1,GCC1,RALGDS,HDAC5,YRDC,TVP23B,VPS37B,FEM1B,OPTN,ABHD5,MEGF9,SLC38A7,BET1,ST3GAL6,VAT1,FOXO3,FNTA,PHLDA1,RNF44,MXD4,KHDRBS1,GNA13,FTH1,KDM2A,FGD6,PDZD2…
Coexpression	M41712	FAN_OVARY_CL10_PUTATIVE_EARLY_ATRESIA_GRANULOSA_CELL	MSigDB C8: Cell Type Signatures (v7.5.1)	4.88e-06	0.05763	0.0001853	0.001845	40	274	ACTG1,ALDOA,SRSF9,MYL6,NDUFC1,NDUFC2,TCEAL8,TMSB10,CFL1,AP2M1,PIN1,COX4I1,COX7C,PPP4C,PSMB6,PSMB7,PTMA,AURKAIP1,RAN,ARPC3,UBL5,SERF2,RPS19,RPS25,FDXR,TRAPPC4,SNRPG,SOX4,EAPP,COPS6,TCEA3,ELOB,DYNLT1,ATP5MK,RPL35,HNRNPA1,GTF2H5,YWHAE,MARCKSL1,LDHB
Coexpression	M12113	WEI_MYCN_TARGETS_WITH_E_BOX	MSigDB C2: CGP Curated Gene Sets (v7.5.1)	5.032e-06	0.05943	0.0001903	0.001894	88	792	ACLY,SMC1A,MBP,ALDOA,ZBTB2,NOP14,MRPL15,EIF3B,DCBLD2,ATP6V0B,MYO5A,HNRNPM,SAP30,BID,SPHK1,OAT,POLE3,MRPL39,CDC42,RCC1,ENOPH1,LRFN4,DSCC1,ATP23,EFHD2,ZC3H18,LRRC58,DYNLL2,EIF5B,EPDR1,MAP2K6,MLEC,DDX10,BPNT2,TRMT10C,WDR1,OBI1,TMEM38B,RFWD3,PLLP,DAZAP1,TM2D2,ABCE1,EIF4G1,NUDT15,PBDC1,MRPS36,MRPL35,FASN,UCHL5,NOP16,ASAP3,CCT7,DEPDC1,FASTKD2,LYAR,PRPF40A,MAP7D1,POLR3B,NDC1,PUS1,DOT1L,SNRNP70,ENDOD1,PO…
Coexpression	M8859	GSE37301_LYMPHOID_PRIMED_MPP_VS_CD4_TCELL_DN	MSigDB C7: Immunologic Signatures (v7.5.1)	5.044e-06	0.05957	0.0001903	0.001894	32	198	SMC1A,MBP,LAGE3,TM6SF1,NDRG3,MYO5A,LPCAT4,NTHL1,OMD,ZNF682,PFKL,TMEM59,PPP4C,PPT1,CSNK1G2,CCDC69,DOK1,AMDHD2,E2F1,CLIP1,ATP5PD,THOC7,PCF11,NPTN,NXT2,GNAI2,GNB1,YLPM1,MKRN1,ILRUN,ZYX,ITPK1
Coexpression	M19541	REN_ALVEOLAR_RHABDOMYOSARCOMA_DN	MSigDB C2: CGP Curated Gene Sets (v7.5.1)	5.244e-06	0.06193	0.0001972	0.001963	53	407	ACTN4,MFGE8,TAGLN2,IFT20,ANXA1,ARF4,MSN,ARHGDIA,DCBLD2,MYH9,SNAP23,SPHK1,ATP6V0D1,CD81,AP2M1,VKORC1,CLTA,TMEM59,CLIC4,CST3,LEPROT,MRC2,WDR1,RAB1A,RAB5C,RAC1,DOK1,RAP1B,TVP23B,ARPC3,SIDT2,ABHD5,FSTL3,LRRC59,RRAS,CLIP1,VAT1,FN1,NPTN,YKT6,ENDOD1,SEC24A,RRAGC,RFTN1,ERP29,STK39,GNAI2,TAPBP,GSN,TIMP1,TLN1,TPM4,ZYX
Coexpression	M9850	GSE46606_IRF4MID_VS_WT_CD40L_IL2_IL5_DAY1_STIMULATED_BCELL_UP	MSigDB C7: Immunologic Signatures (v7.5.1)	5.621e-06	0.06639	0.0002024	0.002015	32	199	MBP,TTC14,LAGE3,PIP4K2B,DGKZ,BAZ1B,MRM2,COMT,IFFO1,TCTN3,HDAC5,METTL9,EPS8,STRBP,PEMT,FOXO3,MIA3,NATD1,POLR3G,SNW1,KLF13,LRRC27,SUSD3,PLEKHM2,ANKRD13D,ATMIN,NEMP1,KIAA0930,DDX31,ZKSCAN1,CDT1,CBX8
Coexpression	M8487	GSE29164_DAY3_VS_DAY7_UNTREATED_MELANOMA_DN	MSigDB C7: Immunologic Signatures (v7.5.1)	5.621e-06	0.06639	0.0002024	0.002015	32	199	HIPK2,BID,TMTC3,ZDHHC23,CD81,PTGR3,G3BP2,RAC3,MYOF,CDK2AP2,B3GNT5,TRAPPC4,EVL,MYO18A,TMEM134,RHEBL1,SLC39A1,SEPTIN9,GAS8,MTHFD2L,ERP29,SYNE1,TLE1,HDLBP,MOSPD2,TYK2,UBE2N,VKORC1L1,RBPJ,ARHGAP18,IK,HMCES
Coexpression	M9782	GSE44649_WT_VS_MIR155_KO_ACTIVATED_CD8_TCELL_UP	MSigDB C7: Immunologic Signatures (v7.5.1)	5.621e-06	0.06639	0.0002024	0.002015	32	199	TMCC3,ADPRH,KMT2A,FAS,TNFSF9,AP1G2,SART1,CD40,DHX58,CLIC4,RSAD2,MARCHF5,IRGM,RNF40,HERC6,DOK1,EVA1B,SBDS,SLTM,TMEM140,IFI27L2,FABP5,RTF2,MED15,TCF25,FAM114A1,RFTN1,PACS2,TAPBP,MMD,RILPL2,IFFO2
Coexpression	M7183	GSE17186_MEMORY_VS_CD21LOW_TRANSITIONAL_BCELL_DN	MSigDB C7: Immunologic Signatures (v7.5.1)	5.621e-06	0.06639	0.0002024	0.002015	32	199	ZSWIM1,FOXO4,STK24,MSN,NFKB2,ARHGEF1,CD53,RECQL5,DDX54,CSNK1G2,PRKAG1,METTL23,C19orf38,B3GNT5,RPS8,MDP1,SELENOP,KLF13,SMARCD2,KDM2A,H2AJ,SNRPG,HOPX,RSF1,BBS9,USP30,RPL35,TGIF2,SLAIN1,SNX33,ADPRM,KRT10
Coexpression	M7390	GSE17322_CD103_POS_VS_CD11B_HIGH_LUNG_DC_DN	MSigDB C7: Immunologic Signatures (v7.5.1)	5.621e-06	0.06639	0.0002024	0.002015	32	199	ERI1,BCL9L,NFKBIA,GATB,TECPR1,PRKAA1,RNF40,TRMT10C,FASTKD1,CCDC88C,GOLGA7,RPL38,MRPL12,RPS15,MIR646HG,MRPL35,ZBTB7A,WDR83OS,COG2,ALKBH7,TMEM79,CCT7,POLR3B,NDC1,POLR3E,NECAB3,COQ3,LIAS,KAT6B,TUFM,SLC35A4,LDHB
Coexpression	M6024	GSE2770_UNTREATED_VS_IL4_TREATED_ACT_CD4_TCELL_48H_DN	MSigDB C7: Immunologic Signatures (v7.5.1)	5.621e-06	0.06639	0.0002024	0.002015	32	199	LAGE3,TICRR,ERI1,FAS,MYB,TTC9C,CCDC34,SCAF11,RCC1,TERF2IP,CENPM,APOO,DYNLL2,RAD51B,OPTN,BRIP1,CNPY2,SLC15A3,UCHL5,SEC13,THOC7,ANP32B,CFAP36,PRPF40A,IFT122,GALC,SPI1,RBKS,SUDS3,HADHA,UBE2E1,LRP8
Coexpression	M7549	GSE21546_UNSTIM_VS_ANTI_CD3_STIM_DP_THYMOCYTES_DN	MSigDB C7: Immunologic Signatures (v7.5.1)	5.621e-06	0.06639	0.0002024	0.002015	32	199	TRIM59,DISP3,SNHG3,TICRR,SSNA1,HNRNPM,PPIG,ASPM,DSCC1,POLD2,SART3,KNTC1,PHF19,RSL1D1,PWP2,CHAF1A,E2F1,DDX39A,TLCD3A,TOMM40,ANP32B,NDC1,IQCH-AS1,PUS1,PMPCA,JMJD6,NEMP1,TLE1,CHEK2,PPAN,ATG101,DUS3L
Coexpression	M5874	GSE9988_LOW_LPS_VS_VEHICLE_TREATED_MONOCYTE_DN	MSigDB C7: Immunologic Signatures (v7.5.1)	5.621e-06	0.06639	0.0002024	0.002015	32	199	STK24,SRSF9,SNX3,CAPZA1,BAZ1B,CTDSP1,PCBP1,CENPB,MRM2,IFFO1,CX3CR1,NLRP12,GIT2,RALA,RGS12,ORAI2,MAP7D1,KLF13,SETD1B,TMBIM1,STK11,PPP1R9B,TCF20,TMEM121B,GPX1,PPP1R18,TGIF2,YWHAG,MRFAP1,RBPJ,LASP1,PTP4A2
Coexpression	M3481	GSE1460_CORD_VS_ADULT_BLOOD_NAIVE_CD4_TCELL_DN	MSigDB C7: Immunologic Signatures (v7.5.1)	5.621e-06	0.06639	0.0002024	0.002015	32	199	MBD1,ADH5,SQSTM1,AP3D1,PCBP1,GGPS1,PAF1,PPOX,PPIP5K1,ZNF337,WDR1,SS18L2,TMEM62,TASP1,NPLOC4,SEPHS2,DHRS7,GPD1L,MICA,METAP2,ELOC,PSIP1,CBX7,HARS1,TPT1,HNRNPA1,HNRNPD,GORASP1,EZR,SF1,ZNF35,INTS14
Coexpression	M7033	GSE15330_MEGAKARYOCYTE_ERYTHROID_VS_GRANULOCYTE_MONOCYTE_PROGENITOR_IKAROS_KO_DN	MSigDB C7: Immunologic Signatures (v7.5.1)	5.621e-06	0.06639	0.0002024	0.002015	32	199	ABCD1,TAGLN2,MPI,SSNA1,IRS2,CDS2,AP1G2,AP3D1,PLOD3,NRL,FAM50A,LRBA,VKORC1,PLEC,GTF2IRD1,FBXO6,UBXN1,SERF2,RELL1,ZBTB18,ARAP1,NPLOC4,KLF13,ERC1,SEPTIN9,TIMP1,TLE1,ZNRF1,ARHGAP45,HNRNPD,DENND10,ZYX
Coexpression	M6934	GSE6674_ANTI_IGM_VS_ANTI_IGM_AND_CPG_STIM_BCELL_UP	MSigDB C7: Immunologic Signatures (v7.5.1)	5.621e-06	0.06639	0.0002024	0.002015	32	199	MBD1,NDRG3,ABCD1,FAS,TTC9C,UMAD1,HIP1R,MTURN,PIP4K2A,GDPD3,THTPA,LEPROT,MAP2K6,RFX5,ABCA7,EVL,IFT122,NGLY1,SEPTIN6,H2AW,STARD3,ARHGAP45,MKRN1,STK38,CTPS2,AP1S3,ARHGAP18,IK,MDM1,IVD,LSP1,PBXIP1
Coexpression	M3186	GSE12845_IGD_POS_BLOOD_VS_NAIVE_TONSIL_BCELL_DN	MSigDB C7: Immunologic Signatures (v7.5.1)	5.621e-06	0.06639	0.0002024	0.002015	32	199	MAFG,ACTG1,AMT,NCL,BIK,SRSF11,PPP1R16B,TMEM260,DNM2,DNMT3A,SCO2,TTC21B,ZNF672,NET1,FOXO3,TRMO,SIAH2,KDM2A,NGLY1,SNAPC1,ZC3H15,TNRC6B,SEPTIN6,SYNE1,GSN,TGIF2,VASP,EZR,ILF3,MARCKSL1,JARID2,LY9
Coexpression	M4475	GSE22886_NAIVE_TCELL_VS_DC_UP	MSigDB C7: Immunologic Signatures (v7.5.1)	5.621e-06	0.06639	0.0002024	0.002015	32	199	KMT2A,UXT,NACA,RPL14,PCSK7,LRBA,RPL23,NOP53,SAFB2,DPP4,EEF1D,EIF4B,LEF1,RPL7A,RPL17,RPL19,RPL26,RPL38,RPLP2,RPS15,RPS25,CYFIP2,ZNF430,DIDO1,CBX7,BICRAL,RPL35,STK38,HNRNPA1,PIK3IP1,ACD,PBXIP1
Coexpression	M5258	GSE360_T_GONDII_VS_M_TUBERCULOSIS_MAC_UP	MSigDB C7: Immunologic Signatures (v7.5.1)	5.621e-06	0.06639	0.0002024	0.002015	32	199	MCM2,KHSRP,NCL,TMEM11,SLC16A5,PFKL,NREP,IQCK,NCOR2,PRIM1,CTBP1,RORA,FABP5,VAT1,HEXIM1,SLC6A8,TCF25,GATA2,USP20,STK10,PACS2,TKT,CEP250,TRAF5,TTC1,PIK3IP1,UBTF,EZR,TXLNA,IMPDH2,MARCKSL1,CDT1
Coexpression	17009876-tableS1a	Mouse StemCell_Ramos06_1482genes	GeneSigDB	5.751e-06	0.06792	0.0002064	0.002055	113	1087	MAFG,MDFI,MBD6,REXO1,TAGLN2,ALDOA,ZBTB12,ARF4,EIF3B,MYB,SNX3,MYL6,NAP1L1,TSC22D1,BPHL,NFE2L1,CACNA1C,TRIM41,HMX3,OAT,PAFAH1B2,CD81,TMSB10,CDK11B,TRIM47,ABT1,CHRNA7,CHRNB1,RBM25,VKORC1,SELENOF,PLK3,TOMM7,GMFG,COX7C,FBXL15,PTPN23,CLIC4,LRRC58,CRK,TRAF4,PPP4C,CSNK1D,DYNLL2,PRKACA,CST3,PRKAR1B,CUX1,PSMD11,SOX7,FBXO6,MRC2,DYNLRB1,FERMT3,SLTM,ALYREF,RPL8,ACP6,EPOR,RPL36AL,ERCC5,ERF,RPS6,EWSR1,FABP5,TOM…
Coexpression	M41086	GAUCHER_PBMC_YF_VAX_STAMARIL_UNKNOWN_AGE_7DY_DN	MSigDB C7: Immunologic Signatures (v7.5.1)	5.767e-06	0.06811	0.0002064	0.002055	31	190	MBP,TBC1D14,TAGLN2,IRS2,NAP1L1,RPL10A,VNN2,RPL14,LINC00265,MTURN,PCBP2,RPL23,TOMM7,EEF2,ABHD5,EIF4B,SERF2,RPL4,RPL7,RPL7A,RPL13,RPS6,RPS8,RPS25,ALKBH7,ABTB1,CBX7,RPL35,TPT1,MKRN1,LDHB
Coexpression	M8485	GSE29164_UNTREATED_VS_CD8_TCELL_AND_IL12_TREATED_MELANOMA_DAY3_DN	MSigDB C7: Immunologic Signatures (v7.5.1)	6.259e-06	0.07392	0.0002112	0.002102	32	200	MFAP1,NCEH1,BCL2L2,AP1G2,OAT,ATAD2B,MAP2K6,WASHC5,RAMAC,SIDT2,EPS8,FLOT2,THOC7,SET,DEPDC1,PTGR1,RHEBL1,ZC3H15,SEPTIN9,TNRC6B,STRN,TNRC18,PRRC2C,FBXO28,GPLD1,INTS5,TLN1,SH3BP4,TYK2,NUCKS1,CDC42SE1,CMC2
Coexpression	M4979	GSE29618_PRE_VS_DAY7_FLU_VACCINE_PDC_DN	MSigDB C7: Immunologic Signatures (v7.5.1)	6.259e-06	0.07392	0.0002112	0.002102	32	200	ACLY,RBM10,RAB8A,KMO,EIF3A,ATRX,NUBP1,CAPZA1,SART1,SCAF11,TERF2IP,PIP4K2A,GGPS1,RNF40,SMG7,RFWD3,RPL7,RPS6,RPS15,TNIP1,TAOK3,TRPV2,COG2,DDX27,CYFIP2,SSB,GNAS,BRD4,HARS1,HNRNPD,GTF2H5,ZNF135
Coexpression	M9968	GSE45365_HEALTHY_VS_MCMV_INFECTION_CD8A_DC_DN	MSigDB C7: Immunologic Signatures (v7.5.1)	6.259e-06	0.07392	0.0002112	0.002102	32	200	ADPRH,CNIH4,CDS2,HNRNPM,IL18RAP,BID,BST2,SPHK1,KCNK10,CD53,PAF1,TWF1,NECTIN2,DPP4,DDX39A,LEF1,TMEM140,FZR1,FOXO3,NPTN,NUDC,SETD1B,SPTBN2,GATA2,NXT2,RRAGC,DYNLT1,CDC37,H3-3B,SLC7A11,CMC2,TIGAR
Coexpression	M7311	GSE19888_CTRL_VS_A3R_INHIBITOR_TREATED_MAST_CELL_UP	MSigDB C7: Immunologic Signatures (v7.5.1)	6.259e-06	0.07392	0.0002112	0.002102	32	200	MCM2,COMTD1,MFAP1,ERI1,SSNA1,BCAT2,DNAH14,BRCA2,CCR6,ZDHHC13,C16orf91,LRRC58,KNTC1,DYNLRB1,IFI27L2,MRPL12,COQ3,METAP2,TMEM177,GSTZ1,ZNF382,ALG10,CHEK2,LSM10,HMBS,HNRNPAB,HNRNPD,TXLNA,SLCO4A1,LRP8,CDT1,REXO5
Coexpression	M3756	GSE17721_CTRL_VS_CPG_1H_BMDC_UP	MSigDB C7: Immunologic Signatures (v7.5.1)	6.259e-06	0.07392	0.0002112	0.002102	32	200	ABCB7,ACLY,MCM2,TM6SF1,MFAP1,FOXO4,DGKZ,KMO,SRSF9,H1-10,SDHAF1,NCOR1,PRKAB1,EIF5B,RAC1,CENPQ,SIDT2,GOLGA7,RPS6,ZBTB7A,MDP1,HIC2,GCDH,SURF6,GNB1,KIAA0930,ZFP90,TLN1,CEP19,MOSPD2,TTC1,RASAL3
Coexpression	M300	GSE10240_CTRL_VS_IL17_STIM_PRIMARY_BRONCHIAL_EPITHELIAL_CELLS_UP	MSigDB C7: Immunologic Signatures (v7.5.1)	6.259e-06	0.07392	0.0002112	0.002102	32	200	HCN3,BCR,BRCA2,TCEAL8,AUNIP,PRPF40B,CENPM,CHAC1,NCOR1,MARCHF5,PCSK4,ECI1,DPP4,HEXIM2,BBS10,EIF5A,SELENOP,CDV3,PUS1,SMARCC2,STAT5A,EHMT2,RALBP1,LMNB2,CHEK2,CTNNBL1,PIK3IP1,MIIP,C11orf1,GNPNAT1,MRPL47,ELL
Coexpression	M5998	GSE411_100MIN_VS_400MIN_IL6_STIM_MACROPHAGE_DN	MSigDB C7: Immunologic Signatures (v7.5.1)	6.259e-06	0.07392	0.0002112	0.002102	32	200	ADH5,YBEY,FAM185A,RCC1,PPIG,PRPF40B,DYNLL2,EIF5B,PSMB6,WDR55,RAD23A,FASTKD1,E2F6,ABCE1,CAMSAP1,CCDC115,LYAR,SLC7A1,SMN1,DOT1L,NSFL1C,SURF2,KDM2B,COPS6,METAP2,HDGF,TGIF2,GNPNAT1,ILF3,SLCO4A1,TIGAR,ARL5B
Coexpression	M5977	GSE369_PRE_VS_POST_IL6_INJECTION_SOCS3_KO_LIVER_DN	MSigDB C7: Immunologic Signatures (v7.5.1)	6.259e-06	0.07392	0.0002112	0.002102	32	200	MAZ,GAS7,DGKZ,BTK,SART1,PCSK7,TMEM259,TSR3,IFFO1,CST3,CUX1,MLEC,RNF40,CD302,RAB5C,FASN,VPS52,ASCC2,ARAP1,SELENOP,FMO5,VPS11,GCDH,GRAMD4,OS9,ERP29,HADHA,TSC2,UBTF,PRPF6,ZYX,ATXN7L3B
Coexpression	M8106	GSE19941_UNSTIM_VS_LPS_STIM_IL10_KO_MACROPHAGE_DN	MSigDB C7: Immunologic Signatures (v7.5.1)	6.259e-06	0.07392	0.0002112	0.002102	32	200	TRIM59,PIP5K1B,GEMIN2,ANXA1,TMC4,SNX3,BTK,MRPL39,CCDC34,OTUB2,CST3,EPDR1,PSMB6,PSMB7,DUSP4,PHC1,HEXIM2,EWSR1,F8,EVL,PMEL,OSGEP,ANKRD6,SMARCC2,FGD6,STK39,GPR34,CHEK2,DUSP10,TRAF5,IVD,LSP1
Coexpression	M9609	GSE42021_CD24LO_TREG_VS_CD24LO_TCONV_THYMUS_DN	MSigDB C7: Immunologic Signatures (v7.5.1)	6.259e-06	0.07392	0.0002112	0.002102	32	200	TTC14,RAB8A,AKT1,ARHGDIA,RERE,NUBP1,BCAT2,SAP30,CDK5,TMEM259,CLTA,STRN4,CSNK1G2,IRGM,PSMB6,PSMD3,AURKAIP1,TYMP,RPL19,MXD4,YIF1A,ERP29,GNAS,CDC37,GTF2F1,GTF2H4,GUK1,ARHGAP45,U2AF1L4,FKBP8,PRPF6,ADPRM
Coexpression	M9676	GSE43955_1H_VS_20H_ACT_CD4_TCELL_WITH_TGFB_IL6_UP	MSigDB C7: Immunologic Signatures (v7.5.1)	6.259e-06	0.07392	0.0002112	0.002102	32	200	MBP,ABCD1,ALDOA,ATP6V0B,BID,H1-10,CALCB,PSTPIP1,ARHGEF1,PCBP2,POLD2,MAD2L1BP,RAD23A,NLRX1,TMEM38B,RASA4,PLEKHO1,RPL19,ARL6IP4,METTL18,DDX41,SDHD,PACS1,CTCF,PUS1,G6PD,COQ3,GGT5,GUK1,MEPCE,MKRN1,CTPS2
Coexpression	M3500	GSE14769_UNSTIM_VS_80MIN_LPS_BMDM_UP	MSigDB C7: Immunologic Signatures (v7.5.1)	6.259e-06	0.07392	0.0002112	0.002102	32	200	MBP,TRIM59,ZNF319,CDS2,KCTD21,TMEM80,BID,PEX12,CREBZF,ASB8,SNX8,PNN,MAD2L1BP,PDP1,PRKAB1,WASHC5,METTL9,TMEM140,SS18L2,NATD1,CCDC115,LIPT1,H2AJ,SUSD3,PLEKHM2,INSC,SURF6,GNB1,ZFP90,SERAC1,CEP19,ZNF597
Coexpression	M7060	GSE15330_HSC_VS_GRANULOCYTE_MONOCYTE_PROGENITOR_UP	MSigDB C7: Immunologic Signatures (v7.5.1)	6.259e-06	0.07392	0.0002112	0.002102	32	200	RSPH9,CYB5RL,MSN,IDNK,SPHK1,PRPF40B,C7orf25,NCOR1,CSNK1D,GPATCH4,PDCD7,TEFM,RPS6,TFG,WDR83OS,ARAP1,PHLDA1,RABL6,TMEM184C,H2AJ,TBC1D23,RBKS,ST13,FBXO28,DYNLT2,HAL,UBC,VASP,CCDC137,SF1,ZYX,PRRC2A
Coexpression	M4809	GSE27786_BCELL_VS_NKTCELL_DN	MSigDB C7: Immunologic Signatures (v7.5.1)	6.259e-06	0.07392	0.0002112	0.002102	32	200	TM6SF1,NCEH1,ANTKMT,EIF3B,SCAF1,COL10A1,GOSR1,GMFG,NDFIP2,PPIP5K1,DCTN1,TRIM68,SRBD1,EVA1B,ABCA7,ST3GAL6,TASP1,CCDC115,MAP7D1,NGLY1,INTS5,MMD,TYRO3,SGPP2,SNX33,MRPS6,ARHGAP18,PANX1,LUZP1,ITPK1,LDAF1,LEPR
Coexpression	M4352	GSE20715_WT_VS_TLR4_KO_6H_OZONE_LUNG_DN	MSigDB C7: Immunologic Signatures (v7.5.1)	6.259e-06	0.07392	0.0002112	0.002102	32	200	RSPH9,USP36,DEXI,CBX4,EIF3G,MYB,BCL9L,BPHL,SDHAF1,PPIG,CSNK1D,CEP41,DCTN1,FASTKD1,ABCB6,TNK2,THNSL1,STUB1,UCHL5,CARD19,HEXIM1,CYSTM1,NUDC,OS9,HTRA2,DYNLT1,INTS5,MSL1,JUND,ADPRM,MRPL47,LDHB
Coexpression	M5783	GSE9006_TYPE_1_DIABETES_AT_DX_VS_1MONTH_POST_DX_PBMC_UP	MSigDB C7: Immunologic Signatures (v7.5.1)	6.259e-06	0.07392	0.0002112	0.002102	32	200	ACTG1,RAB8A,ALDOA,AGPS,SRSF9,NCL,ODF2,SART1,CDK9,NCAPH2,TMEM259,MAP4K4,BRMS1,PPP4C,PRCC,SAFB2,AMDHD2,MRPL12,DNAJA2,EWSR1,FZR1,SAFB,FDXR,GRAMD4,GSN,CDC37,DUSP10,HNRNPA1,HNRNPU,PRPF6,MARCKSL1,CDT1
Coexpression	M7783	GSE20754_WT_VS_TCF1_KO_MEMORY_CD8_TCELL_UP	MSigDB C7: Immunologic Signatures (v7.5.1)	6.259e-06	0.07392	0.0002112	0.002102	32	200	ZBTB2,BIRC3,ARF4,IRS2,SQSTM1,CD40,ABT1,CHD2,JAM2,HS6ST1,MED26,MAP4K4,NDFIP2,MARCHF5,CWC25,RAB1A,VPS37B,KLF16,ERCC1,TNIP1,IER5,MEX3C,SLC7A1,GNA13,BDP1,HBS1L,PHLDB1,SURF6,VAMP2,ZNF597,MAFK,LCAT
Coexpression	M7749	GSE22935_WT_VS_MYD88_KO_MACROPHAGE_24H_MBOVIS_BCG_STIM_UP	MSigDB C7: Immunologic Signatures (v7.5.1)	6.259e-06	0.07392	0.0002112	0.002102	32	200	MCM2,SMIM19,POLE3,FAM50A,PEX12,GRHPR,BOD1L1,PPOX,DNAJC3,TCTN3,DCTN1,HPF1,AURKAIP1,METTL9,RNF121,RPL26,RPL38,BET1,IER5,TRPV2,MED29,POLR3G,RABL6,SSRP1,RCC2,RRAGC,TCEA3,ZFP90,LMNB2,KIF3A,RNF20,ACTR8
Coexpression	M5204	GSE360_L_DONOVANI_VS_B_MALAYI_LOW_DOSE_DC_DN	MSigDB C7: Immunologic Signatures (v7.5.1)	6.259e-06	0.07392	0.0002112	0.002102	32	200	MAX,DGKZ,PER2,BRCA2,CNOT3,POLE3,CD27,PCBP2,PIP4K2A,COMT,SOGA1,MLEC,WDR1,UBXN1,FRY,MEGF9,EIF4B,DDX39A,ERCC1,ERF,VAT1,SELENOP,NPTN,CNPY3,BLOC1S1,ERP29,SYNE1,TKT,STK38,SF1,ITGAL,PABPN1
Coexpression	M4044	GSE17721_LPS_VS_GARDIQUIMOD_2H_BMDC_DN	MSigDB C7: Immunologic Signatures (v7.5.1)	6.259e-06	0.07392	0.0002112	0.002102	32	200	ARHGDIA,ATP6V0B,CAPZA1,POLE3,PIN1,GGPS1,FAM193B,CSNK1G2,TRMT10C,RBM19,HPF1,PWP2,TEFM,KLF16,RREB1,CLIP1,ASCC2,OSGEP,TMEM184C,KLHL7,SURF6,CCNI,GUK1,RNF20,MEPCE,TOP3A,STK38,FKBP8,CDC42SE1,MRPL47,NAA30,PBXIP1
Coexpression	M8899	GSE37301_PRO_BCELL_VS_RAG2_KO_NK_CELL_UP	MSigDB C7: Immunologic Signatures (v7.5.1)	6.571e-06	0.07761	0.0002211	0.002201	30	182	ACLY,CNIH4,ATP6V0B,TSC22D1,CASP6,SELENOF,PLEC,SYF2,CST3,PKN1,FBXO6,SIDT2,RASGRP2,TRPV2,FKBP2,SELENOP,NXT2,RIPK3,GPX1,TMBIM6,ERLIN2,ARHGAP45,FRMD5,CTPS2,GTF2H5,EZR,YWHAB,DIPK1A,LRP8,BRPF1
Coexpression	M2480	ACEVEDO_NORMAL_TISSUE_ADJACENT_TO_LIVER_TUMOR_UP	MSigDB C2: CGP Curated Gene Sets (v7.5.1)	6.643e-06	0.07846	0.0002229	0.002219	29	173	A2M,EIF3A,RPL14,RPL23,C4orf33,PNN,GMFG,CTSO,RAB33B,PTMA,DYNLRB1,DPP4,YRDC,RIC8B,SBDS,EIF2AK4,RPL7,RPL7A,RPL27A,MYO18A,C7orf50,DDX27,SCYL2,GNA13,GAK,OS9,GORASP1,NUCKS1,ADPRM
Coexpression	M12224	MARTINEZ_RB1_TARGETS_UP	MSigDB C2: CGP Curated Gene Sets (v7.5.1)	6.753e-06	0.07976	0.0002259	0.002249	78	684	ABCA2,TMCC3,HIPK2,TP63,GET3,EIF3A,ATP2A1,NAP1L1,NUBP1,BID,HCAR3,NNAT,BRAT1,CASP6,MRPL39,PCSK6,SCAF11,CENPB,CHD4,RPL23,NTN1,PLEC,QKI,GDPD3,APBA3,SAFB2,PRKAR1B,GPSM1,DNAJC3,CUX1,CX3CR1,SREK1,MRC2,HERC6,DNM2,C1orf54,ESYT3,UBL5,ABCE1,EIF4G1,AATF,IFI27L2,STRBP,PMEL,YKT6,GNA13,FTH1,FKBPL,G6PD,SNRPG,SOX4,HBS1L,HOPX,ERC1,RTP4,RCC2,SPIN1,OS9,GNAS,SF3B2,GOLGA4,ELOC,TCF20,DYNLT1,GSTZ1,TIMP1,CLDN5,HDLBP,PDAP…
Coexpression	M18120	GEORGES_TARGETS_OF_MIR192_AND_MIR215	MSigDB C2: CGP Curated Gene Sets (v7.5.1)	7.226e-06	0.08534	0.0002404	0.002393	96	892	ACADSB,DNAJC19,TRIM59,EHBP1L1,PIP4K2B,NCEH1,TICRR,HCN3,DENND1A,MSN,DCBLD2,MYB,SAP30,TMTC3,BRCA2,ZDHHC23,MOSMO,LRRFIP1,LRRFIP2,GATB,NREP,CREBZF,INIP,OTUB2,GRHL1,ASPM,NDFIP2,LRRC58,CRK,PRIM1,MTRFR,EPDR1,DNAJC3,EDRF1,PHF19,DBT,PITPNC1,PTGR3,RAB1A,OBI1,CCDC121,PLEKHF2,TRIM68,RFWD3,RIC8B,METTL9,CNEP1R1,LHFPL6,NUDT15,ZDHHC2,EPS8,BRIP1,B3GNT5,CLVS1,ST3GAL6,ZBTB18,CIB2,DEPDC1,ANKRD6,RUFY3,CTCF,SMARCA2,PO…
Coexpression	M5275	OSMAN_BLADDER_CANCER_UP	MSigDB C2: CGP Curated Gene Sets (v7.5.1)	7.226e-06	0.08535	0.0002404	0.002393	52	401	ZNF319,HIPK2,GAS7,AGPS,SAP30,H1-10,NEMF,SCAF11,SRSF11,PIK3R1,ASB8,CRIPT,DYNLL2,PTGER2,TWF1,MARCHF1,EOLA1,CCDC88C,EIF4G1,EIF5A,WDR41,EWSR1,MEX3C,TMEM107,PRPF40A,KHDRBS1,TNKS2,SPI1,SEC24A,RSF1,SRP19,TNRC6B,SNX16,NXT2,STRN,UBXN4,ATP11B,KLHL7,GNB1,TAPBP,LILRA2,YLPM1,LNPK,TPM4,PDAP1,NUCKS1,VASP,YY1,YWHAE,IFNAR2,PTP4A2,PABPN1
Coexpression	M9975	GSE45365_WT_VS_IFNAR_KO_CD11B_DC_MCMV_INFECTION_UP	MSigDB C7: Immunologic Signatures (v7.5.1)	8.004e-06	0.09454	0.0002653	0.00264	31	193	PIP4K2B,USP36,EIF3B,BCL9L,NTHL1,ZNF786,CHD4,SNX8,DHX58,FBXL14,UNC5CL,ZNF790-AS1,RCE1,GABPB1-IT1,HEXIM2,IMMP2L,IFI27L2,ZBTB7A,PACS1,HHAT,SURF2,RRP7A,TCEA3,TCOF1,ZNF284,HNRNPU,UBTF,EZR,KRI1,IVD,LETM1
Coexpression	M41122	NAKAYA_PLASMACYTOID_DENDRITIC_CELL_FLUMIST_AGE_18_50YO_7DY_UP	MSigDB C7: Immunologic Signatures (v7.5.1)	8.018e-06	0.0947	0.0002653	0.00264	123	1215	RBM10,MBD1,APOOL,MCC,KMT2A,GEMIN2,MAGEH1,KMO,ARF4,EIF3B,EIF3G,ATRX,SNAP23,NUBP1,IL18RAP,TSC22D1,BTK,CAPZA1,NUMA1,OAT,USP6,LRBA,LRRFIP2,CETN3,GATB,ENOPH1,TERF2IP,CREBZF,PPIG,GRHPR,C7orf25,ATAD2B,PIP4K2A,CLTA,MIOS,MED7,QKI,GNL3L,COMT,TMEM59,PPP2R5D,PPP6C,CSNK1D,PPP1R16B,EIF5B,LEPROT,EDRF1,RAB33B,MLEC,ZNF337,RSL1D1,PSMB6,TWF1,IQSEC1,WDR1,FASTKD1,REST,TMEM38B,RFWD3,FEM1B,SIDT2,CARF,NUDT15,RPL13,ERCC1…
Coexpression	16166618-SuppTable3	Mouse Lung_not_cancer_Woodruff05_2037genes	GeneSigDB	8.098e-06	0.09564	0.0002666	0.002654	130	1300	MBP,ABHD6,TMCC3,MFGE8,NCEH1,AMPD3,HIPK2,ZBTB44,ANKRD11,DCBLD2,MYH9,MYO5A,NAP1L1,IL18RAP,BID,PER2,SPHK1,TCEAL8,NPAS2,PSTPIP1,CD40,ARHGEF2,LRRFIP1,CDKN1B,SOCS6,CCDC122,CREBZF,GRHL1,CLCN5,CHAC1,IFFO1,FBXL14,PDP1,DEF6,PRKAR1B,GIT2,DDX10,COL24A1,PTPN6,QSOX2,DNMT3A,NLRX1,DUSP4,VPS37B,FEM1B,TLNRD1,FRY,OPTN,EVA1B,ABHD5,MEGF9,TM2D2,RASA4,PLEKHO1,ZDHHC2,EPS8,B3GNT5,NET1,PTK2B,IFITM3,RELL1,FKBP2,EVL,CIB2,FN…
Coexpression	M41075	NAKAYA_MONOCYTE_FLUMIST_AGE_18_50YO_7DY_DN	MSigDB C7: Immunologic Signatures (v7.5.1)	8.104e-06	0.09571	0.0002666	0.002654	38	260	MBP,AGER,PPFIBP2,NACA,MAP3K14,NUMA1,PAFAH1B2,SRSF11,CHD2,PIK3CB,RECQL5,TSR3,PML,DDX49,GOSR1,CTBP1,MLEC,TWF1,IQSEC1,DOK1,EIF4G1,NET1,RREB1,MBTPS2,TRAPPC4,PHLDA1,GNA13,IFT122,SEPTIN6,ZGPAT,HLA-DOB,STK38,MGLL,TYRO3,UBTF,BRPF1,TIGAR,ELL
Coexpression	M8880	MCBRYAN_PUBERTAL_BREAST_5_6WK_DN	MSigDB C2: CGP Curated Gene Sets (v7.5.1)	8.685e-06	0.1026	0.0002849	0.002836	24	131	ACLY,RGS5,CNOT3,ARHGEF2,CHD4,QKI,PPP2R5B,ITSN2,CUX1,QPCTL,SREK1,RAB5C,DNMT3A,RAD23A,EIF4G1,TMEM79,YKT6,BRD4,HDLBP,PDAP1,YWHAG,EIF3CL,LASP1,ATXN7L3B
Coexpression	M5136	GSE34205_HEALTHY_VS_RSV_INF_INFANT_PBMC_UP	MSigDB C7: Immunologic Signatures (v7.5.1)	8.911e-06	0.1052	0.0002915	0.002902	31	194	MBP,HIPK2,NACA,NUMA1,TRIR,LINC00921,NOP53,BPNT2,DRG2,TAF3,EIF4B,RPL4,RPL8,RPL19,ARAP1,TMEM134,MXD4,SNRNP70,ST13,RFTN1,SYNE1,CD160,KIF3A,CBX7,RPL35,TUFM,FBXL17,YY1,KIAA1671,LRP8,FZD3
Coexpression	M43601	GAUTAM_EYE_IRIS_CILIARY_BODY_MELANOCYTES	MSigDB C8: Cell Type Signatures (v7.5.1)	9.309e-06	0.1099	0.0003037	0.003023	36	242	MAZ,MCC,HNRNPM,NDUFC1,SEPTIN7,AP2M1,CLTA,TMEM59,COX7C,PSMB7,RAB1A,RAC1,RAD23A,PLEKHF2,UBXN1,TLNRD1,EVA1B,SBDS,MRPL23,EPS8,ARL6IP4,ATP5PD,KHDRBS1,ENDOD1,BRK1,RBKS,ST13,VAMP2,ERP29,CCNI,GPAT4,ATP5MK,ILKAP,MRFAP1,MARCKSL1,CMC2
Coexpression	20460173-ImmPortCD40LvsControl	Human Immune_Kong10_855genes_ImmPort_CD40LvsControl	GeneSigDB	9.413e-06	0.1112	0.0003063	0.003049	64	534	STK24,DEXI,NIPSNAP1,RERE,MYH9,TNFSF9,LPCAT4,BIK,TSC22D1,VNN2,SQSTM1,BTK,NFKBIA,NTHL1,MAP3K14,CD27,CDK5,RPL23,MIOS,PLK3,PML,TRAF4,PRIM1,PPIP5K1,MAP2K6,CUX1,CCDC69,GIT2,PTPN6,IQSEC1,WDR1,EWSR1,PTK2B,FASN,ATP5PD,NOP16,SIAH2,SMARCA2,SMARCD2,KDM2A,SIT1,STAT5A,EHMT2,STK39,MINAR1,GNB1,CCDC85B,KIAA0930,SYNE1,BTN3A2,CORO1A,ERLIN2,GUK1,TKT,DUSP10,PACSIN2,TRAF5,SUMO1,IFNAR2,ITGAL,LDAF1,LASP1,LBR,LCAT
Coexpression	17880687-TableS2	Human Embryo_Heim07_2325genes	GeneSigDB	9.467e-06	0.1118	0.0003072	0.003058	151	1562	SMC1A,ARID1B,TBC1D14,KMT2A,FOXO4,ABCD1,PPFIBP2,ERI1,KHSRP,ANKRD11,RERE,DCBLD2,RNGTT,ATRX,CDS2,NAIP,SNAP23,DNAH14,SYNJ1,TCEAL8,HERC1,MBD2,AP3D1,SEMA5A,SLC16A5,SEPTIN7,CDC42,CDK9,CDKN1B,CDK17,GATB,CHD4,TERF2IP,JAM2,RBM25,CLCN5,PIK3CB,ASB8,ZNF655,ASPM,ALG6,TECPR1,PNN,CLIC4,LRRC58,ADGRA2,PCED1B,CEP41,DNAJC3,CUX1,MED18,GON4L,DBT,PITPNC1,ZBTB24,PTGR3,SMG7,ARHGAP44,SRD5A3,DUSP4,VPS37B,TMEM38B,PHC1,FEM1B…
Coexpression	14695196-Table4	Human Colon_Mariadason03_308genes	GeneSigDB	9.553e-06	0.1128	0.0003091	0.003077	34	223	ACLY,BAP1,GEMIN2,AGPS,MST1,CNIH4,NCL,NNAT,TMEM50B,OAT,SLC22A18,PNN,SLC30A7,MAPK13,PWP2,ACP6,RPL27A,RPS6,CNPY2,ASCC2,SEC23A,LYAR,NOMO3,EAPP,SPIN1,ARC,TCOF1,TUBA3D,GSTM2,CORO1A,PSIP1,CAPN7,SPATA20,DTWD1
Coexpression	M9971	GSE45365_WT_VS_IFNAR_KO_CD11B_DC_UP	MSigDB C7: Immunologic Signatures (v7.5.1)	9.91e-06	0.1171	0.0003198	0.003183	31	195	CHIC1,USP36,CYB5RL,NIPSNAP1,NOP14,EIF3B,BCL9L,DUBR,MAP3K14,ZNF682,DHX58,UNC5CL,MTRFR,MSTO1,FLT3LG,POMGNT1,SLC16A10,C10orf143,EHMT2,SURF2,TCF20,TCOF1,YY2,ATP2B1-AS1,CBX7,UBTF,GNPNAT1,KRI1,C14orf28,LCAT,LETM1
Coexpression	M1920	CHEN_METABOLIC_SYNDROM_NETWORK	MSigDB C2: CGP Curated Gene Sets (v7.5.1)	1.003e-05	0.1185	0.0003228	0.003213	125	1245	ACTG1,MDFI,COMTD1,TM6SF1,ADPRH,MFGE8,NLGN2,TAGLN2,STK24,PLEKHA4,WDFY4,ARHGDIA,ATP6V0B,MYO5A,NAIP,NAP1L1,SYNJ1,BST1,SPHK1,NFKB2,SEMA5A,CD53,NOSTRIN,CDC42,CFL1,MPV17L,INIP,MSANTD3,AP2M1,CLCN5,PIP4K2A,MXRA8,GMFG,LACC1,MTRFR,PTGER2,ARL5C,PTPN6,WDR1,OBI1,FERMT3,DNMT3A,RALGDS,RAN,C1orf54,SRD5A3,C3orf52,C19orf38,PALB2,MYOF,RASA4,PHF11,LHFPL6,PACC1,PLEKHO1,SS18L2,EPS8,IFI27L2,TNIP1,IER5,TLR7,SLC15A3,PTK2…
Coexpression	M4391	PEREZ_TP53_TARGETS	MSigDB C2: CGP Curated Gene Sets (v7.5.1)	1.018e-05	0.1202	0.0003266	0.003251	121	1197	ABHD6,MCC,BAP1,ARID1B,TBC1D14,USP35,ABCD1,ZNF319,MAGEH1,PHRF1,FBRSL1,DGKZ,TRIM71,CBX4,MST1,CNIH4,MARCHF3,MYB,BID,BIK,DUOX1,LDB1,ZFP62,MAP3K14,HIP1R,CASP6,ZNF786,USP6,KCNK10,CDKN1B,SDHAF1,CHRNA7,CHRNB1,CLK3,ZNF655,HS6ST1,NTN1,LRP5L,CHAC1,ATP23,TRAF4,SOGA1,LACC1,ITSN2,CST3,MAPK13,GPSM1,FITM2,PYGO1,TECPR2,ARHGAP44,IQSEC1,FAM184A,HDAC5,ABCB6,TLNRD1,FRY,EEF2,RORA,ZNF672,F2RL2,ABCA7,F8,AATBC,FDXR,TRPV2…
Coexpression	17699775-SuppTable1	Human Lung_Johnson07_1334genes	GeneSigDB	1.026e-05	0.1212	0.0003284	0.003269	95	888	SMC1A,SPC25,MCM2,PIP5K1B,NCEH1,RECK,AMPD3,GEMIN2,BIRC3,AGPS,FAS,NOP14,ATRX,MYO5A,NAP1L1,SNAP23,TSC22D1,BRCA2,VNN1,SQSTM1,ATP8B3,SLC22A18,CCDC34,PCBP2,ABT1,DSCC1,QKI,TECPR1,PNN,MXRA8,PPP4C,PRIM1,IQCB1,KNTC1,PHF19,RAMAC,OBI1,E2F6,RFWD3,CENPQ,TLNRD1,OPTN,TLCD3A,TMEM140,ZDHHC2,RABEP2,ERCC1,BRIP1,RPS6,DNAJA2,CLVS1,KRCC1,FABP5,DLC1,UCHL5,AIG1,TRPV2,FOXO3,FMO5,NOP16,TMEM79,DEPDC1,LYAR,POLR3G,NDC1,PTGR1,…
Coexpression	17676974-TableS4	Mouse StemCell_Chambers07_411genes	GeneSigDB	1.038e-05	0.1226	0.0003315	0.0033	44	323	ACADSB,SMC1A,NOP14,ACER2,ATRX,NAP1L1,BCL2L2,TRIM41,SERPINH1,PCSK7,CDK11B,LRBA,CHD4,JAM2,PPIG,COMT,COX7C,TMEM87A,ITSN2,PRKAB1,GIGYF2,CTSW,SREK1,DCTN1,E2F1,CNEP1R1,CSPP1,ERCC5,RPS15,RPS25,ZBTB7A,RUFY3,TCF25,SNRPG,CSGALNACT1,GATA2,RALBP1,SYNE1,STK38,MSL1,YWHAB,INCENP,LASP1,PABPN1
Coexpression	M1410	SCHLOSSER_SERUM_RESPONSE_DN	MSigDB C2: CGP Curated Gene Sets (v7.5.1)	1.062e-05	0.1254	0.0003381	0.003365	79	704	ADH5,PARG,GAS7,KMO,BECN1,SRSF9,EED,NAP1L1,VNN2,MBD2,AP3D1,CAPZA1,TMSB10,SRSF11,SOCS6,PPIG,ATAD2B,SELENOF,STX8,TOMM7,GOSR1,TMEM59,GMFG,CLIC4,RWDD3,RSAD2,PPP6C,ITSN2,CCDC69,TMEM251,TWF1,PTMA,RAB1A,RABIF,RAP1B,EOLA1,MYOF,MEGF9,LEF1,BET1,CLIP1,TAOK3,SCML1,ZBTB18,SEC23A,SDHD,SEC13,SET,CIB2,LARP7,NPTN,DHRS7,HLTF,SNAPC1,SNRPG,USP33,SEC24A,SRP19,TOGARAM1,NXT2,SEPTIN6,ATP11B,PRRC2C,RALBP1,GOLGA4,ELOC,NEMP…
Coexpression	M41711	FAN_OVARY_CL9_PUTATIVE_APOPTOTIC_ENDOTHELIAL_CELL	MSigDB C8: Cell Type Signatures (v7.5.1)	1.1e-05	0.1299	0.0003487	0.003471	48	365	A2M,MAX,ACTN4,TAGLN2,ANXA1,MSN,ARHGDIA,ANKRD11,SNX3,ATP6V0B,HNRNPM,TSC22D1,SQSTM1,NFKBIA,LRRFIP1,CFL1,TRIR,SAFB2,EIF5B,NECTIN2,RAB5C,RAC1,CHMP4B,EIF5A,DDX39A,PLEKHO1,IFITM3,NOP10,ZNHIT1,SRSF4,NOP16,CHMP5,NUDC,PRRC2C,ANKRD12,GNAS,CCDC85B,ELOC,DEPP1,GPX1,GSN,CDC37,CLDN5,TPT1,UBB,UBC,LUZP1,VMP1
Coexpression	M7562	GSE21927_SPLEEN_VS_BONE_MARROW_MONOCYTE_BALBC_UP	MSigDB C7: Immunologic Signatures (v7.5.1)	1.101e-05	0.1301	0.0003487	0.003471	31	196	NAT1,CHIC1,MAGEH1,CDS2,ZNF558,CYTH2,MAP4K4,CHAC1,NCOR2,KCTD1,PTGR3,ACP6,B3GNT5,PTK2B,STRADB,MBTPS2,VEZT,CYFIP2,TBC1D23,USP33,PDZD2,USP20,RFTN1,STXBP1,IL24,SYNE1,DYNLT1,CORO1A,HIVEP1,CTPS2,CELF6
Coexpression	M41747	RUBENSTEIN_SKELETAL_MUSCLE_PCV_ENDOTHELIAL_CELLS	MSigDB C8: Cell Type Signatures (v7.5.1)	1.16e-05	0.1371	0.0003655	0.003638	34	225	MYH9,NAP1L1,NFKBIA,TMSB10,NOSTRIN,PCBP2,LRRFIP1,JAM2,CLTA,PTMA,UBXN1,EIF4B,RPL7,RPL7A,RPL8,RPL17,RPL26,RPS6,RPS8,RPS15,RPS19,RPS25,FABP5,IFITM3,NOP10,SET,CYSTM1,GNAI2,CCNI,GUK1,TPM4,TPT1,YWHAE,MARCKSL1
Coexpression	14583454-TableS1	Human Brain_Godard03_239genes	GeneSigDB	1.16e-05	0.1371	0.0003655	0.003638	34	225	MAFG,MCM2,KHSRP,EIF3B,BCL2L2,NFKBIA,NTHL1,NUMA1,CDK9,RCC1,CHI3L2,CLK3,PIK3R1,PIN1,NCOR2,PKN1,MAPK13,CD302,RAC1,RAN,RFX5,EEF2,ERCC5,CLIP1,RXRB,FASN,FN1,MXD4,CYFIP2,SMO,TIMP1,TNR,HDGF,STK38
Coexpression	M39254	MENON_FETAL_KIDNEY_4_PODOCYTES	MSigDB C8: Cell Type Signatures (v7.5.1)	1.17e-05	0.1382	0.0003669	0.003652	32	206	TTC14,ACTN4,KMT2A,HIPK2,ANKRD11,MYH9,MYL6,NFE2L1,BST2,CD81,PCBP1,LRRFIP1,CHD4,TERF2IP,MXRA8,LEPROT,DYNLRB1,DYNC2I1,RPL36AL,ST3GAL6,FKBP2,SDC2,EVL,SELENOP,PPP1R9A,TCF25,PRRC2C,ANKRD12,H3-3B,CLDN5,TYRO3,EZR
Coexpression	M8996	GSE37533_PPARG1_FOXP3_VS_PPARG2_FOXP3_TRANSDUCED_CD4_TCELL_UP	MSigDB C7: Immunologic Signatures (v7.5.1)	1.171e-05	0.1383	0.0003669	0.003652	29	178	AXIN1,ZBTB2,DGKZ,MSN,INSYN2B,BID,TMEM11,C7orf25,BOD1L1,PRCC,PTMA,RDH10,TNK2,RREB1,SLC15A3,FEM1A,SIPA1,PRPF40A,DDX27,SLC16A10,SRP19,ST13,ATP11B,PRRC2C,GOLGA4,DIDO1,DUSP19,SF1,IPMK
Coexpression	M253	BONOME_OVARIAN_CANCER_SURVIVAL_SUBOPTIMAL_DEBULKING	MSigDB C2: CGP Curated Gene Sets (v7.5.1)	1.187e-05	0.1403	0.000371	0.003693	61	505	HDHD3,RECK,JRKL,SNX3,BCAT2,BST1,AP1G2,HERC1,ODF2,ARHGEF1,CDK11B,ARHGEF2,SEPTIN7,LRRFIP2,SRSF11,RCC1,JAM2,LRFN4,PIK3R1,DEF6,PRKACA,CCDC69,G3BP2,CD302,DTNB,ECM2,CHAF1A,TYMP,MYOF,CALCOCO2,EPS8,F8,FZR1,SDC2,FOXO3,SELENOP,SIPA1,FRMD4A,SPI1,GCDH,ST13,EHMT2,BOP1,STK39,SYNE1,ERLIN2,H2BC3,PPAN,HNRNPA1,HNRNPU,FKBP8,ILRUN,OXLD1,WAS,IFNAR2,KRI1,ITGB4,KRT10,PDSS2,LEPR,ELL
Coexpression	M4572	LOCKWOOD_AMPLIFIED_IN_LUNG_CANCER	MSigDB C2: CGP Curated Gene Sets (v7.5.1)	1.229e-05	0.1451	0.0003829	0.003811	33	216	MBD6,AKT1,GEMIN2,NUBP1,NFKBIA,NUMA1,CDK5,AP2M1,MRM2,PNN,PRCC,DDX10,TECPR2,RAD23A,APIP,EIF4G1,MRPL23,SEC23A,TMEM134,MED15,YKT6,KDM2A,EAPP,SLC39A1,GCDH,SSR2,BLCAP,COPS6,HDGF,IGSF8,YY1,ZSCAN21,RTN4R
Coexpression	M8275	GSE21063_CTRL_VS_ANTI_IGM_STIM_BCELL_NFATC1_KO_3H_DN	MSigDB C7: Immunologic Signatures (v7.5.1)	1.269e-05	0.1499	0.0003944	0.003926	30	188	CHIC1,ZBTB44,KCTD21,IL18RAP,TSC22D1,HERC1,PIK3R1,CRK,SLC30A7,CTSO,CUX1,BANP,RORA,VCPIP1,MIA3,MXD4,RUFY3,BICDL1,LIPT1,USP33,HIC2,TEF,ZNF284,KDM7A,PIK3IP1,TRIM39,DIPK1A,LINC01138,LUZP1,C14orf28
Coexpression	M13206	KINSEY_TARGETS_OF_EWSR1_FLII_FUSION_DN	MSigDB C2: CGP Curated Gene Sets (v7.5.1)	1.285e-05	0.1518	0.0003983	0.003965	45	336	A2M,NYNRIN,RGS5,BCL9L,NAP1L1,SPHK1,MTURN,LRRFIP1,CYTH2,BOD1L1,PCDH18,TECPR1,MXRA8,NCOR2,PDP1,CST3,AP5Z1,C1orf54,HDAC5,SIDT2,SLC38A7,DLC1,SELENOP,FN1,PPP1R9A,ANKRD6,ORAI2,MXD4,FRMD4A,TMEM184C,SOX4,TNRC6B,ATG2A,SEPTIN6,H2AW,PHLDB1,UBXN4,BLCAP,C11orf96,GNAS,ATP2B1-AS1,GSN,ZYX,RILPL2,PBXIP1
Coexpression	M6659	FULCHER_INFLAMMATORY_RESPONSE_LECTIN_VS_LPS_UP	MSigDB C2: CGP Curated Gene Sets (v7.5.1)	1.314e-05	0.1552	0.0004062	0.004043	68	584	MKKS,TAGLN2,SMIM19,HIPK2,BIRC3,WDFY4,KHSRP,MARCHF3,MYH9,MYO5A,TNFSF9,NAP1L1,TTC9C,BID,RPL10A,HCAR3,TSC22D1,PSTPIP1,CD40,MSANTD3,SNX8,PLK3,NDFIP2,MAPK13,MAP2K6,FBXL4,C1orf54,DUSP4,FASTKD1,YRDC,UBXN1,MYOF,METTL9,PACC1,B3GNT5,NET1,CNPY2,CPED1,ST3GAL6,SDC2,FN1,CARD19,SLC7A1,PTGR1,TRABD,G6PD,SOX4,SPI1,JAGN1,HOPX,SSR2,GGT5,YIF1A,CARD9,CCNI,GSN,MCEMP1,SLC7A11,VASP,SGPP2,KIAA1671,DIPK1A,MARCKSL1,CMC2,ZYX…
Coexpression	M41174	NAKAYA_MYELOID_DENDRITIC_CELL_FLUMIST_AGE_18_50YO_7DY_UP	MSigDB C7: Immunologic Signatures (v7.5.1)	1.323e-05	0.1562	0.0004079	0.00406	49	378	DEXI,HIPK2,MRPL15,CDS2,NUMA1,CDK11B,ARHGEF2,CUEDC2,CLK3,LRP5L,GNL3L,CRK,SAFB2,CTSW,TWF1,TESC,MARCHF1,DNM2,RAD51B,EOLA1,TSNAX-DISC1,AATF,PIGP,RXRB,TRAPPC4,MIA3,ACSF2,DDX27,HEXIM1,COG8,TRABD,STK38L,GCDH,GPD1L,ANKRD12,LIAS,ELOB,LILRB3,TCF20,RABL2A,CAPN7,BRD4,PDSS1,MOSPD3,SH3BP4,DENND10,GTF2H5,SPATA20,TXLNA
Coexpression	16498405-TableS10	Mouse Kidney_Takemoto06_733genes	GeneSigDB	1.332e-05	0.1573	0.0004097	0.004079	66	562	CHIC1,EIF3A,RNGTT,TSC22D1,CAPN1,SEMA5A,CD81,PCBP1,CDC42,LRRFIP1,NCAPH2,SOCS6,PFKL,ENOPH1,RBM25,GGPS1,CRK,CST3,CTBP1,PTGR3,SLC23A1,QSOX2,DNMT3A,DPP4,PDCD7,ARPC3,APIP,RIC8B,SLTM,SLC38A7,RPL4,RPL7,DNAJA2,TFG,MEX3C,RELL1,FMO5,DNAJC8,GNA13,FTH1,GAK,HOPX,SEC24A,GAS8,ST13,RCC2,PARD6B,EHMT2,VAMP2,GNAS,FERMT2,SF3B2,GPX1,UBXN6,TMBIM6,GSN,GTF2E2,ORC6,SH3BP4,EZR,TUBGCP6,CDC42SE1,KLK1,VMP1,PTP4A2,LSP1
Coexpression	M41714	FAN_OVARY_CL12_T_LYMPHOCYTE_NK_CELL_2	MSigDB C8: Cell Type Signatures (v7.5.1)	1.35e-05	0.1595	0.0004106	0.004087	27	161	TAGLN2,ANXA1,BIRC3,MSN,ARHGDIA,MYL6,OAZ1,CD53,CDC42,LRRFIP1,RAP1B,RORA,RPL36AL,RPLP2,PHLDA1,FTH1,PRRC2C,ANKRD12,CDC37,CORO1A,TPT1,UBB,UBC,EZR,YWHAB,MRPS6,PBXIP1
Coexpression	M9534	GSE36826_NORMAL_VS_STAPH_AUREUS_INF_SKIN_UP	MSigDB C7: Immunologic Signatures (v7.5.1)	1.356e-05	0.1601	0.0004106	0.004087	31	198	IKBKG,BIRC3,ZBTB44,HNRNPM,BID,CD53,MAP4K4,PPP4C,TCTN3,BPNT2,EOLA1,TYMP,FRY,DDX39A,RPL8,CDK2AP2,ST3GAL6,YKT6,GPR153,STK38L,YIF1A,TCF20,CORO1A,PACSIN2,SLC7A11,ZNF207,LRP8,JUND,LBR,PTP4A2,PABPN1
Coexpression	M4249	GSE17974_2.5H_VS_72H_IL4_AND_ANTI_IL12_ACT_CD4_TCELL_UP	MSigDB C7: Immunologic Signatures (v7.5.1)	1.356e-05	0.1601	0.0004106	0.004087	31	198	IFT20,ANXA1,NUBP1,SLC30A7,EIF5B,CTSO,GPATCH4,SPATA2,TRMT10C,SDHAF2,HERC6,RALA,E2F6,TRAPPC4,NOP16,MED29,ZNF416,DDX27,SLC7A1,POLR3B,PUS1,C9orf78,LYSMD2,HIC2,TMBIM1,RRAGC,MTHFD2L,ATMIN,ATG101,TRIM39,ZNF746
Coexpression	M4430	GSE22886_CD4_TCELL_VS_BCELL_NAIVE_UP	MSigDB C7: Immunologic Signatures (v7.5.1)	1.356e-05	0.1601	0.0004106	0.004087	31	198	DEXI,DGKZ,BCR,CD27,CDC42,CYTH2,PIK3R1,COMT,PKN1,RSL1D1,LRFN3,PITPNC1,RALGDS,OPTN,RORA,LEF1,ARL6IP4,IFITM3,FLT3LG,MED15,MAP7D1,SOX4,SEPTIN6,PACS2,SYNE1,BRF1,TIMP1,GUK1,ITGAL,ZYX,PBXIP1
Coexpression	M3195	GSE12845_IGD_NEG_BLOOD_VS_PRE_GC_TONSIL_BCELL_DN	MSigDB C7: Immunologic Signatures (v7.5.1)	1.356e-05	0.1601	0.0004106	0.004087	31	198	MBP,MFAP1,ANKRD11,EIF3B,MYB,BRCA2,BST1,VNN2,PDCL,CHI3L2,GRHPR,LBHD1,CROT,RAN,LHFPL6,RXRB,FABP5,FOXD2,FN1,SIAH2,SOX4,ZC3H15,HIC2,STK39,GNAS,METAP2,MMD,HNRNPA1,HMCES,LASP1,LBR
Coexpression	M5346	GSE37416_0H_VS_6H_F_TULARENSIS_LVS_NEUTROPHIL_DN	MSigDB C7: Immunologic Signatures (v7.5.1)	1.356e-05	0.1601	0.0004106	0.004087	31	198	MFAP1,FBRSL1,BID,SPHK1,SQSTM1,NFKBIA,CDK17,CHD2,NCOR2,CUX1,G3BP2,BANP,RAB5C,CHMP4B,B3GNT5,DNAJA2,IER5,DDX41,FKBP2,SNAPC1,GPAT4,GUK1,BRD4,MEPCE,TGIF2,PIK3IP1,TRIM39,EAF1,RBPJ,RILPL2,PTP4A2
Coexpression	15474998-tableS1b	Mouse StemCell_Lindmark04_950genes	GeneSigDB	1.376e-05	0.1625	0.0004156	0.004137	81	732	MCM2,TRIM59,ADPRH,TAGLN2,ALDOA,ANXA1,RERE,EDF1,SNX3,ATP6V0B,EED,TNFSF9,BAG1,NAP1L1,SAP30,BID,RPL10A,NFKBIA,AP3D1,TMEM50B,PLOD3,ATP6V0D1,CD53,CD81,PCBP2,SRSF11,NCAPH2,AP2M1,CLTA,ASPM,COMT,CLIC4,CST3,LEPROT,PTMA,PTPN6,WDR1,CHMP4B,ARPC3,EIF4B,ALYREF,RPL7,RPL8,RPS6,FABP5,FASN,ST3GAL6,CCL3,NOP10,FN1,CCT7,HOPX,SEPTIN9,SSRP1,TMBIM1,RRAGC,STXBP1,GNB1,CCNI,ELOC,LILRB3,GSN,CORO1A,HDGF,ORC6,HNRNPA1,UBE2N,NU…
Coexpression	16715129-SuppTable2	Human HeadandNeck_Jarvinen06_739genes	GeneSigDB	1.407e-05	0.1662	0.000424	0.00422	75	664	MKKS,MFGE8,PIP5K1B,NCEH1,MPI,ARHGDIA,GET3,LRRC61,EIF3B,AP1G2,PLOD3,NUMA1,CASR,PSTPIP1,ODF2,NFS1,PDCL,MAP4K4,CHAC1,PML,MRM2,TTPAL,TMEM87A,PPP6C,PPIP5K1,CTSW,TRMT10C,SMG7,ABCD4,RAC1,RAD23A,RCE1,RALGDS,MSTO1,SBDS,GOLGA7,TNK2,YY1AP1,PSPC1,PLEKHO1,EPS8,DNAJA2,SDHD,FNTA,CHMP5,LYAR,NPLOC4,MTX2,ACIN1,TBC1D23,SPTBN2,STXBP1,PMPCA,KLHL7,JMJD6,COPS6,IL24,LIAS,DIDO1,CD160,CEP19,HDGF,ORC6,UCP3,NUCKS1,DDX31,MRP…
Coexpression	M2240	JOHNSTONE_PARVB_TARGETS_3_UP	MSigDB C2: CGP Curated Gene Sets (v7.5.1)	1.413e-05	0.1669	0.0004247	0.004227	54	432	ACLY,KMT2A,MPI,ANXA1,BCL9L,MYH9,NAP1L1,NFE2L1,SQSTM1,NFKBIA,H1-10,CAPN1,PCBP2,LRRFIP1,NOP53,PTPN23,EFHD2,PDP1,CST3,LEPROT,CCDC69,MLEC,MYOF,OPTN,MEGF9,EIF4G1,C17orf49,TNIP1,IFITM3,VAT1,FLOT2,FN1,FNTA,POMGNT1,PTGR1,H2AJ,TNKS2,SNTB1,SEPTIN9,ATG2A,SNX19,RETREG3,PARD6B,TAPBP,DIDO1,GSN,ERLIN2,TIMP1,TKT,TMEM87B,SPATA20,ITGB4,VMP1,PBXIP1
Coexpression	M19927	TOYOTA_TARGETS_OF_MIR34B_AND_MIR34C	MSigDB C2: CGP Curated Gene Sets (v7.5.1)	1.459e-05	0.1723	0.0004374	0.004354	56	454	TSR2,TAGLN2,TICRR,HCN3,ARHGDIA,MYB,RPL23,MIOS,ZNF473,NCOR1,SOGA1,PRKAG1,PPIP5K1,CWC25,BPNT2,RAN,RIC8B,METTL9,RAVER2,EIF5A,CSPP1,BRIP1,STRBP,PRELID2,TOMM40,ZNF107,POMK,SRSF4,ANP32B,FASTKD2,NDC1,GALNT11,CNPY3,SNRNP70,STK38L,KIAA2026,ERP29,GPR19,DIDO1,TEF,C18orf54,PSIP1,SLC35B4,PPAN,SLC7A11,HNRNPAB,HNRNPD,SLC35A4,MSL1,IDH3B,SF1,ILF3,LMAN2L,FIP1L1,FAM72D,PTP4A2
Coexpression	M9959	GSE45365_NK_CELL_VS_BCELL_MCMV_INFECTION_DN	MSigDB C7: Immunologic Signatures (v7.5.1)	1.502e-05	0.1774	0.0004402	0.004382	31	199	RBM10,MCC,EHBP1L1,KMT2A,FAS,MYB,SQSTM1,NFKBIA,CD40,ARHGEF2,LRRFIP2,MAP4K4,PPP1R16B,PKN1,SPATA2,ERICH1,TNIP1,PTK2B,RUFY3,MREG,GALNT11,RNF115,UBXN4,TAPBP,INTS5,POLI,HARS1,MGLL,CHST7,CDT1,LSP1
Coexpression	M6067	GSE2770_IL12_AND_TGFB_ACT_VS_ACT_CD4_TCELL_6H_UP	MSigDB C7: Immunologic Signatures (v7.5.1)	1.502e-05	0.1774	0.0004402	0.004382	31	199	NDRG3,AMPD3,AMT,ZNF862,LPCAT4,SLC16A5,CDKN1B,LRP5L,COG4,PPOX,EGOT,ABCD4,GABPB1-IT1,DTNB,PHC1,SIDT2,ACP6,FOXO3,EVL,SELENOP,GALNT11,AVIL,FGD6,SEPTIN9,BBS9,H2AW,BTN3A2,PIK3IP1,HMCES,LY9,PBXIP1
Coexpression	M3843	GSE17721_POLYIC_VS_PAM3CSK4_16H_BMDC_DN	MSigDB C7: Immunologic Signatures (v7.5.1)	1.502e-05	0.1774	0.0004402	0.004382	31	199	ADH5,UXT,DEXI,GAS7,MYB,ATP6V0B,NFKBIA,CETN3,MSANTD3,HYPK,DDX54,PPP6C,EIF4A3,AURKAIP1,DRG2,EEF1D,SERF2,RPL26,RPL38,BET1,LRRC59,RRAS,FASN,FASTKD2,TMEM184C,HBS1L,SURF2,COPS6,ZNRF1,SLC35A4,WAS
Coexpression	M6194	GSE2405_HEAT_KILLED_VS_LIVE_A_PHAGOCYTOPHILUM_STIM_NEUTROPHIL_9H_UP	MSigDB C7: Immunologic Signatures (v7.5.1)	1.502e-05	0.1774	0.0004402	0.004382	31	199	ADH5,RNGTT,MYL6,NUBP1,BST2,ATP6V0D1,CREBZF,PIN1,ZDHHC13,LNX2,GIGYF2,SART3,RAMAC,FERMT3,CHMP4B,C18orf32,RASGRP2,SDHD,PRPF40A,HHAT,SNRPG,ELOC,UBXN6,CDC37,POLI,TSPYL1,HNRNPAB,UBE2E1,VMP1,LASP1,LETM1
Coexpression	M6183	GSE2128_C57BL6_VS_NOD_THYMOCYTE_UP	MSigDB C7: Immunologic Signatures (v7.5.1)	1.502e-05	0.1774	0.0004402	0.004382	31	199	ISY1,SNHG3,TICRR,ANKRD11,MYL6,SAP30,POLE3,AUNIP,CLTA,TRAF4,RALA,MEGF9,ALYREF,BRIP1,PBDC1,FABP5,UCHL5,SDHD,LYAR,SCYL2,SEPHS2,SMARCC2,AHDC1,EHMT2,GNAS,TMF1,HDGF,HNRNPAB,ITPK1,LRP8,LY9
Coexpression	M3204	GSE12845_PRE_GC_VS_DARKZONE_GC_TONSIL_BCELL_DN	MSigDB C7: Immunologic Signatures (v7.5.1)	1.502e-05	0.1774	0.0004402	0.004382	31	199	TRMT5,FAS,MRPL15,RERE,BCL2L2,BAZ1B,CD27,ABT1,PNN,IFFO1,E2F6,UBXN1,PSPC1,DDX41,SEC13,ANP32B,LARP7,NAXD,HLTF,BLOC1S1,ST13,PMPCA,RALBP1,VAMP2,GPS2,YY2,PSIP1,GUK1,CTPS2,ILRUN,ZNF35
Coexpression	M9022	GSE36527_CD62L_HIGH_VS_CD62L_LOW_TREG_CD69_NEG_KLRG1_NEG_DN	MSigDB C7: Immunologic Signatures (v7.5.1)	1.502e-05	0.1774	0.0004402	0.004382	31	199	AXIN1,HYAL3,ZBTB2,RGS5,MAGEH1,TNFSF9,PLOD3,CYTH2,GRHPR,ADGRA2,SNHG11,ECI1,DRG2,TMEM38B,RRAS,NOP16,POMGNT1,OSGEP,CCDC115,LARP7,FKBPL,SNTB1,SPI1,GTF2E2,BRD4,LSM10,ILKAP,MGLL,C11orf1,CMC2,JARID2
Coexpression	M3153	GSE11924_TFH_VS_TH2_CD4_TCELL_UP	MSigDB C7: Immunologic Signatures (v7.5.1)	1.502e-05	0.1774	0.0004402	0.004382	31	199	ISY1,FAS,BCL9L,MYH9,AP1G2,CNOT3,TRIM41,MAP3K14,SLC16A5,PPIG,COG4,LNX2,ZC3H18,PPOX,PRCC,UNC5CL,PDCD7,CARF,RASGRP2,TRPV2,WDR83OS,ARAP1,PACS1,IFT122,TMEM106A,BLCAP,KDM2B,TMEM87B,ILRUN,PRPF6,BRPF1
Coexpression	M7711	GSE21033_CTRL_VS_POLYIC_STIM_DC_3H_DN	MSigDB C7: Immunologic Signatures (v7.5.1)	1.502e-05	0.1774	0.0004402	0.004382	31	199	MPI,ARHGEF2,CREBZF,FAM193B,CHST10,PRIM1,CTBP1,BANP,AATF,YY1AP1,MRPL35,FDXR,ZBTB18,ATP5PD,SKIV2L,BICDL1,SNAPC1,KIF1C,POP4,TNRC6B,BLCAP,NSFL1C,HTRA2,SYNE1,TMEM177,CBX7,PACSIN2,UBB,GORASP1,KRI1,ACTR8
Coexpression	M5640	GSE6269_HEALTHY_VS_FLU_INF_PBMC_DN	MSigDB C7: Immunologic Signatures (v7.5.1)	1.516e-05	0.1791	0.0004433	0.004413	27	162	ABCD1,TAGLN2,ALDOA,MSN,ARHGDIA,ZDHHC24,SERPING1,STRN4,PML,TBC1D10B,RSAD2,SZRD1,RNF40,HERC6,IFITM3,CHMP5,SPI1,OS9,GNAI2,GNAS,GNRHR,TLN1,FKBP8,WAS,YWHAE,ZYX,LSP1
Coexpression	M5361	GSE37416_12H_VS_48H_F_TULARENSIS_LVS_NEUTROPHIL_DN	MSigDB C7: Immunologic Signatures (v7.5.1)	1.567e-05	0.1851	0.0004515	0.004494	30	190	ATP6V1E2,DENND1A,NAP1L1,LINC00847,ZFP62,RPL14,FAM50A,PIK3CB,TSR3,CNNM2,PTMA,CCDC18-AS1,PHC1,ANKRD34A,RPL38,RPS25,FABP5,STRADB,VAT1,EVL,C7orf50,SNAPC1,ST13,PCDHGA4,ATP2B1-AS1,KAT6B,UBC,UBE2D2,ALG14,OSER1-DT
Coexpression	M3053	MULLIGHAN_MLL_SIGNATURE_2_UP	MSigDB C2: CGP Curated Gene Sets (v7.5.1)	1.582e-05	0.1868	0.0004515	0.004494	53	423	MAZ,EHBP1L1,RECK,DEXI,GAS7,CNIH4,NDUFC1,BID,NINJ2,OAZ1,SLC22A18,LRFN4,PLEC,ZDHHC13,DDX49,THTPA,EFHD2,PPT1,SAFB2,MAPK13,SZRD1,TMEM251,GIT2,ECI1,CD302,IGFLR1,SERF2,ABCA7,MRPL35,PTK2B,SDHD,SIPA1,SEPHS2,YKT6,TRABD,CNPY3,SPI1,HIC2,RBKS,BLOC1S1,NSFL1C,RRP7A,KIAA0930,LILRA2,GPS2,ARHGAP45,HNRNPU,KRI1,ITGAL,TIGAR,KRT10,RNPEPL1,SMIM10L1
Coexpression	M43602	GAUTAM_EYE_IRIS_CILIARY_BODY_ACTIVATED_T_CELLS	MSigDB C8: Cell Type Signatures (v7.5.1)	1.612e-05	0.1904	0.0004515	0.004494	23	127	DGKZ,MYH9,IL18RAP,SAP30,RPL10A,LRRFIP1,CFL1,TERF2IP,HYPK,COX4I1,GOLGA8B,RORA,RPL17,FLT3LG,CYFIP2,C9orf78,ANKRD12,CCDC85B,ATP2B1-AS1,RPL35,UBB,EZR,MAF
Coexpression	M1742	MARSON_BOUND_BY_FOXP3_STIMULATED	MSigDB C2: CGP Curated Gene Sets (v7.5.1)	1.636e-05	0.1933	0.0004515	0.004494	104	1005	BIRC3,FAM72A,HERC1,NUMA1,OAZ1,CD53,CDKN1B,CDK17,FAM185A,GATB,ENOPH1,PLCD1,MAP4K4,TMEM59,GMFG,SYF2,LRRC58,MAD2L1BP,CROT,PPT1,PRCC,CSNK1G2,MAP2K6,CX3CR1,SART3,MLEC,TMEM251,PTGR3,SMG7,EFL1,EOLA1,DYNC2I1,REST,WRAP53,CHMP4B,VPS37B,FEM1B,PLLP,TRIM17,SERF2,ALYREF,DDX39A,RNF121,ERCC1,DNAJA2,F2RL2,CLIP1,TMEM62,ATP5PD,DNAJC8,TMEM79,TMEM134,ORAI2,PRPF40A,NPTN,POLR3B,YKT6,HHAT,LRRC27,FTH1,SLC9A9,EAPP,TAB2,RB…
Coexpression	17533364-TableS3	Human Brain_Lastowska07_548genes	GeneSigDB	1.653e-05	0.1952	0.0004515	0.004494	44	329	BAP1,TBC1D14,CC2D2A,KMT2A,ZBTB44,NOP14,JRKL,EED,NDUFC2,NUMA1,LRRFIP2,CREBZF,BOD1L1,CTBP1,DCAF16,DDX10,IQSEC1,RGS12,SIDT2,SS18L2,RPS25,RELL1,SDHD,LYAR,PCF11,FTH1,NGLY1,GAK,JAGN1,RSF1,SNX19,GOLGA4,CCDC85B,LRTOMT,TKT,CAPN7,HMBS,RNF214,UBE2E1,MRFAP1,RBPJ,IMPDH2,PANX1,LETM1
Coexpression	M3691	GSE17721_CTRL_VS_LPS_6H_BMDC_UP	MSigDB C7: Immunologic Signatures (v7.5.1)	1.663e-05	0.1964	0.0004515	0.004494	31	200	SPC25,LAMTOR4,RERE,BSN,TRIM41,PDCL,SOCS6,CUEDC2,NCOR1,PRKAB1,PRKAG1,RAC1,UBXN1,TMEM38B,RPL19,RPS8,MDP1,METTL18,SELENOP,FLT3LG,TPK1,SMARCD2,FKBP7,TNRC6B,CCNI,TLN1,MEPCE,CTNNBL1,RASAL3,IVD,SNX14
Coexpression	M8518	GSE23568_ID3_KO_VS_WT_CD8_TCELL_DN	MSigDB C7: Immunologic Signatures (v7.5.1)	1.663e-05	0.1964	0.0004515	0.004494	31	200	ANXA1,ATP6V0B,MYO5A,BCL2L2,PER2,NFE2L1,BTK,HIP1R,CD40,CD81,CLCN5,CCR6,PML,CLIC4,PRKCE,PTPN6,RAB5C,E2F1,EIF2AK4,PSPC1,RASGRP2,STRBP,DDX41,SIPA1,SMARCD2,KIAA0930,DYNLT2,CHEK2,HLA-DOB,JARID2,CDT1
Coexpression	M8531	GSE32164_RESTING_DIFFERENTIATED_VS_CMYC_INHIBITED_MACROPHAGE_DN	MSigDB C7: Immunologic Signatures (v7.5.1)	1.663e-05	0.1964	0.0004515	0.004494	31	200	ALDOA,RECK,FAS,BAG1,IL18RAP,SH2D2A,CD27,TRIR,PPP4C,CSNK1G2,DYNLL2,LEPROT,EIF4A3,METTL9,RPL19,CDK2AP2,MRPL35,FLT3LG,FN1,SEPHS2,BRK1,HOPX,SIT1,RRP7A,MKRN1,TUFM,WAS,FIP1L1,VMP1,LDHB,SNX14
Coexpression	M3776	GSE17721_CTRL_VS_GARDIQUIMOD_1H_BMDC_UP	MSigDB C7: Immunologic Signatures (v7.5.1)	1.663e-05	0.1964	0.0004515	0.004494	31	200	ABCA2,ADH5,AKT1,UXT,HMX3,PCBP2,CENPB,CUEDC2,RASAL2,GDPD3,RAB33B,IRGM,PHF19,SLTM,B3GNT5,CLIP1,CCDC115,RUFY3,ABTB1,GAK,AHDC1,SPIN1,STARD3,RRP7A,GNB1,COPS6,CEP250,TLN1,OXLD1,CDC42SE1,LEPR
Coexpression	M9950	GSE41176_WT_VS_TAK1_KO_ANTI_IGM_STIM_BCELL_3H_DN	MSigDB C7: Immunologic Signatures (v7.5.1)	1.663e-05	0.1964	0.0004515	0.004494	31	200	EIF3B,SQSTM1,PLOD3,COMT,TMEM251,PSMD3,PSMD11,DDX10,PTPN6,RBM19,RAD23A,ABCE1,EIF4G1,DDX39A,MRPL23,MRPL12,BET1,EWSR1,ST3GAL6,TOMM40,FKBP2,DDX27,VPS11,JMJD6,FERMT2,LMNB2,HDGF,HNRNPU,PISD,UTP3,LSP1
Coexpression	M9925	GSE41176_UNSTIM_VS_ANTI_IGM_STIM_BCELL_24H_DN	MSigDB C7: Immunologic Signatures (v7.5.1)	1.663e-05	0.1964	0.0004515	0.004494	31	200	FOXO4,ZBTB2,DEXI,FBRSL1,CBX4,BCR,CYTH2,ZNF655,PHETA1,DEF6,SETD1A,PARD6A,E2F1,PDCD7,VPS37B,ABHD5,RPL4,RASGRP2,RPL26,ERF,RELL1,FPGS,SIPA1,DOT1L,SLC16A10,KLHL7,CPTP,HLA-DOB,MSL1,BRPF1,IFFO2
Coexpression	M8572	GSE26030_UNSTIM_VS_RESTIM_TH17_DAY15_POST_POLARIZATION_DN	MSigDB C7: Immunologic Signatures (v7.5.1)	1.663e-05	0.1964	0.0004515	0.004494	31	200	ACTN4,TAGLN2,HIPK2,DGKZ,RERE,SYNJ1,OAZ1,CDKN1B,NCAPH2,RPL23,PIP4K2A,CLTA,MARCHF5,DCTN1,FERMT3,CHMP4B,ERF,DNAJA2,SELENOP,HEXIM1,SMARCD2,KDM2B,OS9,GNAI2,INTS5,SUDS3,TKT,UBC,FLRT1,MCCC1,ATXN7L3B
Coexpression	M7444	GSE21670_UNTREATED_VS_TGFB_IL6_TREATED_STAT3_KO_CD4_TCELL_DN	MSigDB C7: Immunologic Signatures (v7.5.1)	1.663e-05	0.1964	0.0004515	0.004494	31	200	TTC14,DGKZ,MSN,LAMTOR4,CCAR2,CD53,MTA2,RPL23,RBM25,DPP4,RCSD1,KRCC1,FLT3LG,TMEM134,SIPA1,SKIV2L,TMEM184C,SNAPC1,C9orf78,RSF1,SUSD3,GPD1L,SYNE1,PNPLA7,ALKBH6,TPT1,IFNAR2,EAF1,ARHGAP18,ITGAL,LBR
Coexpression	M6096	GSE2770_TGFB_AND_IL4_VS_IL12_TREATED_ACT_CD4_TCELL_6H_UP	MSigDB C7: Immunologic Signatures (v7.5.1)	1.663e-05	0.1964	0.0004515	0.004494	31	200	ACTG1,BIRC3,MSN,MYH9,AP3D1,COG4,TTPAL,CTSO,CTSW,MLEC,GIT2,GCC1,C19orf38,E4F1,PHC1,SIDT2,IFI27L2,ABCA7,FLOT2,LARP7,COG8,SLC39A1,TRIM21,RTP4,CLEC16A,TAPBP,ZNRF1,ARHGAP45,RUNDC1,MARCKSL1,LBR
Coexpression	M6238	GSE22601_IMMATURE_CD4_SINGLE_POSITIVE_VS_CD8_SINGLE_POSITIVE_THYMOCYTE_UP	MSigDB C7: Immunologic Signatures (v7.5.1)	1.663e-05	0.1964	0.0004515	0.004494	31	200	MBP,TP53I13,CBX4,MYB,SAP30,SH2D2A,CD27,CDKN1B,TBC1D10B,PTGER2,PTGR3,HSDL1,RFX5,RASGRP2,ERF,TNIP1,TRPV2,SELENOP,PHLDA1,NATD1,MXD4,MAP7D1,SOX4,SIT1,DUSP10,MMD,TRAF5,PIK3IP1,MSL1,MRPS6,DIPK1A
Coexpression	M8833	GSE37301_GRANULOCYTE_MONOCYTE_PROGENITOR_VS_RAG2_KO_NK_CELL_DN	MSigDB C7: Immunologic Signatures (v7.5.1)	1.663e-05	0.1964	0.0004515	0.004494	31	200	A2M,RBM10,TTC14,TBC1D14,ANXA1,SRSF9,MYH9,HIP1R,SRSF11,CHD4,TRIR,MAP4K4,EIF4A3,RAN,RPS19,RPS25,MRPL35,TOMM40,MAP7D1,SMN1,KIF1C,SLC39A1,TAB2,SSB,SPIN1,SURF6,RRP7A,HNRNPD,PISD,EZR,SNX14
Coexpression	M8851	GSE37301_MULTIPOTENT_PROGENITOR_VS_RAG2_KO_NK_CELL_DN	MSigDB C7: Immunologic Signatures (v7.5.1)	1.663e-05	0.1964	0.0004515	0.004494	31	200	ANXA1,FAS,VNN1,CAPN1,HIP1R,PLEC,GGPS1,DDX49,EFHD2,EIF4A3,SDHAF2,RAB1A,RAN,CHMP4B,TMEM38B,GOLGA7,ALYREF,RPS25,TMEM62,METTL18,CCDC115,MAP7D1,PTGR1,ACIN1,SMN1,SSRP1,SPIN1,TTC1,CTPS2,EZR,JUND
Coexpression	M3901	GSE17721_CPG_VS_GARDIQUIMOD_24H_BMDC_UP	MSigDB C7: Immunologic Signatures (v7.5.1)	1.663e-05	0.1964	0.0004515	0.004494	31	200	MAFG,ABCA2,RBM10,ZBTB2,BSN,ARHGEF2,CFL1,CLCN5,RECQL5,NCOR1,GON4L,IQSEC1,DTNB,MYOF,IER5,RXRB,ZNF605,NECAB3,NUDC,STAT5A,METAP2,DYNLT1,LMNB2,TKT,CAPN7,CEP250,TLN1,HARS1,UBE2D2,PANX1,NAA30
Coexpression	M331	GSE8685_IL2_ACT_IL2_STARVED_VS_IL15_ACT_IL2_STARVED_CD4_TCELL_UP	MSigDB C7: Immunologic Signatures (v7.5.1)	1.663e-05	0.1964	0.0004515	0.004494	31	200	TM6SF1,ARID1B,NCEH1,ZDHHC24,ANTKMT,CCAR2,BID,AP1G2,AP3D1,ARHGEF1,GRHPR,PTGER2,MIDEAS,ZNF672,ARAP1,VEZT,TCF25,CDIN1,CHMP2A,RTP4,USP20,STK39,ARHGAP45,UBC,CHST7,CLIP2,TRIM39,YWHAB,JARID2,VMP1,RNPEPL1
Coexpression	M5803	GSE9037_CTRL_VS_LPS_4H_STIM_BMDM_UP	MSigDB C7: Immunologic Signatures (v7.5.1)	1.663e-05	0.1964	0.0004515	0.004494	31	200	ACLY,DSCAML1,ABCD1,ATRX,MYO5A,MBD2,NOSTRIN,SOCS6,MED7,COMT,TWF1,NUDT12,DOK1,HDAC5,NLRX1,MEGF9,RPLP2,FABP5,SLC25A35,FRMD4A,H2AJ,KDSR,CDIN1,H2AW,LOXL3,TEF,TMEM87B,CEP19,FBXL17,IVD,PBXIP1
Coexpression	M5990	GSE411_WT_VS_SOCS3_KO_MACROPHAGE_UP	MSigDB C7: Immunologic Signatures (v7.5.1)	1.663e-05	0.1964	0.0004515	0.004494	31	200	ADPRH,CBX4,ERI1,FAS,BID,OAZ1,CCDC34,GRHL1,PPP6C,EIF5B,PITPNC1,SLC23A1,RALA,CENPQ,CDK2AP2,DNAJA2,PBDC1,UCHL5,SDHD,SELENOP,THOC7,GNA13,SMN1,POP4,RFTN1,STXBP1,RRP7A,ELOC,DTWD2,UBE2D2,UBE2E1
Coexpression	M5984	GSE411_WT_VS_SOCS3_KO_MACROPHAGE_IL6_STIM_400MIN_DN	MSigDB C7: Immunologic Signatures (v7.5.1)	1.663e-05	0.1964	0.0004515	0.004494	31	200	PIP5K1B,AMPD3,MRPL39,CD40,MTURN,PDCL,PPT1,PCSK4,PWP2,OBI1,DNAAF2,ZMAT2,TTC30A,PTK2B,FEM1A,LIPT1,JAGN1,GPD1L,YIF1A,CCDC85B,ZFP90,TMEM177,BICRAL,MMD,HLA-DOB,CTPS2,SLC35A4,MSL1,ZNF746,ARHGAP18,TIGAR
Coexpression	M4860	GSE27786_NKCELL_VS_MONO_MAC_UP	MSigDB C7: Immunologic Signatures (v7.5.1)	1.663e-05	0.1964	0.0004515	0.004494	31	200	TTC14,ZDHHC24,ANKRD11,EIF3A,MRPL39,NEMF,HYPK,MIOS,METTL23,TWF1,G3BP2,TEFM,RPS25,ZBTB7A,MAP7D1,TCF25,PUS1,NUDC,JAGN1,TOGARAM1,SSR2,STK10,RRP7A,TCOF1,HTRA2,BRF1,ARHGAP45,SNX33,ARHGAP18,DUS3L,MAF
Coexpression	M9734	GSE43863_TH1_VS_TFH_MEMORY_CD4_TCELL_UP	MSigDB C7: Immunologic Signatures (v7.5.1)	1.663e-05	0.1964	0.0004515	0.004494	31	200	MAFG,USP36,IRS2,SH2D2A,PAFAH1B2,RCC1,GRHL1,MIOS,PPP6C,EIF5B,PSMB7,WDR55,RAP1B,PLEKHF2,DUSP4,KLF16,TLCD3A,DNAJA2,SLC15A3,FABP5,FASN,CDV3,C7orf50,SLC7A1,FTSJ3,ZC3H15,RAVER1,PDAP1,CCDC137,YWHAG,AMZ1
Coexpression	M7056	GSE15330_HSC_VS_PRO_BCELL_UP	MSigDB C7: Immunologic Signatures (v7.5.1)	1.663e-05	0.1964	0.0004515	0.004494	31	200	ABCA2,APOOL,MCM2,RNGTT,NAP1L1,HERC1,POLE3,NCAPH2,CUEDC2,CCR6,MRM2,COMT,PNN,DNAJC3,PITPNC1,SLC25A42,TUBD1,LEF1,RCSD1,FABP5,FLT3LG,NUDT14,RBMX2,IFT122,SLC39A1,SSRP1,KLHL7,LIAS,CPTP,RASAL3,ZNF207
Coexpression	M4139	GSE17721_0.5H_VS_4H_GARDIQUIMOD_BMDC_UP	MSigDB C7: Immunologic Signatures (v7.5.1)	1.663e-05	0.1964	0.0004515	0.004494	31	200	MFAP1,DGKZ,MRPL15,ATRX,BRCA2,POLE3,FAM50A,CLTA,POLD2,PRKACA,TAS2R4,AURKAIP1,C14orf119,UBXN1,TM2D2,PLEKHO1,RPL19,PBDC1,TPK1,MTX2,SMARCA2,VPS11,C9orf78,CYSLTR1,SURF2,METAP2,RIPK3,GSN,KIF3A,NUCKS1,DUSP19
Coexpression	M9045	GSE34006_UNTREATED_VS_A2AR_AGONIST_TREATED_TREG_UP	MSigDB C7: Immunologic Signatures (v7.5.1)	1.663e-05	0.1964	0.0004515	0.004494	31	200	HDHD3,ZRSR2,MFGE8,ERI1,MYB,MBD2,CDKN1B,CFL1,CRK,CSNK1D,PSMD11,PTGR3,RAMAC,HPF1,RAN,RORA,SS18L2,PBDC1,LRRC59,DNAJC8,DEPDC1,MXD4,SEPHS2,SOX4,SRP19,TNRC18,DUSP10,NUCKS1,XPO1,CDC42SE1,PTP4A2
Coexpression	M5102	GSE3337_4H_VS_16H_IFNG_IN_CD8POS_DC_UP	MSigDB C7: Immunologic Signatures (v7.5.1)	1.663e-05	0.1964	0.0004515	0.004494	31	200	MCM2,BIRC3,EDF1,NFE2L1,SPHK1,CD40,CDK11B,GOSR1,CSNK1D,PRIM1,SART3,EIF4A3,PSMB6,WDR55,DBT,ELOVL2,AURKAIP1,RAN,METTL9,MRPL23,DNAJA2,TNIP1,SEC13,SNRPG,HDLBP,HNRNPAB,YWHAE,ZSCAN21,CDT1,MAFK,LSP1
Coexpression	M7828	GSE22432_UNTREATED_VS_TGFB1_TREATED_COMMON_DC_PROGENITOR_DN	MSigDB C7: Immunologic Signatures (v7.5.1)	1.663e-05	0.1964	0.0004515	0.004494	31	200	NAT1,ACADSB,ACTG1,SMIM19,DEXI,BIRC3,BCL9L,CDS2,HIP1R,CD81,OTUB2,PIK3R1,RECQL5,PRKACA,PRKAG1,ZBTB24,PTPN6,SDHAF2,PARD6A,FERMT3,EMID1,ABCA7,MYO18A,DHRS7,BBS9,KDM7A,ATG101,C11orf1,ITGAL,LMAN2L,ACTR8
Coexpression	M6602	GSE5589_UNSTIM_VS_45MIN_LPS_AND_IL10_STIM_MACROPHAGE_UP	MSigDB C7: Immunologic Signatures (v7.5.1)	1.663e-05	0.1964	0.0004515	0.004494	31	200	NIPSNAP1,ANTKMT,EED,CDS2,TMEM50B,PIK3R1,TOMM7,ATP23,COMT,EFHD2,PPOX,CSNK1D,DOK1,ITGB1BP2,TNIP1,FEM1A,FLT3LG,DHRS7,RHEBL1,ENDOD1,EHMT2,HTRA2,TMBIM6,KIF3A,TMEM177,GUK1,BRD4,IGSF8,PISD,MSL1,LDHB
Coexpression	M4030	GSE17721_POLYIC_VS_GARDIQUIMOD_12H_BMDC_DN	MSigDB C7: Immunologic Signatures (v7.5.1)	1.663e-05	0.1964	0.0004515	0.004494	31	200	ACLY,SPC25,DGKZ,ARHGDIA,SRSF9,ATP6V0B,EED,PER2,SEPTIN7,PEX12,PRPF40B,PRKACA,POLDIP2,CX3CR1,TRMT10C,NLRX1,RDH10,TMEM38B,SERF2,EIF4G2,LRRC59,FASN,WDR83OS,FN1,SEPHS2,GAS2,BOP1,GTF2E2,SYNPO2,SLC35A4,IMPDH2
Coexpression	M3837	WEST_ADRENOCORTICAL_TUMOR_DN	MSigDB C2: CGP Curated Gene Sets (v7.5.1)	1.693e-05	0.1999	0.0004586	0.004565	64	544	ACTG1,NYNRIN,KMT2A,PIP4K2B,AMPD3,AMT,GAS7,FAS,ATRX,NAP1L1,BCAT2,SERPING1,CTDSP1,OMD,OGN,CD81,LGI1,CHD4,RPL23,PPIG,CUEDC2,POLDIP2,CTSO,B3GNT4,CNNM2,CD302,EOLA1,UBXN1,EEF1D,METTL9,LHFPL6,RORA,PLEKHO1,RPL38,STUB1,ST3GAL6,ARAP1,CIB2,ACSF2,DDX27,MXD4,FTSJ3,HOPX,RSF1,RBKS,GRAMD4,SEPTIN6,GGT5,VAMP2,MINAR1,CCDC85B,MEPCE,H3-3B,KAT6B,TPT1,UBB,UBTF,GTF2H5,FLRT1,SPATA20,SF1,ZYX,LEPR,LSP1
Coexpression	14737219-CSRgenes	Human Breast_Chang04_772genes_WoundHealing_CSR_genes	GeneSigDB	1.768e-05	0.2088	0.0004778	0.004756	66	567	MKKS,MBP,MCM2,MFGE8,NYNRIN,NCEH1,CALCOCO1,MSN,MRPL15,DCBLD2,MYL6,TSC22D1,LDB1,BRCA2,SERPING1,POLE3,CENPM,MED27,APOO,PNN,ADGRA2,PRIM1,CST3,MAPK13,KNTC1,PHF19,PITPNC1,PTMA,HDAC5,E2F1,CENPQ,SERF2,EIF4G1,NUDT15,BRIP1,FABP5,TOMM40,NOP16,ALKBH7,DEPDC1,LYAR,NPTN,NDC1,ACIN1,SNRNP70,ANKRD12,COPS6,GPLD1,ELOC,TUBA3D,DYNLT1,LMNB2,GSN,GSTM2,TIMP1,PDAP1,HNRNPAB,PIK3IP1,EZR,ZKSCAN1,MRPS6,FAM83D,FAM72D,ANKDD1A,P…
Coexpression	M19982	WAMUNYOKOLI_OVARIAN_CANCER_LMP_UP	MSigDB C2: CGP Curated Gene Sets (v7.5.1)	1.784e-05	0.2108	0.0004812	0.00479	38	269	ABHD6,EDF1,BAG1,BPHL,HIP1R,SART1,TMEM259,LBHD1,EFHD2,TRAF4,UNC5CL,EIF5B,AURKAIP1,RALA,C3orf52,VPS37B,EIF4G1,RABEP2,B3GNT5,NET1,TNIP1,TOMM40,DHTKD1,FMO5,RABL6,BDP1,SURF6,RRP7A,CACFD1,ATP5MK,INF2,PACSIN2,HDLBP,TPM4,TPT1,MGLL,OXLD1,SGPP2
Coexpression	M41710	FAN_OVARY_CL8_MATURE_CUMULUS_GRANULOSA_CELL_2	MSigDB C8: Cell Type Signatures (v7.5.1)	1.795e-05	0.2121	0.0004831	0.004808	73	646	HDHD3,DNAJC19,LAGE3,ALDOA,MRPS34,SRSF9,MYL6,NDUFC1,NDUFC2,TCEAL8,H1-10,CASP6,TMSB10,PCBP2,CETN3,NREP,CUEDC2,HS6ST1,PIN1,MAP4K4,COMT,POLD2,COX7C,POLDIP2,EPDR1,CCDC69,PSMB6,HPF1,DYNLRB1,AURKAIP1,ARPC3,UBL5,SERF2,EIF4G1,RPL17,MRPL23,RPL27A,ERCC1,MRPL12,RPS25,MEX3C,PEMT,FDXR,TRAPPC4,ZNHIT1,VAT1,THOC7,SET,ANP32B,TMEM134,C7orf50,CNPY3,ACIN1,CSGALNACT1,EAPP,HOPX,SUSD3,BLOC1S1,SPIN1,TCEA3,ELOB,DYNLT1,ATP…
Coexpression	M9752	RICKMAN_METASTASIS_UP	MSigDB C2: CGP Curated Gene Sets (v7.5.1)	1.815e-05	0.2144	0.0004873	0.00485	46	351	ABCB7,APOOL,CYB5RL,MAGEH1,GAS7,ATRX,NAP1L5,NCL,LNP1,OSCP1,TCEAL8,PPIG,RBM25,ATAD2B,ARMCX6,CHST10,PNN,GIGYF2,TCTN3,ABCD4,E2F6,PHC1,CNPY2,IFT43,RTF2,FASTKD2,SEPHS2,CTCF,RBMX2,SLC16A10,JAGN1,BBS9,ST13,GNAS,ZFP90,GPR19,BHLHB9,ILKAP,RNASEH1-DT,SUMO1,VKORC1L1,MDM1,LMAN2L,FIP1L1,SMIM10L1,PABPN1
Coexpression	16424041-SuppTable1	Human Brain_Lu06_1128genes	GeneSigDB	1.852e-05	0.2187	0.000496	0.004937	104	1008	NAT1,RBM10,TAGLN2,ALDOA,RECK,ANXA1,NIPSNAP1,IKBKG,ARHGDIA,TP63,SNX3,ATP6V0B,RNGTT,ATRX,SAP30,BPHL,PER2,CAPN1,NUMA1,CASR,SERPINH1,SART1,USP6,ATP6V0D1,CDK9,CDKN1B,CETN3,RPL23,CLCN5,PIK3CB,PIN1,CRIPT,PLEC,STX8,CHST10,TOMM7,COL10A1,COX7C,APBA3,NFE2L3,CSNK1G2,ITSN2,LEPROT,PTGER2,DCTN1,EXOG,RAB1A,DRG2,CHAF1A,UBXN1,RFX5,EEF2,OPTN,GOLGA7,EIF4G1,EIF5A,EPS8,ERCC1,RPL36AL,BET1,RPS15,RREB1,CLIP1,FABP5,VPS52,…
Coexpression	M6817	GSE7509_UNSTIM_VS_FCGRIIB_STIM_DC_UP	MSigDB C7: Immunologic Signatures (v7.5.1)	1.864e-05	0.2201	0.000498	0.004957	28	173	MAZ,REXO1,PIP5K1B,NACA,NINJ2,MRPL39,NCAPH2,JAM2,ADGRA2,NCOR2,PPP2R5D,SNHG11,DUSP4,EIF4B,TLCD3A,RNF168,RPS8,SAG,PRELID2,PTGR1,TRABD,LRRC27,ZC3H4,LMNB2,CLDN5,CEP295NL,BRPF1,FAM83D
Coexpression	M2504	PHONG_TNF_RESPONSE_NOT_VIA_P38	MSigDB C2: CGP Curated Gene Sets (v7.5.1)	1.871e-05	0.221	0.0004988	0.004965	45	341	MDFI,AMPD3,BIRC3,IRS2,MYH9,BID,NFE2L1,NFKB2,NFKBIA,TMEM50B,OXTR,CDKN1B,APBA3,EFHD2,NFE2L3,CROT,CSNK1G2,DNAJC3,RFX5,OPTN,MEGF9,PHF11,TUBD1,FSTL3,NET1,TNIP1,IER5,TRAPPC4,ZBTB18,FLG,MREG,SOX4,GATA2,TRIM21,STK10,HTRA2,INF2,MMD,SH3BP4,IGSF3,CLIP2,IFNAR2,SLCO4A1,PANX1,JUND
Coexpression	15220918-TableS1a	Human Viral_Wang04_1482genes	GeneSigDB	1.899e-05	0.2243	0.0005051	0.005028	118	1177	A2M,MAX,ABHD6,MCC,TAGLN2,IFT20,DGKZ,MSN,ARHGDIA,TP63,MYH9,MYL6,CDS2,NAP1L1,BID,DUOX1,SPHK1,NPAS2,HIP1R,BAZ1B,FAM50A,PCSK6,CD81,TMSB10,CDC42,CFL1,AP2M1,VKORC1,CUEDC2,PIN1,RECQL5,PIP4K2A,CLTA,ARMCX6,QKI,MAP4K4,PML,IFFO1,FBXL14,GMFG,GTF2IRD1,CST3,PPP1R16B,PPIP5K1,PKN1,LEPROT,B3GNT4,CNNM2,MLEC,PSMD11,PITPNC1,TECPR2,AP5Z1,IQSEC1,DOCK3,VPS37B,EVA1B,ABHD5,MEGF9,SLC38A7,LHFPL6,PLEKHO1,TMEM140,EPS8,EMID1,…
Coexpression	19636063-TableS6	Human Lymphoma_Gentles09_780genes	GeneSigDB	1.977e-05	0.2335	0.0005235	0.005211	66	569	NAT1,MCM2,MFAP1,FAS,MYB,EED,NDUFC1,SAP30,BIK,BRCA2,VNN2,MBD2,USP6,PDCL,CETN3,TERF2IP,GRHPR,PIN1,CLTA,FBXL14,CLIC4,PPP4C,PPP6C,PRIM1,CCDC69,KNTC1,RAC1,RALA,RAP1B,CHAF1A,E2F1,EWSR1,SDHD,CDV3,DNAJC8,ANP32B,SIAH2,SEPHS2,KHDRBS1,CTCF,SMARCD2,SNAPC1,SNRPG,RALBP1,STK39,METAP2,LMNB2,KIF3A,GSTZ1,GTF2E2,PSIP1,HDGF,TTC1,UBE2N,SUMO1,GTF2H5,MRPL58,XPO1,YWHAE,MRPS6,ZNF207,MARCKSL1,CIAPIN1,CDT1,LBR,MAF
Coexpression	M16909	PARENT_MTOR_SIGNALING_UP	MSigDB C2: CGP Curated Gene Sets (v7.5.1)	1.977e-05	0.2335	0.0005235	0.005211	66	569	RBM10,MAZ,AGER,CALCOCO1,NIPSNAP1,RNGTT,CD40,CD53,PCBP2,GATB,CHD4,NCAPH2,OTUB2,PPIG,GRHPR,CYHR1,MAP2K6,DNAJC3,MED18,CNNM2,RSL1D1,GIT2,DBT,PTPN6,TECPR2,ODR4,RBM19,ABCD4,RCE1,EFL1,EEF2,RIC8B,EIF5A,RORA,RXRB,VAT1,EVL,FN1,SLC6A8,GPR153,SMARCA2,TCF25,IFT122,SNRNP70,SNTB1,VPS11,HOPX,GAS2,TNRC6B,GCDH,CYP46A1,EHMT2,GNAS,LIAS,ELOB,SYNE1,TMBIM6,PSIP1,CAPN7,CEP250,HADHA,KAT6B,TOP3A,TSC2,FLRT1,IDH3B
Coexpression	M2817	STARK_PREFRONTAL_CORTEX_22Q11_DELETION_UP	MSigDB C2: CGP Curated Gene Sets (v7.5.1)	2.032e-05	0.24	0.000537	0.005345	31	202	TTC14,ANKRD11,MYH9,BSN,SRSF11,CHD4,RBM25,PIK3R1,SAFB2,BPNT2,SMG7,DNM2,MEGF9,PTK2B,LINC00461,MIA3,SLC1A3,CYFIP2,GNA13,SMARCA2,SMARCC2,ACIN1,DOT1L,ENDOD1,RSF1,TNRC18,CCNI,CLEC16A,TEF,UBTF,EIF3CL
Coexpression	M16169	ALCALA_APOPTOSIS	MSigDB C2: CGP Curated Gene Sets (v7.5.1)	2.065e-05	0.2439	0.0005432	0.005407	18	87	MFAP1,FAS,DENND1A,BCAT2,RPL10A,PSTPIP1,CYTH2,COX4I1,AP5Z1,MARK2,CYFIP2,CYSLTR1,UBXN4,GNAS,RIPK3,HADHA,XPO1,TMEM35B
Coexpression	M73	TAKAO_RESPONSE_TO_UVB_RADIATION_UP	MSigDB C2: CGP Curated Gene Sets (v7.5.1)	2.065e-05	0.2439	0.0005432	0.005407	18	87	MSN,ATP6V0B,NAP1L1,RPL10A,TSC22D1,COX4I1,UBXN1,EEF1D,RPL27A,ERCC5,RPS25,SEC13,FTH1,CCDC85B,GPS2,CDC37,UBB,UBC
Coexpression	M423	GSE9946_MATURE_STIMULATORY_VS_LISTERIA_INF_MATURE_DC_UP	MSigDB C7: Immunologic Signatures (v7.5.1)	2.096e-05	0.2475	0.00055	0.005475	23	129	NDRG3,TRMT5,ATP6V0D1,CLTA,PML,NCOR2,CUX1,DCTN1,TM2D2,EIF4B,LEF1,RPS8,ZBTB7A,FMO5,VEZT,CCDC115,MED15,SUFU,SETD1B,ZBTB49,TLE1,MOSPD3,MAF
Coexpression	18593951-TableS3	Human Ovarian_Bonome08_572genes	GeneSigDB	2.16e-05	0.2552	0.0005658	0.005632	60	504	HDHD3,RECK,JRKL,SNX3,BCAT2,BST1,AP1G2,HERC1,ODF2,ARHGEF1,ARHGEF2,SEPTIN7,LRRFIP2,SRSF11,RCC1,JAM2,LRFN4,PIK3R1,DEF6,PRKACA,CCDC69,G3BP2,CD302,DTNB,ECM2,CHAF1A,TYMP,MYOF,CALCOCO2,EPS8,F8,FZR1,SDC2,FOXO3,SELENOP,SIPA1,FRMD4A,SLC7A1,SMARCA2,SPI1,GCDH,ST13,EHMT2,BOP1,STK39,SYNE1,ERLIN2,H2BC3,PPAN,HNRNPA1,HNRNPU,FKBP8,WAS,IFNAR2,KRI1,ITGB4,KRT10,PDSS2,LEPR,ELL
Coexpression	M19988	GINESTIER_BREAST_CANCER_20Q13_AMPLIFICATION_DN	MSigDB C2: CGP Curated Gene Sets (v7.5.1)	2.231e-05	0.2636	0.0005818	0.005791	29	184	EHBP1L1,DGKZ,CHD2,CLK3,PML,PNN,MAD2L1BP,ITSN2,QSOX2,DNM2,DAZAP1,PHF11,EIF4G1,PSPC1,TNIP1,EWSR1,SET,PROSER1,GRAMD4,EHMT2,TAPBP,TCOF1,TLN1,HNRNPD,SF1,CDC42SE1,TMEM147-AS1,PRRC2A,PABPN1
Coexpression	M2336	YAO_TEMPORAL_RESPONSE_TO_PROGESTERONE_CLUSTER_17	MSigDB C2: CGP Curated Gene Sets (v7.5.1)	2.231e-05	0.2636	0.0005818	0.005791	29	184	DNAJC19,AKT1,ARF4,MRPS34,SRSF9,BAG1,NAP1L1,CENPB,DDX54,EIF4A3,PSMB6,PSMB7,AURKAIP1,SERF2,STUB1,TRAPPC4,EVL,SET,ERP29,COPS6,LIAS,TPM4,PDAP1,HMBS,HNRNPD,MRPL58,IMPDH2,MARCKSL1,KRT10
Coexpression	M9695	HOLLMANN_APOPTOSIS_VIA_CD40_UP	MSigDB C2: CGP Curated Gene Sets (v7.5.1)	2.244e-05	0.265	0.0005837	0.00581	31	203	ZNF93,MAGEH1,BTK,MBD2,MAP4K4,GTF2IRD1,NCOR2,CUX1,PARD6A,RAP1B,PLEKHF2,E2F1,SERF2,DDX39A,LEF1,PEMT,FNTA,SH2B2,ENDOD1,HBS1L,SNX19,RFTN1,GNAS,COPS6,NEMP1,KIAA0930,SYNE1,GTF2F1,ILRUN,SLCO4A1,LY9
[truncated: 6,560 more rows]
